# Supplementary material for: High-resolution single-cell 3D-models of chromatin ensembles during Drosophila embryogenesis
Source: Nat Commun. 2021 Jan 8;12:205. doi: 10.1038/s41467-020-20490-9 (PMC7794469; doi:10.1038/s41467-020-20490-9)
Supplement: Supplementary file 4 — Source Data [file 41467_2020_20490_MOESM4_ESM.zip]

Archive with 11 entries (10 files):
- Source Data/
- Source Data/Figure 2.xlsx
- Source Data/Figure 3.txt
- Source Data/Figure 4.txt
- Source Data/Figure 5 and Supplementary Figure 10.txt
- Source Data/Supplementary Figure 3.txt
- Source Data/Supplementary Figure 4.xlsx
- Source Data/Supplementary Figure 5.xlsx
- Source Data/Supplementary Figure 7.xlsx
- Source Data/Supplementary Figure 8.txt
- Source Data/Supplementary Figure 9.txt
