# Supplementary material for: High-resolution single-cell 3D-models of chromatin ensembles during Drosophila embryogenesis
Source: Nat Commun. 2021 Jan 8;12:205. doi: 10.1038/s41467-020-20490-9 (PMC7794469; doi:10.1038/s41467-020-20490-9)
Supplement: Supplementary file 4 — Source Data [file 41467_2020_20490_MOESM4_ESM.zip › Source Data/Figure 2.xlsx]

## Sheet: Sheet1
#Number of different types of interactions
	cycles 9-13		stages 5-8		S2R+
	specific	all	specific	all	specific	all
A-A	134630	3106315	118871	3047194	132940	3096788
A-I	384398	9330640	232474	8532795	170891	7188065
A-P	49132	1295691	27421	1232040	18503	958655
I-I	600911	9505005	719812	9454608	879609	8009608
I-P	98936	2203378	49375	1985330	63765	1682622
P-P	22952	254539	33407	256244	65648	233455
