# Supplementary material for: High-resolution single-cell 3D-models of chromatin ensembles during Drosophila embryogenesis
Source: Nat Commun. 2021 Jan 8;12:205. doi: 10.1038/s41467-020-20490-9 (PMC7794469; doi:10.1038/s41467-020-20490-9)
Supplement: Supplementary file 4 — Source Data [file 41467_2020_20490_MOESM4_ESM.zip › Source Data/Figure 3.txt]

##loop distance for Figure 3
spec	non-spec	all
124.4406	315.5311	156.4561
98.6685	162.7619	84.9260
121.2983	212.2180	170.9237
141.1728	224.5320	173.5472
82.8352	297.0583	142.2043
98.7438	220.9138	130.6911
128.9274	177.9120	82.5899
117.3064	411.9888	111.5864
70.1949	215.6612	288.7298
66.9643	155.6558	109.3904
135.3891	60.0372	72.7045
132.5597	244.9792	165.6517
223.1039	427.4465	124.0352
152.6305	216.2830	95.5510
115.1781	233.9823	36.7809
67.6550	293.7048	84.1751
139.4387	296.8924	70.3519
83.2798	261.0783	197.9471
110.0843	280.2631	191.9875
82.0071	351.9503	51.0617
67.5045	189.8393	120.4393
70.1364	102.4427	30.2118
266.5227	145.2669	210.2626
88.8779	477.0945	176.8989
78.7516	182.5365	33.2015
74.9116	206.3190	63.5047
58.7537	282.6892	163.5141
31.6133	301.7940	86.8022
202.6475	342.0678	54.5997
123.8777	152.5543	86.4771
82.9970	133.6093	175.2213
129.5873	319.4036	183.2902
84.2577	180.2195	86.1975
54.4585	274.4342	124.2549
65.5846	322.0361	112.7421
82.8352	276.1226	159.2195
42.6473	189.8393	189.1172
65.8572	237.2316	95.2167
58.3113	245.7970	87.0255
119.8293	241.7173	70.0886
163.0699	171.9786	275.5554
141.2645	194.8114	205.5394
182.0280	338.5961	186.6861
82.8580	265.4864	135.9785
128.2327	307.0396	135.9785
74.2626	146.4684	67.5727
54.7828	218.8775	61.0690
63.2896	315.2827	84.8650
54.4585	216.8159	173.5472
70.8323	281.6707	95.9189
138.2533	305.3213	68.9429
116.1224	72.6850	152.9366
153.0814	153.7784	228.8054
146.1972	145.2669	74.7939
138.2533	146.4684	80.7369
143.4876	258.4353	76.6649
97.6252	174.6867	101.7799
109.5667	161.5154	82.5899
83.8402	130.2901	130.6911
101.8831	233.9823	67.2507
45.9092	365.3771	250.9139
157.4828	337.2622	194.6451
119.8206	195.9977	81.0761
63.2896	444.7353	196.6929
62.3901	294.6606	67.7681
67.9679	274.9074	59.8624
107.0610	218.3236	144.0890
112.4835	321.8017	117.5542
87.8483	389.0285	140.8653
123.5920	199.2523	277.8929
67.1850	337.8283	77.0772
83.2798	162.6403	78.7413
93.2574	319.0034	162.0770
218.6857	224.5228	60.9657
80.6873	132.6873	66.2071
53.8191	246.8200	111.1916
54.4796	170.1422	227.3442
83.8402	253.7735	178.7952
37.5984	277.4314	80.2744
84.3882	274.9030	39.7140
167.2552	212.7746	181.8610
177.9609	223.1010	60.0376
47.8201	333.2931	47.0018
68.4220	285.1877	175.2213
72.9672	135.1405	130.0159
144.0026	185.7211	43.4522
47.1143	397.1453	194.5316
123.8777	340.4341	177.3079
215.7613	256.3791	143.9549
77.7413	234.8854	119.4950
53.8191	197.2123	124.2549
107.0610	177.2916	70.8095
178.3606	222.3309	124.5429
43.9173	157.8100	80.9622
66.2126	248.2477	79.7787
129.5873	422.8210	193.5842
68.4220	309.3029	62.0948
104.8728	199.6405	153.8241
122.1195	328.3192	193.5611
140.4273	212.2180	59.9312
102.3306	323.5429	143.3087
46.3218	203.6710	288.7298
199.5929	103.2156	275.5554
52.5982	211.6023	128.0173
50.9367	253.7735	99.7313
146.8378	224.5228	134.4491
107.5667	259.9945	144.2570
118.9366	264.4682	136.7218
120.4395	199.8042	82.8630
40.1576	112.1284	42.8035
80.6906	340.4341	167.7788
37.2040	502.1049	98.1309
57.4144	195.9977	219.1176
134.1629	224.5228	105.8340
116.1994	131.0061	92.0334
108.7458	270.4587	139.1071
157.4828	287.5299	112.5671
60.0383	405.6619	108.1636
97.0646	263.1149	143.0135
131.0710	195.9977	123.0583
90.9061	203.8083	111.1916
144.2303	359.9039	187.8581
74.2626	253.7735	52.3377
77.7413	146.2544	223.0145
62.5354	265.2236	76.6649
80.8975	374.3340	75.5705
67.1816	258.5914	142.6003
116.1865	178.1427	102.7861
146.8378	400.6309	122.0572
131.0710	438.5193	63.2827
132.8515	186.6241	151.1102
90.9061	291.3739	117.5542
139.6428	316.2365	42.9491
67.8784	180.0453	51.4625
93.8673	233.9823	124.3787
136.8719	224.7871	183.6823
46.7228	392.8406	168.7117
57.2525	294.1506	210.2626
78.5548	217.0493	84.8650
59.1003	176.6278	152.4071
118.5925	215.0728	49.6617
67.2107	145.4363	72.7389
79.2668	274.9030	60.0867
47.8201	360.9037	144.5248
106.2306	316.3786	197.1405
67.6550	174.6867	244.8804
57.2525	268.5709	105.1742
99.5699	171.9786	121.7926
115.1781	212.1371	55.9000
66.8847	192.5100	55.9000
46.7228	274.1749	130.4164
125.1572	257.6034	83.3743
109.6796	172.5174	60.0376
146.0205	374.3340	142.5498
77.0289	177.9430	155.6860
178.3606	361.7771	182.1317
98.5356	337.2622	119.3175
82.5079	262.8861	73.5522
142.1888	397.6157	55.5106
57.4393	154.2293	78.9408
139.6428	332.2921	100.1727
40.5371	78.8326	49.6617
75.6146	313.5021	118.8244
62.5354	177.2916	103.1972
143.4876	224.7871	68.4407
59.5423	131.0061	147.3913
55.0903	280.2503	100.1965
72.9672	232.8664	101.7799
98.8870	321.8017	144.1828
70.1364	340.4341	182.1317
38.8916	259.8765	65.0990
139.0079	172.5174	64.3861
115.1781	279.1052	110.4755
38.3557	199.1267	283.9938
140.0764	246.1073	75.4085
134.5111	336.3221	87.7785
107.4092	132.0376	112.0438
114.5424	177.9120	75.5705
107.5667	203.6710	66.8458
199.5929	63.5993	119.9455
145.7100	342.0678	86.4771
79.7810	242.4032	65.0990
44.4709	205.5221	137.5181
47.2978	360.9037	123.0254
112.0297	85.1037	101.5163
108.4330	159.6231	211.8059
70.8284	153.7784	149.7851
120.2290	182.8566	117.3838
36.8463	529.9436	122.4265
190.1503	376.8848	129.5021
138.4246	529.9436	145.9681
112.4835	240.8091	36.7809
80.0806	157.3075	159.2195
95.9567	243.4650	143.7510
99.0746	296.0411	96.1577
98.8870	325.9726	188.8134
70.8323	267.8329	57.3200
78.0049	258.5914	60.9657
68.1504	224.5320	80.7369
52.9034	262.8861	75.6732
174.3069	362.9735	121.5616
70.8284	213.9793	131.6724
34.2311	297.0583	71.7834
49.3122	248.2351	111.1916
70.2991	273.6745	213.0569
60.6414	294.7170	71.7834
49.6172	310.3317	64.2784
98.1058	315.5311	88.7520
68.5609	177.8159	87.0255
62.0095	282.4493	61.0690
83.8402	307.9590	150.8779
206.2894	248.2477	89.3629
94.3788	215.6612	125.8035
55.7706	166.7966	71.6583
160.0454	173.8439	110.2681
67.9922	185.2740	75.0926
78.1807	309.3029	271.7984
34.3780	245.8987	97.6049
76.2937	233.8683	227.3442
184.0171	204.5375	170.6501
130.4495	371.5387	82.8630
74.4069	176.7549	60.8677
82.7617	342.0990	177.0019
80.7471	268.9198	106.6836
51.3217	415.1727	136.5319
33.7567	501.4673	62.2915
82.8352	233.7319	57.2072
51.9070	301.7940	149.4210
88.5247	135.3378	71.6583
80.8975	253.7994	223.4002
95.9292	203.6911	140.8653
52.4647	306.6174	42.8035
70.2287	270.7067	46.6838
59.1003	85.1037	83.3743
114.5424	285.0940	135.9785
80.5012	305.7361	114.1653
172.8489	283.2077	98.4106
103.1414	317.0853	215.5138
79.2607	161.2953	128.0173
68.0050	162.9207	184.3299
118.2630	329.0958	223.0145
53.8191	296.8924	71.7834
168.5630	310.3317	150.8779
110.0843	38.9108	39.7140
153.8397	279.2055	176.8879
34.1783	177.2916	163.1213
135.3891	103.2156	77.4851
98.1058	147.4645	87.7785
56.7247	136.7899	174.5248
67.7698	309.3029	110.2681
160.1975	270.4587	36.1303
45.8351	164.2221	152.8407
98.8870	233.7319	226.9711
67.8784	350.6203	244.8804
83.2798	319.1026	77.1950
111.1762	127.3853	77.4851
208.1812	296.8924	109.7568
138.3527	337.2622	63.0316
45.6006	242.3394	105.1742
70.2991	191.9231	71.6583
167.8802	145.4363	95.5510
151.6165	146.1049	78.4118
83.2798	253.5757	143.4854
134.7829	307.6129	74.7939
82.8580	257.6034	161.2635
61.4998	130.2901	168.1679
54.4796	303.0991	151.1102
116.1865	135.1405	93.5393
55.0903	164.0863	183.2902
146.8378	185.2740	65.2540
45.6006	266.3459	134.2316
118.0504	347.8738	84.1751
46.2424	203.8083	184.3299
123.8777	274.9030	130.6911
42.6473	205.6664	110.2460
143.4876	305.7079	71.5457
120.0454	433.0836	82.3673
140.9925	366.2102	176.8879
171.1308	154.2293	140.7184
210.6108	170.1422	129.6092
131.5207	159.3275	83.3743
44.4709	167.5975	37.4340
168.4726	301.6036	106.5663
177.9609	182.7682	104.8292
235.6456	283.2077	119.9455
67.8784	228.9481	105.7181
111.0513	282.6892	176.1532
120.2290	293.7048	77.1950
75.3251	185.5688	173.5472
61.6046	294.7170	122.5668
51.9070	371.2257	109.3904
35.9104	166.7966	111.8376
230.2720	135.1405	195.8434
55.7706	184.7604	283.9938
124.4406	256.5251	165.6517
67.5045	428.6864	54.4618
182.0280	228.9481	78.9408
80.0806	149.4235	81.8922
49.7973	273.6745	62.9763
62.3901	133.6093	43.5798
49.7973	316.3786	36.1303
42.2697	408.0969	76.0814
107.1802	394.0638	53.3295
119.5229	147.5288	147.5000
189.8860	325.8327	135.1852
94.4266	199.2068	117.5542
84.3882	197.4423	108.1636
38.4270	177.8159	84.1751
107.5667	477.0945	223.4002
37.2040	347.8378	174.8788
76.3945	66.1580	43.7448
68.1391	287.4434	112.7421
119.8206	351.3837	215.5138
66.8847	196.0259	71.6583
47.8201	176.9745	87.2181
101.6791	154.2293	53.8961
97.0646	522.3495	130.4164
126.2914	267.2276	77.2121
52.9034	270.7067	143.7510
118.9366	139.1578	50.0600
123.8777	209.3423	42.8035
95.9443	344.6769	88.7520
94.4661	529.9436	173.5472
98.1058	203.2732	41.4991
42.0332	274.9030	88.7520
117.0264	259.0105	137.5181
58.5041	199.8042	42.2805
88.5247	232.2346	55.1399
123.0081	211.6023	109.7568
47.1143	366.9138	69.5571
120.0658	216.1788	119.9455
184.0963	277.7122	95.5968
114.5424	301.7940	175.2213
126.2267	262.8861	219.1176
66.1420	131.0061	168.7018
61.4998	197.4423	181.8524
119.8206	320.0664	69.5013
88.4718	415.1727	141.5681
81.0149	371.2257	88.7520
67.5045	240.8091	142.6863
157.4828	115.4218	42.8035
80.1805	237.2342	30.2118
69.1092	362.6120	80.2744
61.3996	319.9620	121.7926
48.6204	153.4041	121.5616
225.3753	215.3071	106.5988
32.4971	135.1405	103.6133
95.9567	209.3423	105.1742
59.5423	233.8170	104.1880
80.7471	282.8342	40.1575
60.0383	289.6057	136.4627
62.3773	366.2102	63.2827
104.8728	258.4353	86.2786
67.1816	132.0376	130.6911
51.6907	212.1371	104.8292
66.7366	411.9888	77.0772
64.9942	316.3786	106.5663
208.6273	178.1427	93.5595
169.0102	294.6606	86.9897
42.0332	178.1427	95.9189
199.7494	177.0776	77.4851
35.7865	177.9120	123.0254
62.2044	308.7881	174.7929
183.7707	187.7678	149.4210
53.4540	362.9735	113.6599
146.1972	131.0061	42.8035
33.7567	180.0453	121.7926
94.4266	220.9138	80.7688
52.8431	258.4353	102.4379
61.3442	199.6405	77.4409
120.0658	153.0158	91.8906
65.9214	265.9752	104.0398
127.6994	124.9208	194.3113
90.9745	146.4684	68.6989
108.4665	203.6710	71.5257
63.3838	208.4704	123.0583
144.1684	303.7538	142.2043
66.4172	285.2798	79.5807
88.8399	170.6766	135.9785
44.4709	230.7354	244.8804
152.6305	162.9207	122.4265
109.6318	285.2798	121.5979
102.3306	189.8393	116.5161
78.0049	378.6240	182.1317
80.0806	171.9786	75.6603
56.9362	153.7784	139.1153
140.0764	195.9977	109.9827
70.8284	354.4020	145.5636
67.5045	235.4854	205.5394
40.7860	337.8283	37.4340
45.5804	336.3221	250.9139
91.4680	296.8924	171.3768
123.5920	128.6014	146.6960
77.7317	233.8170	66.2071
55.0903	284.8312	195.8434
151.6165	167.5975	142.6863
126.2267	362.6120	101.7799
160.1975	344.6769	121.8240
142.1888	290.3999	61.8249
105.3644	185.2740	215.5138
88.7013	309.3029	163.8486
47.6791	308.6961	192.1575
112.3499	196.8805	104.8292
65.6628	350.1462	146.9695
168.5630	145.4363	158.9178
118.0504	170.6766	110.9765
174.3069	244.8270	220.0453
127.9400	238.8428	61.8937
69.1092	287.5299	75.2859
70.1364	183.8405	153.7814
82.9970	229.3158	197.9471
82.9970	247.7531	154.1495
118.2338	288.0371	182.1317
76.3992	235.9210	42.2805
49.8092	180.0453	258.7879
47.6791	249.1425	144.0890
40.1576	176.9745	191.9875
185.3640	252.1253	136.3673
118.2630	145.2669	66.9038
166.2917	205.5221	178.7952
33.7567	314.7349	62.1736
168.5630	329.0958	403.7208
144.0026	246.2092	129.1791
208.1812	244.8438	163.5141
40.1576	295.8945	277.8929
47.2978	204.5375	75.5163
79.2607	246.8200	193.1222
51.0497	133.6824	76.6649
62.4608	350.6203	130.0159
61.3996	146.3317	71.5457
118.2338	246.8200	136.4627
66.2126	243.4650	194.6451
82.0071	177.9430	65.0990
122.1195	225.8687	120.4393
130.4495	146.1049	84.1751
57.0336	350.1462	103.4788
102.6415	366.6553	84.9260
52.4647	203.2732	109.5747
102.6746	293.2462	162.0770
51.6907	269.7076	84.8734
178.3606	186.6241	66.2071
38.3557	283.2077	152.7109
68.1504	243.0071	191.3036
157.1779	147.9508	70.8095
160.0454	170.1422	74.2159
138.2533	246.1360	162.7428
56.2103	322.0273	169.9831
74.0576	161.2953	163.1213
37.2508	242.4032	162.0770
145.7970	156.5462	226.9711
85.6727	292.4063	148.3016
166.2917	144.8116	82.5899
212.9680	166.7966	65.0990
123.0081	357.7580	144.0890
57.4393	268.9198	145.3731
108.9712	199.2523	194.1648
244.1340	144.1237	123.0254
58.7537	476.7788	75.5705
83.8959	259.2822	162.0770
108.4330	85.1037	66.0603
142.8352	243.0071	62.9763
61.9961	118.5922	53.3295
69.1092	60.0372	78.9408
166.2917	202.5799	140.9012
70.8284	342.0990	150.8779
38.8916	246.1360	163.8486
120.0288	289.2334	79.5807
67.7756	234.8854	78.6732
131.6528	247.7531	71.6553
107.9862	204.5375	231.9749
81.4250	335.8395	130.4164
223.1039	184.8032	78.4592
60.0383	113.6892	111.3123
116.0872	175.1284	117.3838
146.8378	238.5806	95.5510
65.4665	218.8958	83.3743
212.9680	146.3317	174.7929
172.8489	185.5688	121.5979
115.1781	273.6745	47.7366
39.5837	263.1149	87.9837
117.7212	237.2342	148.0432
53.4540	109.9544	97.6049
184.0963	60.4468	121.7880
134.5111	277.0831	53.0155
175.5317	268.0946	119.3496
79.6972	161.5154	96.8393
148.5384	170.1422	111.8376
93.2574	463.0100	275.5554
68.1504	189.3940	62.1736
53.8191	350.6157	75.2859
190.1566	215.3071	51.4625
68.9765	267.6236	112.2408
106.1587	310.2766	69.2178
157.4828	176.7549	83.6388
108.7458	308.6503	71.1351
107.8355	259.8765	86.8022
138.3527	206.6710	87.0255
80.6906	258.5914	54.5997
75.6146	263.0529	78.4118
83.2798	273.6745	191.9875
88.8779	183.8405	127.3759
98.7438	340.4341	223.4002
120.0658	135.1405	106.5988
73.0414	264.3965	36.7809
78.0049	218.3236	54.5857
38.3557	215.6612	142.6003
42.2697	239.7491	92.1618
67.9922	165.1694	77.1950
59.8075	292.4063	131.6724
147.0620	60.0372	59.8624
183.8646	261.9492	104.5578
84.3882	235.9210	62.9763
65.8572	310.2766	124.2549
120.9087	164.0863	137.5181
91.4680	152.1936	66.4633
118.9366	297.0583	119.3175
45.5804	185.2740	145.3731
124.6681	233.8683	181.8957
157.6717	246.8200	89.7721
218.6857	199.6405	124.2549
123.8777	136.7899	165.3495
118.8575	405.6619	61.0690
58.2044	228.9481	181.8610
80.2614	275.5995	122.0572
87.7592	210.8537	196.2680
156.4968	235.9210	118.8244
56.7247	415.1727	53.8961
114.5268	256.5251	101.7799
98.6685	268.5709	65.0990
49.7901	197.4423	109.3904
145.7100	105.7663	66.2151
114.5268	283.2077	83.3743
186.0457	155.6558	54.5997
47.5614	261.4821	30.2118
157.1779	268.0946	159.4197
131.6528	282.1902	69.2178
224.9681	323.5429	86.1516
121.2983	148.7608	121.1295
51.1238	175.1284	68.6989
82.8352	295.8945	64.2784
134.2172	145.4363	78.5731
146.8378	115.4218	155.6860
119.8206	232.6310	96.8393
45.6006	238.9720	61.8249
88.4718	259.1804	116.5161
142.1888	166.6952	136.3673
190.1503	192.5100	121.4590
138.2533	376.8848	57.2249
80.4491	207.6402	121.5616
108.4665	427.4465	49.5788
63.2896	206.6710	204.7817
43.9173	204.5375	51.0617
67.6848	298.7684	227.7430
68.5092	310.3317	143.7510
107.0610	266.3459	142.6003
136.8719	180.0453	121.4590
132.8515	237.2316	169.0543
70.8323	159.6231	124.0352
70.8323	213.9222	143.0135
184.0963	320.9999	43.4522
85.3563	205.5221	45.7986
67.5045	322.0273	84.6512
74.0374	239.0429	61.0690
102.6415	296.8924	54.4618
50.9367	196.6897	122.0572
91.2919	315.5311	60.9657
41.5408	382.2696	131.6724
42.2697	224.5228	103.4788
210.6108	462.4724	139.8884
123.5920	166.7966	54.5997
97.1942	244.8270	153.2398
74.0576	130.2901	403.7208
94.4266	259.8591	200.3458
120.0288	182.8566	82.4120
54.8914	235.9210	67.7636
130.1330	217.4498	174.5248
80.8975	191.9231	69.5571
86.8338	212.2180	226.9711
97.6252	322.0273	67.7636
79.2668	259.8591	101.5163
90.9745	216.8159	71.5257
64.9134	152.1936	121.5979
47.8201	371.2257	100.1727
147.0775	270.4587	125.9263
75.3251	207.6402	86.4771
71.9782	233.8683	125.3445
78.7516	314.7213	133.0318
66.1420	298.7684	61.0690
49.7973	344.6769	51.4625
55.9096	224.5228	192.2157
82.8352	438.5193	187.8581
123.5920	397.6157	144.1795
177.9609	78.8326	147.3913
102.6415	155.6598	169.9424
135.9769	294.1506	95.9189
82.0071	166.6952	231.9749
147.0620	200.8853	125.8035
230.2720	197.4423	120.4393
131.0710	185.7982	105.2956
65.8783	362.6120	99.7313
67.1816	438.5193	167.7788
116.0872	320.0664	223.4002
88.5247	177.9430	47.4109
65.0779	232.6310	168.7018
49.7973	169.2612	66.0603
141.1728	248.2351	138.6505
80.0806	318.9179	111.6667
67.6550	353.9296	244.8804
58.7537	224.9965	124.2549
66.2961	203.2732	47.8809
66.7619	426.8352	65.0990
186.0457	310.3317	66.0603
101.5737	277.4314	127.8874
46.4392	269.7219	215.1103
96.5406	399.7758	36.7809
119.8206	276.1226	67.1947
37.2508	147.5288	189.1172
75.8564	213.9222	113.6047
43.6134	288.0371	131.6724
95.9443	362.6120	54.8624
55.9976	166.7966	136.3673
37.5984	211.1161	93.8324
133.6482	272.6608	139.1153
122.1195	180.0453	138.6505
105.3239	265.2236	128.6713
176.2821	261.0783	128.0173
115.4364	178.8855	147.0068
54.5343	259.9945	30.2118
132.1767	282.0825	112.2160
116.1865	307.9590	55.0500
66.4172	292.4063	147.5000
82.9970	501.4673	147.5000
153.0814	218.7026	89.7721
88.4718	166.7966	53.8961
178.3606	293.2462	106.1455
51.9070	135.1405	226.1952
64.7432	211.1550	75.5163
51.0497	251.7191	150.9001
97.0646	164.2221	183.2174
58.2044	285.2798	104.0398
117.3064	354.4020	104.6367
126.2914	351.5766	158.9178
74.5531	195.6522	179.4757
138.2533	169.2612	45.4254
77.7413	321.3453	112.7421
56.9362	269.4144	277.8929
136.2211	267.3941	138.8301
147.6419	162.6403	152.8407
183.8646	199.6405	89.7721
93.8673	350.1462	67.7636
66.4172	337.8283	98.2110
147.0775	267.6236	182.1252
66.2126	118.5922	53.0155
37.3297	288.0371	119.3175
77.7317	203.6917	162.0770
171.3561	266.1492	39.6538
94.3082	186.6241	163.5141
101.9153	206.6902	63.5047
59.3723	133.6093	170.6501
144.4489	199.7034	57.9508
37.3297	264.2348	71.5257
95.9567	237.8125	70.8095
56.9362	292.4063	146.6960
35.7865	202.7489	111.3123
116.1865	287.5299	98.4106
51.6907	261.0783	57.3200
138.4246	182.5365	138.8301
53.4540	348.5417	120.6025
153.8868	333.2931	64.3861
40.7860	201.8550	171.3768
49.7901	195.9977	146.6960
190.1566	265.4864	145.3731
141.2645	60.0372	120.6025
121.5277	147.4645	146.9695
29.1205	223.1010	102.4379
65.4665	233.7319	112.1087
110.9780	365.3771	57.2072
82.8580	131.0061	172.2780
34.2311	259.0105	86.8022
57.2700	196.6807	96.8393
81.0149	152.1936	215.1103
61.3996	378.6240	312.0980
118.9366	253.7994	71.8211
102.3306	115.4218	177.3079
266.5227	175.1284	147.0068
116.1224	301.6532	233.0682
139.0079	322.0273	104.1880
67.9922	246.8200	155.6860
67.9922	146.9366	170.3850
157.1779	171.9786	68.9429
70.1364	180.0453	153.8241
157.6717	347.8738	80.7688
34.8252	91.6080	130.6911
110.9780	38.9108	62.1736
88.4969	337.2622	56.7877
57.4393	70.1202	66.0802
136.2211	165.1694	96.1577
52.9034	177.2916	64.2784
105.3644	243.5142	75.6732
68.1391	239.1769	129.6092
167.2552	284.6278	149.9991
242.9982	337.8283	86.9897
71.9782	248.7139	55.5106
67.2107	91.6080	68.6989
58.2044	182.8566	149.4210
93.2574	259.1804	111.9435
118.8575	196.6897	77.4851
106.9983	374.4371	57.8885
55.0903	249.1425	76.6649
71.2110	199.6405	71.5257
80.6906	116.5281	79.7787
63.2896	203.6710	127.8874
49.8092	234.7605	215.2442
131.0710	264.4682	145.5636
59.8075	305.7361	75.2981
62.5354	175.1284	121.8240
69.1092	232.8664	62.9763
145.7970	309.0294	65.2540
67.6550	267.6236	108.7872
75.3251	321.3453	104.1880
118.0504	350.6203	271.7984
77.0289	212.2284	60.9657
127.6994	363.2114	219.1176
108.4665	310.2766	81.6317
115.4364	132.0376	226.1952
79.7810	182.8566	53.8961
62.5354	277.0831	135.9785
37.2040	272.2657	163.8486
114.5268	283.6481	222.2946
71.2110	189.9898	77.4851
104.8728	312.9449	95.5541
79.2607	444.7353	51.4625
208.1812	289.2334	163.6534
120.2290	298.7684	84.8734
74.5531	259.0916	66.2071
167.2552	180.2195	121.7926
153.8868	275.5995	112.5671
132.5597	269.7219	105.9174
185.3640	224.5320	93.5393
120.0658	252.1253	37.4340
148.5369	301.6532	110.2681
94.4266	182.8566	112.2408
37.5984	296.8924	69.5013
51.0497	216.1788	125.3445
132.5597	313.5021	33.7605
208.6273	215.0728	168.7117
83.8959	245.0956	114.1653
49.8092	261.4821	174.7929
104.3103	248.7139	122.4265
68.4962	203.2732	171.3768
75.3251	272.6608	54.5857
40.7860	376.8848	128.0173
67.1816	148.7608	92.1618
80.7471	303.0991	125.3445
54.8914	244.8270	191.3036
81.4250	293.2462	58.8511
108.4467	303.9118	78.9408
122.1195	163.9491	109.6598
69.0491	309.3029	165.6517
120.0454	394.0638	30.2118
74.5531	199.7034	142.6863
118.2630	218.3236	30.2118
143.7441	360.9037	62.0948
103.1414	220.9138	71.6553
111.9080	307.6129	135.9785
111.9080	253.7735	62.1736
144.1684	261.0783	61.0690
59.5423	269.7219	177.6281
79.4163	337.2622	99.3425
198.6102	198.5322	182.1252
95.9443	174.7053	33.2015
118.0504	245.8987	121.5616
90.8792	417.5953	84.8650
107.1802	350.6157	189.1172
47.6791	165.2648	244.8804
58.7537	262.8861	205.5394
67.6848	247.7531	71.5457
68.1391	232.6310	244.2793
57.4393	301.1730	93.9629
37.2508	192.5100	211.8059
94.8593	222.3595	68.9429
69.8096	187.5845	33.7605
32.4971	325.9726	193.5842
160.1975	203.6917	188.8134
116.1616	151.6385	124.5429
141.2645	315.5311	118.8080
160.0454	113.6892	96.8393
59.3723	102.4427	162.7428
208.1812	325.9726	47.3937
45.8351	180.0453	59.8624
57.4649	272.2657	68.9429
176.2821	329.0958	150.8779
94.4639	321.5481	120.4393
62.7803	105.7663	144.2570
65.6107	350.2570	81.0626
47.5614	287.4434	113.2195
163.0699	301.1730	83.3743
120.7989	233.8683	87.9837
141.2645	319.0034	244.2793
104.3103	316.3786	104.0398
198.6102	351.5964	152.8407
106.1587	205.7259	113.2195
134.2172	113.6892	173.2730
156.4968	197.2123	215.1103
52.7393	328.3192	84.1751
62.1745	176.9424	92.5900
203.2475	301.1730	111.5864
42.6473	199.2523	103.1972
67.9922	366.2102	129.5021
42.2697	346.0198	131.8688
165.7456	405.6619	111.3123
31.6133	166.7966	121.8240
209.4318	256.5251	78.7425
132.1767	259.1804	42.9491
108.4467	232.2346	119.4950
84.2577	397.6157	36.1303
141.2383	321.8017	143.2775
58.5454	60.4468	100.1965
49.3122	202.7489	100.1727
117.7212	291.3739	144.1795
33.6460	195.9977	75.5163
33.7567	248.2477	85.2603
134.5111	305.7361	106.9919
144.2303	38.9108	89.7721
225.3753	237.2342	81.8922
88.7013	272.6608	140.7184
118.0226	199.2376	129.1791
98.5356	260.4263	120.4081
51.6907	285.2798	78.6732
75.3251	117.7082	117.1149
66.2126	274.9030	163.6534
132.5365	66.0167	153.2398
33.6460	288.0371	70.8095
110.2340	297.9771	78.5731
34.8252	155.6598	121.8240
104.8728	235.4854	52.3377
70.1949	350.1462	110.2460
45.5804	63.5993	192.2157
156.4968	162.6403	30.2118
68.4962	259.9945	77.2121
123.5920	127.3853	77.4409
70.8323	263.1149	75.6732
75.8564	203.8083	69.1883
29.1205	215.0728	112.5671
92.0250	232.8664	111.3123
199.5929	259.0916	95.5510
114.5268	248.2477	145.5636
76.0691	374.3340	125.8035
132.1767	232.8664	142.6003
82.9970	191.8411	53.8961
91.2919	259.2822	110.2460
106.9983	132.0376	185.6379
59.1003	351.9503	143.2775
90.8792	269.7076	227.7430
147.0620	233.8683	78.7425
36.5332	169.2612	177.1914
97.1942	316.3786	66.9038
49.7973	151.6385	144.8592
160.1975	350.6157	130.4164
88.4718	235.9210	80.9622
110.2340	159.6231	111.8376
107.7279	283.3513	194.3113
68.4220	155.6598	193.8491
215.7613	161.5154	104.0856
120.0288	243.4360	82.8630
155.1761	162.9207	110.2681
118.2630	256.3791	209.2135
50.9594	246.8200	165.6517
171.3561	408.0969	104.5578
134.1629	287.6987	74.2159
185.3640	193.7006	224.6092
132.1767	112.1284	85.1171
108.4330	243.5142	176.1532
80.6906	321.8017	119.3175
42.0332	269.7076	104.4914
28.4078	307.6129	117.3289
79.4163	253.7994	98.7434
37.2508	174.6867	78.9408
55.7706	162.6403	187.8581
60.6078	319.4036	112.7421
50.9594	268.9198	215.5138
80.7471	239.1769	173.2730
59.3723	259.0730	114.1653
67.9922	177.9430	112.5671
69.2138	145.2669	83.3743
45.5804	275.5995	101.3607
34.3780	267.4771	106.5285
31.2540	231.0227	104.8292
84.2577	316.4397	98.7434
75.3251	361.7771	66.8458
53.4540	310.3317	73.5522
213.7570	118.5922	182.1317
190.1566	274.9030	178.7680
143.7441	198.4874	142.5498
62.4608	207.5648	53.3295
47.6791	199.2068	138.5689
74.1455	404.3348	159.2195
102.1669	367.4648	103.6133
53.4540	199.2376	226.1952
60.0383	310.3317	62.9978
171.1308	233.8683	111.6667
82.8352	166.7966	128.0173
46.7228	252.1253	146.9695
168.9123	323.5074	104.0398
69.8096	189.3940	194.3113
51.9070	63.5993	117.1149
143.4876	164.2221	120.6025
160.1975	382.2696	120.6025
78.2263	245.7970	109.3904
148.5369	274.6498	122.4265
105.3432	296.8924	136.7218
189.8860	322.0273	129.1791
84.3882	238.8428	98.4106
169.0102	177.9120	145.3731
38.8916	275.5995	102.7678
99.5699	276.1226	95.9189
125.1572	165.2648	78.4118
112.3499	180.0453	110.4755
33.6212	152.1936	152.7109
76.3992	335.8395	197.9471
176.2821	427.4465	91.4228
97.4319	299.2056	107.0230
56.9362	224.5228	98.5230
87.7592	163.1887	224.6092
55.0161	157.8100	191.3119
99.9490	522.3495	179.4757
81.4250	283.2077	193.8491
149.5701	216.2830	43.4522
94.4639	123.7883	139.1153
118.9366	261.9492	177.0019
66.2961	212.2180	403.7208
67.7756	267.2276	81.8922
45.9092	141.0583	57.2072
81.8637	239.1769	136.4627
118.5925	314.7349	30.2118
67.9679	154.2293	174.7929
82.0071	91.6080	135.1852
42.0332	295.8945	101.5163
189.8860	174.6867	137.5181
104.3103	305.7079	121.5616
82.8352	270.4587	135.4148
88.4718	167.5975	83.6388
65.9214	374.3340	135.4148
59.1003	175.1284	131.6724
183.7707	248.2351	80.7369
62.3901	438.5193	271.7984
76.0691	205.8775	67.7921
28.4078	399.7758	129.6092
35.1782	206.5876	215.2442
102.6746	328.4671	59.9312
88.8399	238.5806	105.9174
56.7247	438.5193	188.8134
120.4395	171.9786	67.7681
112.4835	323.5429	81.8922
32.4971	293.7048	277.8929
151.0639	277.4314	90.9012
76.3992	337.2622	53.0155
51.0497	408.8455	231.9749
67.2107	242.7453	178.1546
111.9080	295.8945	86.2786
115.1781	319.4036	70.4536
209.4318	199.8042	144.0890
66.7619	207.5648	183.2902
30.8808	502.1049	152.8407
185.3640	211.1550	215.5138
45.0644	185.7041	112.2160
156.4968	247.7531	62.9649
52.7393	268.9198	105.7517
189.9880	376.8848	182.1252
54.3969	245.8987	149.9991
132.2391	177.2916	187.8581
65.8572	233.8683	66.2071
74.5531	146.9366	77.7470
49.2521	152.1936	167.1129
80.4491	321.3453	177.3079
142.4155	371.2257	104.5578
118.5925	216.1788	211.8059
178.3606	251.7191	95.5968
45.6364	133.6824	104.0398
62.3773	135.1405	163.4267
97.4319	288.6108	136.8985
59.5423	212.0129	104.0398
153.8397	198.5322	168.7117
102.3306	88.2608	59.8624
120.9087	265.2236	170.6501
54.3969	146.9366	109.5747
153.8397	185.2740	55.1399
116.1224	215.3071	105.2956
45.0644	159.6231	84.8650
49.8092	105.7663	143.4854
107.5667	285.0940	158.9178
69.8096	185.0117	70.1432
117.3064	159.3275	177.0019
88.8399	144.1237	159.2195
127.9400	102.0036	182.1317
121.5277	259.8734	181.8957
119.4399	263.1149	61.0690
54.3969	144.8116	82.4120
116.1994	267.3522	41.8783
49.2521	102.4427	137.5181
178.3606	426.8352	68.9429
62.4608	294.7170	100.1965
63.3838	146.9366	65.2540
67.6550	203.6917	96.1577
132.5597	502.1049	147.5000
68.5609	152.5543	93.9629
120.2482	321.3453	51.4625
76.3992	135.3378	69.5013
165.7456	284.8312	103.4788
35.7865	165.1694	144.3005
144.0026	162.7619	144.1795
126.2267	259.2822	215.5138
73.4001	116.8596	86.1516
47.6791	303.9118	118.8244
84.3882	264.3965	112.7421
110.0843	364.3923	137.5181
74.0374	248.7139	54.5997
113.2176	297.0583	62.1736
171.1308	264.5836	112.0438
98.1058	389.0285	98.5230
62.0095	283.3513	105.9174
123.0081	333.2931	39.7140
120.2290	298.7684	138.8301
159.5311	243.4650	163.9712
126.2267	187.9052	177.6281
127.9400	316.2365	91.4228
70.8323	374.4371	36.7809
105.3432	199.2523	117.3289
62.4566	378.6240	122.8743
37.5984	340.4341	118.5880
77.7413	215.0728	178.5835
71.6617	310.3317	187.8581
106.1587	287.5299	62.9978
96.0416	203.6911	120.8810
60.4569	211.1161	93.5595
58.5041	275.7616	96.1577
80.2614	159.6231	96.8393
67.1816	162.6403	210.2626
86.0167	262.8861	312.0980
140.1704	123.7883	61.9225
117.3064	199.1267	226.1952
144.2303	267.4771	111.8376
29.1205	194.3073	76.6780
160.1975	188.0244	78.4118
66.2126	274.1749	144.1795
80.2614	222.3595	63.5047
73.0414	366.9138	121.5501
37.5984	228.4389	102.4379
168.9123	78.8326	154.4110
107.8664	285.1877	226.9711
198.6102	301.7940	174.8788
80.7471	146.5333	226.1952
142.1888	163.1887	62.9763
107.9862	299.2056	105.8340
47.5614	316.4397	86.1516
67.9679	243.4360	66.2071
79.5629	360.9037	112.2408
62.4566	279.2055	112.7421
128.2327	432.2184	77.7161
47.6791	275.5995	87.0715
70.2991	161.5154	175.2213
55.9976	207.5648	117.3838
212.9680	350.6157	197.9471
108.4665	185.0117	69.5746
167.2552	374.3340	213.0569
120.4395	293.7048	60.9657
95.0761	338.5961	125.1580
65.8783	378.6240	132.3545
153.8397	307.9590	106.5285
84.0039	308.7881	161.2635
163.0699	274.0315	197.1405
80.7471	259.0105	95.2167
148.5369	163.2222	136.5319
94.3082	415.1727	87.2181
166.7852	273.6745	106.5988
144.4489	153.0158	68.1379
63.2896	104.5485	288.7298
114.5424	244.8438	170.6501
76.2937	260.4263	74.2159
78.5548	199.6405	119.3496
124.6681	148.7608	75.0926
88.8779	308.6961	81.6317
52.8431	318.9179	108.2852
29.1205	261.4254	158.9178
140.4273	350.2570	59.8624
60.0383	269.7219	105.5679
65.7397	248.2477	54.5857
118.0504	234.3238	95.2551
199.5929	141.0583	129.1791
84.0039	162.9207	78.6732
120.0658	198.5322	169.0543
70.2991	189.8393	150.9001
52.9034	239.7491	176.8879
106.1587	276.1226	82.3673
134.7829	236.9387	66.0802
122.1829	261.4821	185.6379
123.0081	211.1550	123.6217
78.1807	163.9491	194.6451
46.4392	340.4341	173.2730
151.0583	322.0273	194.6451
142.4155	177.8159	119.3175
146.1972	322.0273	222.2946
88.5247	303.7538	66.2071
43.6134	432.2184	122.4265
97.6252	135.1405	109.9827
70.1364	341.5570	114.1653
54.4796	159.3275	62.9649
54.8575	347.8378	70.0886
131.0710	263.1149	130.6911
94.3788	184.7604	109.6598
83.8959	224.7871	119.3175
212.9680	273.6745	81.0626
157.4828	143.5186	213.0569
78.0049	199.1267	163.9712
109.6318	218.3236	68.4407
125.1572	256.5251	78.7413
111.4768	161.5154	153.2398
74.5531	283.3513	39.6538
96.0416	131.0061	32.8395
142.4155	185.2740	33.7605
71.2110	336.9610	86.2786
74.5531	197.4423	176.8989
68.5092	290.3999	78.7425
109.5667	175.6332	117.5542
212.9680	127.3853	193.0523
83.8959	238.5876	162.5062
82.5079	169.2612	98.1309
146.0205	259.8734	86.8022
104.1704	399.7758	53.0155
49.3122	374.4371	53.3295
62.0095	176.6278	71.7834
205.5212	211.6023	168.1679
116.1865	270.7067	136.5319
138.4246	309.3029	181.8524
52.7393	167.5975	78.6258
38.8916	248.2477	193.1222
153.0814	178.1427	93.8324
46.4392	177.8159	71.7428
135.3891	165.2648	74.2159
52.5982	359.9039	176.8989
102.1669	210.8537	39.6538
67.9679	212.1371	138.6505
111.9080	159.7612	194.3113
54.8914	277.4314	205.2858
224.8539	203.6917	118.8080
103.1414	307.9590	163.4267
191.9730	224.9965	178.7952
53.0676	259.8591	67.1579
52.7393	316.2365	68.4407
71.6617	362.9735	65.2540
45.3500	266.3459	136.3673
167.2552	197.4423	138.5689
60.6078	444.7353	167.7788
81.2158	141.0583	139.1153
109.6796	306.6174	97.6049
110.7996	269.7219	88.7520
114.5424	267.8329	115.7403
94.4266	238.9720	195.8434
54.3969	252.2967	45.4254
82.0071	267.3233	266.0066
70.8284	274.1749	137.5181
78.2327	374.4371	45.7986
120.0288	355.2602	141.5681
65.7260	203.6210	128.9954
209.4318	297.0583	218.5954
107.4092	408.0969	266.0066
45.6364	143.5186	145.9681
108.4665	277.4314	163.5141
57.4649	166.6952	64.2784
37.2040	238.5806	180.9831
60.7780	212.0129	87.9837
34.8252	292.4063	130.3980
107.4092	280.2503	134.2316
144.0400	189.3940	180.9831
146.8378	285.2798	100.9940
63.3838	216.1788	71.1351
101.1527	217.4498	59.8624
80.2614	202.5799	94.7133
65.0779	433.0836	83.2004
147.0620	303.9118	109.9827
37.2040	207.6402	86.1975
94.8593	378.6240	71.5257
70.8323	267.2276	105.7517
117.7212	128.6014	66.2071
157.1779	85.1037	169.0543
66.9643	307.9590	66.0603
142.4155	148.7608	215.5138
118.2338	243.9539	77.1950
157.6717	190.2052	114.1653
86.9980	295.8945	135.9785
120.2290	325.8327	86.1975
45.3500	238.5876	136.8985
198.6102	378.6240	56.7877
111.9080	232.8664	181.8610
103.4331	371.2257	105.9174
90.9061	194.3073	39.6538
76.3992	305.7361	277.8929
92.0250	199.6405	119.4950
157.4828	200.8234	111.9435
107.5667	202.7489	125.8035
122.1829	333.2931	56.3729
62.4608	285.0940	121.5501
118.8575	188.1858	142.6863
135.9769	315.5311	135.3633
111.9080	333.2931	154.1495
108.9712	177.8159	121.1295
102.2895	78.8326	104.0398
130.4495	229.3154	112.0438
75.8564	195.4607	170.3850
157.1779	365.3771	68.4407
127.9400	260.4263	81.8922
117.0264	245.0565	118.5880
94.8593	116.8596	42.9491
117.5767	342.0678	81.8922
110.0843	203.6917	183.6823
132.5365	127.3853	92.1618
94.3082	316.4397	75.6732
30.8808	224.9965	119.4950
208.1812	143.5186	43.7448
76.2937	128.6014	114.7286
40.7860	191.9231	85.1171
153.0814	350.6203	220.0453
124.6681	234.8854	104.8292
104.3196	462.4105	89.5860
60.0383	397.6157	111.9435
68.5092	316.4397	194.1648
157.1779	198.3306	43.4522
88.8399	247.7531	165.6503
101.9153	279.2055	86.7902
79.2668	127.3853	100.1727
134.1629	266.3459	85.1171
109.6796	426.8352	59.9312
88.7559	344.6769	79.7787
69.2138	239.0429	210.6208
49.2521	190.6363	78.7413
82.8580	199.7034	66.4633
144.1684	148.4964	186.6861
62.1745	230.7354	148.7208
95.0761	209.3423	71.7834
111.4768	350.6157	50.0600
47.1143	354.4020	66.0603
101.9153	476.7788	211.8059
109.6318	359.9039	194.3113
59.5423	211.4334	41.8783
62.3901	185.7041	70.8095
106.9983	351.9503	244.2793
104.8728	148.7608	176.8879
52.5409	152.1936	39.6538
77.7675	294.1506	154.1495
70.8284	38.9108	147.5000
55.0161	112.1284	60.0867
54.7828	366.9138	213.0569
65.5846	66.2936	162.7428
157.1779	289.2334	277.8929
55.7706	199.2068	105.8340
153.0814	371.5387	54.5857
223.1039	127.3853	124.8333
146.8378	366.2102	75.0926
37.2508	127.3853	147.0068
102.3306	109.9544	163.9712
199.7494	438.5193	130.4164
71.9782	289.1044	140.7184
218.6857	389.1153	169.9424
35.7865	371.5387	86.4771
88.8399	279.1052	103.4788
106.1587	156.5462	143.7510
67.6848	199.2068	63.2827
131.3818	113.6892	98.4106
35.1782	285.1877	114.7286
90.9061	269.6930	105.1742
50.9367	267.3522	79.7787
56.2103	193.1907	99.7313
118.0504	269.6930	223.4002
81.6483	248.7332	77.7470
140.9925	252.2967	86.1516
151.0639	296.8924	39.6538
143.7441	320.0664	98.5230
225.3753	246.2092	50.1155
223.1039	222.3595	223.4002
47.6791	290.3999	77.7470
136.2211	128.6014	70.3519
67.9679	245.8987	71.6583
108.4665	259.1804	63.7415
78.0049	238.5806	82.4120
199.7494	199.2376	192.2157
140.9925	365.3771	106.5285
99.5699	277.4314	144.1795
71.9753	502.1049	228.8054
60.6078	392.8406	312.0980
168.5630	269.7076	403.7208
120.9087	237.2342	105.7517
145.7100	195.6522	233.0682
169.0102	153.0158	131.6724
74.0374	146.3317	51.0617
104.3196	204.2565	86.2786
77.0289	306.6174	55.1399
141.2645	118.5922	47.4109
71.2110	167.5975	146.6960
93.2574	267.6236	191.9875
72.0269	256.3791	176.1532
208.6273	191.8411	178.5835
122.0141	199.2523	106.5988
77.7317	317.0853	101.5163
53.8191	274.1749	92.0334
127.6994	307.6129	128.0173
66.7619	290.3999	75.4085
69.1092	462.4105	140.2530
114.5424	212.7746	136.3673
55.7501	238.8428	266.0066
42.6473	132.0376	100.1727
230.2720	303.0991	109.6598
118.0226	207.5648	62.9763
74.2626	321.5481	55.0886
118.8575	243.0071	71.7614
167.2552	279.2055	67.1961
96.0416	146.9366	49.5788
82.8352	301.7940	228.8054
212.9680	374.3340	156.4866
110.0843	195.4607	93.5595
70.8284	463.0100	121.7926
59.5423	230.7354	187.2742
65.9214	224.5228	125.9263
159.5311	364.3923	85.2603
111.9080	191.8411	116.5161
95.6168	351.9503	147.3913
124.6681	321.3453	51.0617
94.4266	203.6710	98.4106
70.8284	188.0244	55.9096
68.4962	130.4169	56.5847
165.7456	163.1887	205.5394
79.4163	477.0945	143.4854
44.4709	144.1237	78.6732
49.8092	258.5914	33.2015
103.4331	215.3071	149.9991
90.9745	212.2180	233.0682
104.8728	246.1073	98.2110
79.2668	180.0453	78.4118
103.5752	233.9823	86.4771
104.1704	171.9786	43.5798
111.4768	102.4427	148.7208
72.0269	185.7041	71.1351
88.4718	266.3459	89.7721
62.1745	293.7048	37.4340
38.4270	282.0825	57.8885
87.8483	337.8283	205.5394
174.3069	153.4041	223.4002
266.5227	444.7353	43.4522
152.6305	146.9366	129.5021
38.4270	272.2657	120.4393
66.7366	289.2334	169.0543
94.8593	148.7608	79.7787
119.0824	267.3522	70.1432
132.5365	290.3999	53.0155
107.8664	312.9449	200.3458
66.7366	274.9074	142.9070
139.4387	276.1226	159.1491
120.0454	225.8687	63.7415
56.9362	319.0034	112.1087
80.6873	272.2657	61.8937
124.6681	268.9198	63.0316
132.1767	161.7045	105.2956
91.2919	222.3595	128.6713
112.3499	267.2276	62.1736
132.5597	259.0916	145.3731
54.3969	264.2348	136.7218
37.3297	198.3306	154.7060
114.5424	374.3340	178.5835
172.8489	230.7354	143.3087
49.6172	233.9823	47.8096
146.0205	256.3791	168.7117
94.3788	415.1727	187.2742
66.4172	290.3999	57.8885
129.5873	285.1369	173.5472
109.5667	178.8855	182.1317
51.1238	432.2184	37.4340
209.4318	245.0956	101.7799
54.4585	274.6498	95.5541
102.6415	357.7580	62.9978
62.4566	234.9784	149.7851
54.1014	135.3378	99.7313
116.0872	216.8159	227.5252
96.0416	252.1253	143.0135
80.4491	285.1877	142.2043
95.9443	362.6120	103.6133
110.2340	272.6608	210.6208
189.8860	248.7139	63.2827
49.3122	63.5993	95.5968
105.3432	66.0167	86.1975
101.8831	272.2657	227.3442
105.3432	392.8406	117.5444
50.9594	148.7608	151.1102
88.8779	102.4427	78.7413
88.5895	262.8861	70.0886
95.9567	144.8116	112.3582
62.4608	367.4648	117.3838
57.2525	315.5311	104.6367
47.2978	259.8765	142.5498
59.8075	148.7608	134.4491
139.4387	204.5375	112.0438
76.2367	177.2916	110.2460
97.1942	408.8455	77.0772
62.5354	216.2830	84.8734
90.8792	103.2156	89.4990
68.8232	256.5919	155.6860
224.9681	285.0940	74.2159
79.7810	253.5757	69.2178
109.6318	185.7041	196.6929
102.6746	85.1037	69.2178
33.6460	166.7966	146.9695
157.4828	251.7191	120.4081
130.4495	353.9296	231.9749
68.4220	164.2221	71.7834
74.4069	337.2545	275.5554
123.5920	72.6850	47.4109
125.1572	362.9735	61.8937
118.0226	357.7580	106.6836
82.9970	201.8550	121.5616
102.6415	268.9198	194.1648
74.0576	204.5375	148.7208
70.2287	145.2669	67.1947
83.8959	210.9011	56.5847
65.7397	382.2696	117.3838
70.9540	145.6674	132.1726
109.5667	144.1237	52.3377
80.4491	124.9208	70.4536
146.1972	350.2570	52.3377
68.4962	215.8201	118.8244
178.3606	203.8083	197.9471
48.6204	351.3837	121.7926
151.0583	308.6961	148.3016
63.2896	123.7883	231.9749
168.4726	307.4791	78.7425
123.8777	359.9039	57.9508
61.3442	427.4465	152.7109
88.5895	253.3390	52.3377
49.2521	265.9752	102.7861
68.5092	187.9052	178.7952
79.2668	259.8591	144.1795
75.8564	463.0100	106.6890
66.2961	305.7079	101.7799
242.9982	305.7361	73.5522
141.2645	462.4724	135.9785
134.1629	341.5570	66.5405
153.8868	299.2056	118.8244
177.9609	218.7026	105.7517
134.5111	152.1936	55.0886
138.4246	220.3877	69.5571
210.6108	279.8902	174.8788
104.8728	144.8116	111.6667
191.9730	196.6897	77.7161
142.1888	211.4334	159.1491
144.0400	223.1010	42.2805
166.7852	399.7758	226.1952
125.1572	162.7619	211.8059
118.5925	248.2477	101.5163
143.4876	168.7685	187.2742
202.6475	309.0294	71.3924
118.8575	277.7122	209.2135
67.6461	178.8855	76.6649
86.9980	171.9786	74.2159
131.6528	211.1161	118.8080
189.8860	224.9965	163.6534
54.1014	224.5320	51.0617
68.9765	224.9965	170.3850
105.3644	337.2622	67.7681
69.1092	199.2376	77.4409
78.2327	262.8861	223.4002
143.4876	290.3999	138.5689
99.5699	218.3236	165.6517
143.4876	389.1153	162.7428
98.5356	210.2419	109.6598
125.1572	189.8393	57.2072
52.7393	350.6203	41.4991
143.7441	185.7982	144.0890
98.5356	66.0167	98.4106
130.6668	342.0990	140.2530
62.7803	156.5462	102.4379
163.9004	260.6548	150.9001
119.8206	145.6674	124.8333
70.2287	422.8210	162.6573
224.8539	307.9590	54.8624
104.3196	232.8664	60.9657
178.7683	274.9030	86.7902
129.5873	328.4671	64.2784
58.2044	338.4185	46.6838
76.3945	224.5320	145.5636
95.9567	262.8861	117.5542
59.5423	244.8270	86.8022
66.7366	240.2188	47.4109
77.7675	259.9945	403.7208
28.4078	159.3275	39.6538
120.2290	184.7604	132.1726
79.2668	288.0371	105.7517
145.7970	199.1267	110.2460
70.1949	189.3940	227.5252
52.9034	233.8683	163.8486
198.6102	502.1049	170.9237
99.5699	274.9030	227.5252
81.4250	397.6157	110.2681
165.7456	264.4682	71.6583
50.0692	246.8200	88.5748
84.0039	307.9590	55.9000
69.8096	366.6553	209.2135
32.8758	195.4607	93.8324
104.8728	399.7758	36.1303
224.8539	285.2798	75.6732
66.1420	301.1730	117.3289
54.8914	290.3999	83.3743
53.0676	145.4363	149.9991
47.8966	163.1887	128.9954
101.8831	239.1769	61.8937
87.8483	247.7531	86.9897
90.8792	215.6253	177.0019
109.6796	60.4468	109.5747
91.3057	329.0958	77.1950
86.3282	325.8327	137.5181
101.5737	60.0372	138.6505
34.1783	362.6120	43.7448
57.0336	236.9387	215.5138
47.6791	228.9481	163.8486
176.2821	252.1253	74.7939
139.4387	159.7612	80.2744
165.7456	364.3807	144.1795
69.8096	210.8537	60.0376
81.8737	260.4263	244.2793
136.8719	392.8406	117.5444
202.6475	144.8116	109.5747
98.7438	289.2334	215.2442
51.6907	166.6952	111.8376
91.2919	319.1026	136.4627
117.7190	144.8116	169.9424
199.5929	204.5375	89.3629
117.5767	307.6129	189.1172
110.0843	233.7319	113.6047
67.9679	230.7354	111.9435
189.9880	196.6807	70.3519
215.7613	102.0036	134.2316
118.0226	193.1907	188.3384
91.4680	189.9898	233.0682
160.0454	198.3306	124.0352
98.5356	205.5221	109.7568
76.0691	205.5221	183.2902
38.3557	268.5709	195.8434
154.5331	172.5174	95.5510
67.9922	282.0825	131.6724
119.8293	195.9977	130.6911
149.5701	477.0945	136.7218
69.8096	191.8411	136.7218
78.2263	353.9296	144.1795
97.6252	325.8327	211.8059
110.9780	362.2650	117.5444
39.5837	146.2544	116.2161
82.7617	351.5766	104.4914
212.9680	225.8687	149.9991
95.0761	427.4465	125.1580
78.0190	364.3923	173.2730
71.9782	323.5074	122.4265
90.9061	301.6532	111.9435
141.2645	389.1153	283.9938
46.2424	145.4363	41.8783
189.9880	242.4032	106.5988
34.2311	130.2901	159.1491
40.7860	276.1226	64.2012
132.2391	282.4493	89.5860
140.1704	213.9222	145.5636
55.7706	298.7684	142.2043
80.0806	438.5193	71.1351
74.2626	265.2236	144.6950
95.9567	146.4684	128.6713
49.2521	159.3275	98.7434
70.8323	376.8848	122.4265
56.5252	252.2967	60.0376
52.4647	294.7170	105.7517
113.2176	85.1037	112.2408
53.8191	307.6129	62.1736
80.5012	163.9491	103.4788
81.6483	211.1550	162.6573
78.5844	253.7735	63.2827
108.4467	178.1427	57.2072
140.0764	336.9610	112.0438
67.6550	264.3965	183.2174
36.8463	253.7994	36.7809
123.0081	296.0411	109.5747
102.6746	347.8738	175.2213
140.0764	282.6892	97.6049
103.5752	182.7682	86.1866
174.3069	245.0956	70.3519
85.6727	325.8327	77.4851
53.4540	237.2316	64.0654
218.6857	199.2068	120.6025
198.6102	195.4607	75.6732
126.2914	305.3213	193.5611
80.4491	337.8283	183.2902
54.8575	325.9726	156.4866
79.4163	308.7881	183.2902
52.5409	146.2544	93.5393
83.8402	273.6745	92.5900
69.2138	295.8945	165.3495
58.5454	189.3940	60.6329
53.0676	220.9138	84.6512
144.0400	444.7353	125.1580
95.9292	261.0881	93.5393
70.2287	321.3453	80.7369
104.8728	163.9491	102.4379
165.7456	261.4254	148.3016
76.0691	175.6332	130.0159
242.9982	146.1040	68.6989
120.4395	174.6867	283.9938
131.6528	210.2419	116.2161
134.2172	251.7191	163.3760
64.9134	362.2650	91.8906
169.0102	123.7883	86.8022
81.0149	146.3317	98.4106
131.3818	88.2608	100.1965
124.6391	231.0227	139.8884
153.8868	214.0515	181.8610
60.0383	266.1492	70.1432
65.4665	389.0285	75.4085
57.9692	264.3965	59.9312
119.2942	287.5299	103.1972
101.6791	189.8393	70.1432
62.5354	248.7332	144.1795
141.1728	319.9620	124.8333
167.2552	243.4360	39.6538
132.8515	152.1936	71.6553
88.4718	361.7771	146.6960
61.3442	211.6023	150.9001
103.4331	259.9945	60.6329
62.4608	211.1550	105.7181
108.4330	187.7678	181.8957
76.3945	229.3158	86.1975
126.1793	127.3853	51.0617
71.6617	310.2766	60.0376
68.9765	161.7045	181.8442
58.3113	312.9449	87.0255
144.0400	259.1804	105.1742
126.2267	211.1161	125.9263
88.5895	256.3791	55.5106
54.3969	397.6157	94.7133
29.1205	287.6987	146.9695
77.7675	173.8439	112.5671
218.6857	152.5543	114.1653
62.5354	267.3233	163.4267
143.7441	218.3236	71.6553
116.1224	195.4182	153.8241
67.1850	397.1453	153.2398
116.1994	144.1237	77.7161
119.8206	381.9940	142.9070
88.5247	318.9179	55.9000
80.2614	336.3221	104.6367
62.0095	207.5648	244.8804
218.6857	305.7361	121.5616
61.3996	146.4684	65.0990
54.5343	344.6769	63.0316
122.1829	137.8300	148.3016
47.5614	199.8042	106.5988
101.5737	248.2477	114.1653
77.7413	408.0969	165.6503
55.0903	314.7213	52.5100
142.1888	277.0831	60.9657
33.6212	261.4254	144.2570
61.3442	190.2052	106.9919
122.1829	145.2669	244.2793
93.6563	105.7663	169.9424
48.6204	205.8775	178.7952
70.2991	169.2612	36.1303
114.5424	314.7213	226.1952
56.2103	265.2236	41.6642
55.9976	274.0315	68.6989
95.0761	289.2334	117.5542
88.4969	101.0820	109.3904
178.3606	529.9436	64.3861
67.7698	309.0294	124.5429
49.2521	365.3771	84.1751
174.3069	213.9793	215.1103
174.3069	133.6824	288.7298
174.3069	224.7871	193.5842
65.6628	198.5322	104.4914
120.2482	273.6745	67.1961
46.4392	243.4650	192.2157
88.5895	241.7173	75.0926
101.1527	314.9237	105.8340
101.6791	207.5648	123.0254
63.2896	224.5966	77.0772
105.3644	165.1694	124.8333
94.4661	103.2156	78.9408
132.2391	359.9039	191.9875
142.8352	171.9786	215.5138
123.5920	285.8008	128.9954
62.3773	259.8734	167.1129
183.7707	267.8329	77.7161
46.2424	337.2622	163.1213
129.5873	238.5806	105.7517
53.4540	132.6873	213.0569
82.9970	316.2365	182.1317
62.3901	263.0529	177.3079
235.6456	132.0376	283.9938
66.7619	307.6129	100.9940
202.6475	319.0034	181.8957
46.4392	336.3221	80.2744
152.6305	161.2953	59.4759
101.9153	374.3340	106.9919
148.5384	294.6606	168.7018
57.4144	246.2092	210.2626
104.8728	222.3309	112.0438
94.4661	241.7173	84.6512
135.3891	176.6278	118.8244
129.7355	66.2936	153.2398
62.3773	152.1936	194.6451
74.0576	399.7758	119.9455
52.5982	315.2827	140.8653
163.0699	161.2953	111.8376
90.8792	187.7678	129.6092
167.8802	309.0294	60.6329
65.6628	289.2334	71.6583
54.1014	205.5221	215.1103
109.6318	234.3238	33.7605
103.5752	238.5876	77.7161
47.1143	316.4397	191.9875
130.1330	201.4952	125.9263
139.6428	259.0916	78.6258
140.9925	177.0776	72.7045
69.8096	123.7883	227.7430
31.6133	216.2830	403.7208
116.0497	291.3739	91.3615
223.1039	177.8159	78.4118
47.6791	244.8270	140.2530
78.5548	340.4341	156.4561
157.6717	285.1877	147.0068
224.8539	235.9210	71.5457
85.5969	170.6766	244.8804
177.9609	321.3453	121.5616
107.4092	145.2669	191.9875
75.3251	163.1887	98.7434
86.9980	203.6911	196.2680
126.2914	316.4397	129.1791
88.5247	323.5074	152.9366
199.7494	259.8765	152.9366
191.9730	213.2931	46.6838
42.6473	338.5961	67.7636
70.1949	239.0429	165.6503
122.0141	233.7319	266.0066
107.7279	365.3771	77.4851
131.5207	287.5299	80.7688
142.1888	173.2975	92.1618
65.6628	405.6619	191.3036
85.5969	205.7259	162.6573
75.3251	394.0638	98.7801
122.1829	313.5021	93.8324
62.3182	220.3877	106.1455
86.9980	274.9030	76.0814
178.7683	198.4874	106.4210
57.2700	154.2293	195.8434
116.1616	342.0678	81.0761
131.3818	301.6532	68.6989
54.4796	426.8352	80.2744
74.1455	263.1149	65.0990
32.4971	152.5543	57.3374
70.2287	347.8378	76.6649
183.7707	215.3071	117.3289
66.2961	215.8201	116.5161
120.2290	137.8300	43.7448
123.5920	355.2602	138.8301
83.2798	246.2092	108.0014
110.2340	218.3236	174.7929
118.2630	166.7966	173.5472
104.3196	366.9138	43.7448
80.4491	197.2123	121.7880
244.1340	157.3075	60.0376
116.1616	307.9590	83.6388
74.1455	60.0372	146.9695
96.0416	332.2921	108.3566
28.4078	199.2523	105.7517
98.7438	366.2102	156.4866
47.8201	146.4684	68.1379
108.4665	199.2523	147.5000
102.6415	320.0664	54.8624
123.8777	318.9179	193.0523
46.4392	222.3595	86.8022
153.0814	267.3522	90.9012
75.8564	294.7170	110.2681
176.2821	155.6558	92.1618
65.6150	185.5688	140.9012
58.7537	195.4607	152.4071
62.3901	166.4222	227.5252
77.7675	347.8738	55.1399
130.6668	183.8405	73.5522
88.7013	337.2545	91.4228
121.5277	112.1284	75.2859
208.6273	362.9735	51.0617
168.9123	367.4648	108.3566
118.8575	266.3459	101.7799
147.6419	319.0034	177.3079
67.6461	219.6684	60.0376
40.1576	189.9898	88.7520
131.3818	344.6769	104.0398
37.3297	112.1284	47.4109
153.8868	333.2931	30.2118
66.2126	348.5417	108.7872
81.0149	340.4341	145.9681
74.0374	240.2188	179.4757
45.9092	217.0493	100.1965
61.3996	378.6240	47.4109
111.4768	264.4682	183.6823
81.2158	159.7612	110.9243
60.7780	261.4821	106.6836
108.4467	211.1550	106.5988
114.5268	104.5485	184.3299
64.9134	408.0969	167.1129
266.5227	132.6873	71.7834
107.4092	177.0776	135.4765
160.1975	204.5375	58.8511
45.9092	355.2602	189.1172
131.6528	408.8455	193.0523
104.1704	229.3158	68.4407
126.2267	263.1149	50.0600
116.1224	224.5320	112.5671
88.5895	274.4342	121.8240
73.4001	153.7784	78.4592
90.8792	301.7940	150.8779
60.9856	242.4032	49.5788
67.9922	66.0167	41.8783
146.1972	301.7940	197.1405
146.0205	382.2696	71.7614
80.4491	258.4353	47.7366
151.0639	115.4218	105.1742
130.6668	309.3029	71.5457
59.3723	266.3459	67.1579
102.1669	190.6363	128.6713
151.0583	210.8537	60.6329
142.4155	175.1284	121.4590
60.0383	215.8201	204.7817
88.5895	287.5299	98.4106
47.1143	258.4353	54.8624
45.9092	169.2612	101.3607
146.0205	162.9207	109.5747
104.3103	246.2092	147.3913
34.3780	462.4105	136.5319
190.1503	146.4684	86.9897
45.6364	248.7332	192.1575
47.8966	174.7053	70.1432
58.3113	502.1049	64.2784
86.0167	342.0678	174.8788
62.5527	178.1427	162.6573
60.5598	232.8664	62.2915
130.6668	281.6707	92.0334
59.1003	264.5836	50.0600
144.1684	314.7349	187.8581
103.5752	308.6503	75.0926
58.5454	243.4360	63.5047
42.6473	210.8537	110.2460
76.2367	242.4032	68.6989
65.6628	135.3378	130.6911
40.1576	135.3378	106.6890
156.4968	333.8284	205.5394
118.8736	172.5174	133.2237
165.7456	201.8550	165.6517
82.8352	255.8959	125.9263
70.2991	185.7982	100.1965
94.3788	362.2650	75.5705
88.4718	270.4587	93.6536
39.5837	263.1149	134.4491
50.0692	257.6034	86.1975
70.2287	279.2055	61.8937
58.7537	376.8848	123.6217
130.6668	239.0429	177.3079
93.2574	267.2276	62.1736
212.9680	206.6710	47.0018
142.1888	283.2077	187.2742
122.1829	242.7453	121.4590
64.9942	148.7608	113.6047
126.2914	227.5972	55.0886
65.0779	216.8159	219.1176
45.0644	298.7684	117.7074
142.4155	210.8537	79.5807
65.8783	223.1010	144.5248
140.0764	233.7319	132.3545
52.7393	333.8284	117.3838
55.7501	366.6553	163.5141
109.5667	144.8116	186.6861
49.7973	297.9771	233.0682
46.7228	177.9120	76.0065
37.7219	103.2156	121.5616
31.2540	283.3513	144.6950
126.2267	308.6961	36.7809
108.7458	267.3941	92.5900
77.7317	308.6961	109.3904
62.4566	287.4434	170.3850
47.6791	147.9508	152.8407
199.5929	195.9977	108.7872
66.7619	438.5193	120.8810
126.2914	251.7191	112.1087
70.8284	336.3221	68.9429
132.1767	184.7604	142.2043
47.6791	162.9207	147.5000
209.4318	371.5387	66.8458
69.1092	102.4427	62.9978
102.1669	66.2936	130.4164
35.7865	529.9436	116.2161
44.4709	294.7170	215.1103
80.8975	189.9898	41.4991
116.1865	163.1887	81.0761
144.1684	259.8591	191.3036
126.2914	235.3943	50.0600
110.9780	161.2953	71.5257
139.5310	230.7354	105.1742
60.0383	259.8734	194.6451
88.4718	275.7616	68.4407
190.1503	162.6403	43.5798
55.0903	152.5543	78.4592
116.1616	206.6710	212.9772
59.5423	164.2221	121.5979
208.1812	177.8159	178.5835
65.7397	241.7173	167.7788
189.9880	228.4389	33.2015
46.4392	417.5953	78.7425
106.1587	251.3932	93.5595
74.0576	319.9620	188.3384
166.2917	224.5320	130.3980
75.8564	266.3459	62.9649
60.6414	267.2276	163.1213
51.1238	314.7213	109.3904
37.5984	211.6023	152.7109
110.1484	143.5186	169.9424
98.7438	159.3275	77.7470
84.0039	248.7332	138.6505
108.4467	190.2052	178.5835
167.8802	220.9138	137.5181
77.7413	283.6481	85.1171
84.2577	233.8683	78.5731
208.1812	260.6548	76.0065
62.0095	177.0776	88.7520
126.2914	266.3459	43.7448
122.1829	199.1267	144.5248
82.8580	127.3853	78.5731
115.1781	205.6664	99.7313
151.0639	182.5365	78.4118
138.2533	145.6674	142.2043
85.5969	206.5876	168.7117
120.0454	261.4254	271.7984
156.4968	261.0783	82.8630
84.2577	224.5320	103.6133
52.5409	400.6309	69.5571
81.2158	319.0034	32.8395
147.0775	211.4334	110.2460
224.9681	274.0315	221.8923
25.3637	290.3999	121.5616
88.5895	133.6093	221.8923
65.7397	245.0956	147.5000
153.0814	256.3791	135.1852
110.7996	267.3941	178.7680
60.6414	191.8411	145.5636
101.9153	170.1422	105.1742
189.9880	318.9179	182.1252
110.0843	344.6769	120.4393
34.2311	199.8042	112.7421
74.2626	282.4493	186.6861
140.4273	301.6532	145.5636
66.6923	502.1049	179.4757
168.4726	374.3340	128.0173
62.5527	217.0493	58.3903
51.6907	221.5317	125.9263
113.2176	199.2523	123.0583
81.4250	341.1609	272.5774
109.5667	293.2462	244.2793
80.4491	363.2114	80.7369
118.5925	213.2931	66.2151
60.5598	426.8352	70.0886
107.5667	215.6253	111.8376
73.0414	218.8775	125.3447
166.7852	257.6034	183.6823
70.8323	432.2184	122.0572
112.4835	253.3390	163.9712
80.2614	146.9366	152.8407
52.4647	119.2671	96.8393
82.7617	259.8765	75.2981
117.7212	296.0411	66.5405
66.7619	251.7191	215.1103
79.2607	253.7994	165.3495
49.7973	132.0376	46.6838
52.9034	199.1267	55.5548
61.6046	167.5975	59.9312
185.3640	269.7219	168.1679
42.2697	235.9210	177.1914
55.7706	220.3877	200.3458
159.5311	146.3317	54.8624
65.7397	215.3071	84.6512
112.3499	175.1284	128.6713
55.0903	175.1284	134.2316
183.8646	210.8537	95.5510
34.8252	309.0294	177.3079
75.6146	283.3513	110.4755
116.1224	265.9752	159.2195
31.2540	249.5358	288.7298
104.1704	264.5836	42.2805
87.7592	233.7319	192.2157
65.4665	374.3340	266.0066
98.1058	477.0945	93.5595
[truncated: 3,002 more rows]
