# Supplementary material for: High-resolution single-cell 3D-models of chromatin ensembles during Drosophila embryogenesis
Source: Nat Commun. 2021 Jan 8;12:205. doi: 10.1038/s41467-020-20490-9 (PMC7794469; doi:10.1038/s41467-020-20490-9)
Supplement: Supplementary file 4 — Source Data [file 41467_2020_20490_MOESM4_ESM.zip › Source Data/Figure 4.txt]

##Radius of gyration (ROG) and end-to-end (ETE) distances for Figure 4
cycles 9-13-ROG	stages 5-8-ROG	S2R-plus-ROG	cycles 9-13-ETE	stages 5-8-ETE	S2R-plus-ETE
123.3252	126.1554	102.1607	340.5556	358.6273	241.8567
114.1759	110.7451	99.6629	263.3060	271.7200	255.7708
113.1347	148.2338	115.2950	317.7168	447.5622	307.9790
150.1864	147.6933	123.3415	447.3557	309.0677	396.0951
98.1230	130.6617	96.9275	218.7537	347.6074	204.8292
115.5431	122.1029	106.4534	134.3863	214.0657	210.6283
119.4838	107.3600	120.7595	356.1090	294.9838	364.0318
109.8148	105.6505	122.7791	151.4676	193.8036	418.1778
114.3968	133.9867	111.0433	215.3860	454.9084	277.6982
115.0374	127.5092	97.5565	284.7847	481.4822	342.9032
103.6880	102.8263	103.9145	175.5491	213.6280	276.5649
117.6740	103.0858	99.2593	133.6877	275.3573	274.4925
184.5852	113.8010	118.6452	349.0275	220.5573	309.6591
110.4910	104.3042	107.0891	48.8209	173.6468	287.7001
116.2704	115.8852	117.7634	303.8750	220.7290	195.5721
135.0245	111.6298	102.6299	442.4066	269.3871	206.3690
119.9462	106.8605	100.0080	336.1171	209.3997	303.5260
122.9093	110.6322	104.9467	318.6517	347.0527	340.7611
138.9849	134.7966	103.3311	175.7810	344.8291	373.4123
127.9556	121.1129	108.3766	251.5825	266.8573	212.2460
147.6651	114.7846	120.7657	388.1879	190.4274	204.3620
144.9086	96.4757	117.5253	388.3684	227.6374	349.3506
171.4076	219.1828	103.4589	498.9511	694.8117	255.4350
128.1305	104.2907	98.9450	265.8991	167.2753	235.0664
104.5317	122.5449	111.0100	213.7595	157.0212	163.3967
162.6508	127.2410	114.9681	470.6961	313.4049	319.1424
133.5592	94.4427	91.2037	194.5907	189.4650	211.3983
134.1866	130.1355	97.7620	259.6520	396.9856	258.6193
169.3191	225.9809	121.6865	489.8988	678.7178	403.6320
141.9057	124.4141	102.1812	392.3266	242.5995	309.6538
174.2585	121.5328	105.9485	445.3183	302.0514	200.6677
163.9082	117.3694	91.2586	412.9230	190.1969	277.6752
139.3961	129.5664	121.1656	375.8976	285.5193	367.0546
113.6900	135.7394	106.5649	140.3029	413.0860	238.7950
118.7127	137.2747	101.0990	94.0000	336.8810	210.7753
140.8608	117.1136	158.7596	342.1315	267.7795	519.6845
140.5929	117.0940	119.1949	386.3519	324.9496	355.5284
113.6966	102.3406	125.0437	174.4021	179.0631	448.0168
111.8946	108.3443	95.1148	224.6846	262.3204	205.6263
130.1344	94.2159	121.4788	314.6046	198.7559	245.0281
99.6443	131.6644	104.3260	44.0890	329.2706	304.0064
120.5088	152.8359	97.8470	204.2932	368.6264	64.8308
153.1136	121.9031	99.5352	518.8748	297.8740	146.9825
143.6386	115.0586	106.1801	458.8541	295.9714	231.2025
148.8319	108.9239	121.8110	489.0540	223.1932	403.8942
115.5507	126.8898	116.3099	364.1775	385.9984	286.6788
126.8710	142.8818	107.5257	467.1564	416.3411	328.2803
131.7586	154.5998	96.7330	275.7072	470.2730	306.8734
118.5329	121.0411	110.0417	267.8561	357.4636	198.1286
113.9071	109.0388	89.5799	265.5726	137.6224	149.1762
124.0825	128.6330	99.9926	168.9856	218.6310	185.9155
112.9976	96.3984	115.1007	382.1529	186.9502	219.5731
142.4208	114.3286	98.6401	454.9882	252.5158	316.7463
137.4424	127.8644	97.4574	449.8670	350.1017	130.6195
116.2596	106.0915	96.7165	95.6324	364.6601	312.9380
122.5116	123.9843	114.6570	172.8026	268.8159	191.2804
124.1985	153.3381	89.8981	290.1961	447.8402	39.2558
126.9688	104.3227	128.7550	251.7267	102.8840	358.9524
144.5381	129.1667	102.8087	329.5740	363.3912	239.3200
106.2688	105.3251	94.2181	193.6197	246.9947	293.7503
102.5224	151.9210	102.3810	330.3902	273.4372	125.2441
104.5318	121.9411	115.9121	210.3501	384.9324	363.9634
193.3141	106.9982	101.7450	697.8447	296.2840	161.4047
90.3094	146.5100	94.4349	109.4996	175.9344	85.2505
107.2533	146.5871	114.1391	258.4168	541.6401	446.3553
104.4013	116.9458	105.2536	200.7666	280.7525	275.1418
140.8147	112.0982	93.1452	306.4114	126.0518	93.3322
106.0128	139.5548	98.6559	303.2290	419.6468	215.4630
126.9151	101.9880	104.2201	475.7004	294.2752	222.7563
155.3487	98.9263	98.2948	378.6601	236.9373	296.7259
139.9035	107.6367	110.0898	369.2445	290.3866	285.7072
148.3849	118.5728	113.5913	310.4191	344.5666	153.3470
127.8015	103.6899	100.9287	285.0813	201.4182	157.8666
110.0563	122.4014	106.5507	326.7639	340.6563	193.6715
117.2010	103.7920	102.1473	70.9704	248.7754	277.6880
177.7866	129.2005	129.5505	572.4736	307.3526	467.3024
133.3029	111.1676	154.7196	295.5489	337.4772	507.8838
133.9429	136.1378	126.6061	376.8506	427.4224	310.5350
171.4427	136.0595	132.3858	456.2051	290.4152	434.8901
111.5625	114.6934	127.4630	406.4824	278.1118	439.2718
122.6045	145.9237	90.6406	290.1371	499.6013	173.6865
100.1216	111.9861	119.4082	126.6504	349.5421	355.2166
121.5277	116.0418	101.3878	121.7417	283.9932	211.8149
125.4976	105.3804	102.9532	121.0023	157.8485	371.2865
146.2725	106.1782	116.5199	349.3535	299.4178	281.8317
128.5690	104.0383	127.4314	351.5669	220.4129	411.2406
142.6538	140.7780	113.4812	405.4933	518.8629	411.5396
201.6304	111.0794	100.8038	492.3625	135.0746	240.1630
139.4774	151.2325	122.5214	409.1737	386.3244	345.3243
155.3387	143.3006	94.7867	451.5772	464.5713	253.9468
118.3521	130.8418	105.1861	308.6536	360.6986	277.5137
152.2982	105.7464	89.2391	396.9193	219.3769	136.9729
107.4984	127.1256	94.3460	72.5754	442.2566	167.6665
127.4178	117.5529	100.5498	345.2423	99.3046	191.5949
144.5860	125.7572	109.0970	435.9130	320.6689	253.4741
100.6904	124.5628	135.2823	282.6309	297.1840	470.5518
158.4915	118.5595	99.1365	397.1730	310.7274	252.6051
114.9294	109.4483	105.8793	209.2864	117.1337	327.2791
118.0941	134.1561	118.3606	250.4530	337.9790	339.6550
132.3884	105.1424	132.2245	434.6094	167.0747	378.5552
114.1835	118.8306	120.2598	329.9283	176.3770	244.7227
154.7468	125.0346	111.0357	340.0917	299.0177	301.9214
152.9856	119.6953	108.0464	432.3778	208.0738	339.8264
148.2447	116.5439	94.9355	246.1702	338.6463	251.1417
114.4341	108.5114	96.3554	234.1337	253.0879	288.9731
120.2085	105.2619	102.0593	297.3437	331.3728	195.9894
126.9764	119.8774	118.4179	429.7900	416.2572	292.2304
151.3654	103.4518	107.6190	398.5315	318.9217	188.1945
156.9255	102.8820	103.2319	296.5525	290.3406	311.1253
137.2601	102.4240	101.2647	347.5025	231.1362	112.4560
192.5526	107.7131	100.8306	638.0077	268.2934	306.4170
103.3430	108.0578	111.3606	231.7141	282.5194	241.7560
105.7217	121.1848	93.3402	259.6252	419.2218	194.6966
132.4602	155.8543	113.7497	502.7863	462.5207	133.2599
170.9732	128.4372	90.9341	492.2258	368.6341	138.4327
144.6515	124.5982	104.7244	351.7204	367.7891	280.5711
133.7504	108.3733	94.2416	382.6603	318.9824	240.3627
136.5463	127.3620	107.2768	433.1428	281.4118	334.5354
102.5514	118.6266	94.8221	357.7901	224.7961	90.1485
141.9232	124.4451	97.3628	427.0211	398.6435	250.7215
168.9349	110.6972	136.8507	539.7367	286.1733	450.2913
132.4532	132.5524	113.4466	452.3239	210.1866	321.8247
157.1414	115.3990	111.5074	531.0772	411.9001	333.0865
143.6173	149.1370	102.3982	376.3831	422.9221	348.3509
152.5482	156.2056	91.6313	546.5174	451.2801	178.2039
119.5456	118.8342	107.8595	183.9232	215.2535	355.2382
121.6735	126.0922	108.4591	370.9402	251.7653	279.7120
207.3089	125.7940	115.4120	423.6576	425.6705	476.2382
176.7878	125.2747	106.3120	443.0839	340.2082	236.1006
136.2796	106.2324	121.3257	297.5142	256.6768	389.6165
157.0251	105.5623	119.1577	188.0674	279.6921	346.5956
113.9460	110.6943	109.6988	300.5307	220.8118	320.4221
103.5379	113.0475	105.6078	288.5872	387.7449	418.3837
92.4702	121.2786	123.9903	86.7342	239.8430	391.4201
108.2862	101.0585	106.2854	306.1459	100.0571	225.8044
157.4094	110.7319	100.5655	514.5185	250.2897	336.2216
126.4150	105.1512	103.0237	535.8555	260.7333	339.8691
160.3641	154.9979	90.1154	266.5834	530.7115	150.0525
94.8387	106.7187	108.0264	244.9903	191.5444	221.7825
161.1961	116.2031	101.3230	583.2613	200.1551	219.6237
150.1290	145.3851	105.4024	302.7840	412.7283	310.1423
197.6454	97.4393	106.4678	465.8870	264.0668	409.8549
133.4734	133.6425	107.1838	351.4283	404.9462	189.4389
112.9421	110.3736	93.0512	381.3694	92.4935	243.9184
121.7173	101.1959	91.3729	339.2283	201.5187	51.1286
127.7600	110.5912	116.9742	308.2063	185.5398	191.8021
117.4427	126.7310	112.0749	207.5737	212.7742	304.3165
157.7283	123.4797	101.3558	463.0010	326.0961	227.9145
149.1157	138.6030	114.8685	346.9547	327.9473	271.4731
140.3398	144.3512	133.9836	393.8230	514.1614	420.2926
163.4223	134.3539	107.6912	307.9568	397.9764	380.7500
112.0786	119.7041	95.8244	250.4317	327.3762	177.3325
111.2314	135.3136	118.8287	264.8597	348.8006	351.1692
242.9089	122.6454	113.0811	768.1875	308.1234	260.4318
105.5945	114.2582	117.6083	364.6050	271.5762	294.1102
141.9945	128.0030	112.6652	338.1321	355.8709	250.4717
144.0602	115.1218	97.6319	387.0591	323.6912	217.8906
117.3841	145.8816	106.2829	297.2129	466.1113	206.2655
125.9858	146.4468	107.5606	251.9494	388.2774	340.0276
129.9766	113.2211	98.2782	262.6040	275.8233	273.3370
118.0371	121.7035	109.7330	288.5423	353.9946	354.9761
132.7538	99.3877	104.3581	334.9707	188.0759	361.5255
143.3664	116.2362	95.8121	425.8198	147.0873	233.1533
146.0702	111.4794	119.9552	415.7649	172.6981	366.9953
132.4367	127.2370	105.9662	424.0534	356.8422	367.3318
145.7455	111.3833	97.9854	443.7536	396.8588	256.7822
107.2965	113.7970	86.0244	311.0235	419.9416	139.0044
124.4696	111.3818	108.8721	513.2841	292.9811	156.1581
127.6802	99.1978	93.7624	351.7933	190.7114	167.3158
182.3469	154.9911	89.4468	691.9487	546.4378	190.5847
130.6439	142.9983	124.2069	178.7146	343.3467	458.7064
202.0149	104.4111	113.2962	646.6141	80.9168	316.2269
107.0628	108.2552	108.7869	341.7840	286.8740	180.0641
121.6608	96.9523	104.0024	247.2995	231.0811	162.0087
108.2311	107.3927	110.7364	230.4237	215.5437	317.9210
121.9100	131.6819	95.2409	380.5835	371.7738	292.7274
128.9541	99.5732	103.0082	77.1493	303.4222	256.1781
126.3789	104.0923	109.1368	291.8720	178.2610	154.1113
142.0407	91.9387	115.7904	436.8651	249.1870	296.3803
114.2830	132.7968	117.2697	310.8937	367.8689	341.4743
169.0380	150.2081	119.2593	424.7273	486.8310	437.3977
114.0238	110.3503	103.8897	118.8634	179.4489	296.1841
120.9767	126.5636	119.0490	427.0739	330.4809	370.7138
105.8689	97.5409	96.4432	71.6266	235.7734	190.1469
102.0996	170.3214	93.8689	151.3625	556.3760	59.7729
142.2566	114.0596	88.6099	490.4491	329.8953	286.9342
154.8235	115.1797	145.9793	495.7634	324.9306	497.9760
135.3670	110.8771	88.6839	264.7235	345.5479	188.6991
124.6134	131.4254	116.7595	170.2222	282.3904	293.3332
126.9776	123.8099	100.0763	271.4921	199.0269	129.2642
159.4986	120.6833	116.6983	441.1216	326.6724	342.5004
141.6952	114.3080	121.5526	442.3455	383.6348	433.2019
126.8930	120.0587	107.4207	311.9540	110.6536	312.0184
118.8557	106.7077	105.7407	226.7486	400.2875	295.2791
117.2321	196.0260	93.4927	131.8200	679.6005	308.3277
107.6986	107.7141	107.2267	228.3945	342.4784	163.8918
124.0252	160.6719	105.7303	309.5239	537.5134	305.4715
114.9745	107.9913	114.6599	234.8449	223.9754	359.0912
114.2995	96.2163	116.0535	299.2981	218.5505	460.3186
123.0278	119.0179	108.3628	323.6390	383.1004	392.3609
131.4064	133.1348	103.2225	260.5477	264.8525	301.0027
160.0646	109.5744	91.2379	685.3076	257.7556	216.6344
130.9862	131.8987	120.4097	281.9684	388.9712	163.7148
120.7851	135.7510	101.0852	313.9847	430.9008	299.5091
138.9409	143.7348	129.2154	525.6992	507.9115	350.6605
163.3787	142.9751	112.9666	478.6650	335.4057	331.5204
177.3472	141.8561	119.2438	609.8561	348.6772	345.3269
120.4852	154.0384	106.5020	387.6493	481.5415	289.2491
181.3366	127.7437	95.1172	427.7590	324.7371	286.1477
151.0117	143.0709	140.1654	436.3215	406.3778	438.7339
130.8567	116.9421	108.5662	262.5986	196.2081	270.3744
121.2638	129.7831	117.1493	163.6018	283.5879	230.4606
133.1523	131.9113	92.9660	431.4873	409.4889	269.6122
141.6006	127.9764	107.1101	276.7067	378.8469	226.4648
110.2035	136.2930	111.4411	186.3607	392.0144	283.9740
169.7740	112.4330	91.8194	507.2422	213.1970	176.7049
166.3394	125.3289	83.9179	460.5374	332.5754	163.4502
114.2252	125.0885	105.1991	269.4471	338.7733	292.4885
145.9409	104.9570	94.1622	242.5575	265.6618	188.7766
124.5621	123.4470	89.6402	187.2864	280.9865	63.7920
111.5833	135.3885	108.8086	132.3318	339.9924	178.7045
145.3138	140.1648	98.3803	542.0253	252.7531	234.0231
119.5339	145.0038	120.8509	415.8784	392.3469	274.4819
128.5750	96.1641	111.8249	366.6645	63.0216	359.9622
144.1613	106.7562	90.7602	454.8912	367.5678	103.9402
143.2393	101.6151	105.3885	555.5416	165.5686	361.4607
103.9920	113.0048	127.2024	129.9502	216.0739	454.4332
140.0334	99.7371	119.6720	302.6021	228.0245	338.4707
137.9233	122.8307	106.6086	314.7356	354.5982	272.7084
134.0726	128.2644	95.3901	266.8292	351.4924	238.7435
142.5708	103.5390	100.8617	449.7026	102.9652	139.1891
110.3166	115.5113	87.4013	133.4551	317.0644	76.2546
127.8110	144.4973	98.8217	389.5782	460.7849	364.0596
132.2300	115.7358	121.0107	386.7562	282.0724	225.2743
119.3317	115.0237	94.5042	354.7323	155.2046	115.4545
132.4466	137.2472	132.0798	201.0827	406.9696	215.1199
161.6892	110.3434	145.0301	518.3581	294.3306	515.9485
160.5986	148.3003	112.7715	390.2874	554.3351	371.4767
100.9410	111.4838	114.1441	303.2916	204.7463	380.6601
120.0741	107.7889	91.7450	342.7216	144.7362	154.5188
135.1663	117.6241	94.2085	389.0766	277.5686	123.1803
128.1983	104.8521	97.1688	407.4241	201.9335	225.7328
99.0035	121.9375	98.8320	223.1842	277.7684	216.7289
124.2488	124.0618	112.0705	384.7070	369.6845	230.3899
146.7043	110.7752	103.8657	301.0080	436.5506	349.1335
128.9901	99.3105	114.3833	358.2733	289.3035	295.5023
113.8248	123.9387	102.0084	405.8761	356.1633	187.7087
150.6829	101.0577	122.0120	448.3504	295.3174	309.6606
97.2732	108.8417	116.2390	232.9820	294.0760	280.9582
138.9648	92.6260	111.2250	364.2026	264.5986	340.0249
162.1182	117.7275	109.2049	479.4099	373.7017	162.0061
147.7531	102.6168	102.2869	463.7653	208.8623	225.8026
113.3392	119.2389	104.9745	263.7405	351.2588	126.6699
107.3631	124.4052	95.6346	414.8356	283.1145	212.5183
155.8701	112.7713	95.8945	503.7750	269.6586	270.3380
127.2303	131.4248	103.4321	279.4007	398.7673	319.5589
169.1401	153.9567	97.9329	500.6576	531.1996	263.0718
112.9212	122.7936	106.8889	369.6171	317.0955	232.4867
113.9120	88.6321	114.8135	215.5206	270.0143	311.4407
132.2565	103.7994	114.9805	452.7146	197.3694	288.4110
135.9335	128.7096	90.7523	333.8899	400.4349	250.0262
172.3701	118.1379	129.1333	444.6564	427.9340	421.7015
255.6397	122.6902	101.6074	665.9552	261.5078	156.7058
167.1325	108.2977	104.1791	413.4852	264.2736	340.9863
116.4371	106.2114	103.2574	383.3247	299.2657	195.9956
169.8472	113.8083	111.9868	409.2395	399.3240	326.4869
177.7950	121.3130	104.8592	556.4028	339.2747	347.1026
115.5758	116.5582	99.1951	248.8937	281.9205	285.5230
164.1443	108.3692	95.4734	619.8213	311.8793	147.7563
105.2654	109.4387	93.6098	298.0482	73.0645	217.6180
113.7052	126.1147	118.6447	130.4840	315.8077	381.6441
152.7717	114.0381	93.3532	368.1449	256.6308	203.5079
124.0730	105.9554	115.1614	321.8202	311.2253	356.1320
145.4386	100.3229	104.2566	350.8899	233.2708	216.8540
148.4691	111.1447	93.3472	476.8034	205.3805	267.1516
183.4133	119.5392	97.5546	295.5561	378.7140	254.7189
123.9788	132.8795	110.7260	465.4493	297.5691	263.4993
137.1887	141.1021	101.6700	589.1660	506.4605	75.2079
165.7406	123.8523	120.7054	472.2861	306.2595	351.4903
135.7637	124.5518	106.4500	155.1906	335.1886	194.6231
109.8434	105.5393	105.1625	406.3009	368.0667	186.8642
127.1000	113.4823	105.0183	373.1622	137.1814	347.4497
137.0426	103.5672	104.2376	496.8475	283.8841	94.0698
139.7890	101.2120	109.7562	290.2198	285.8545	397.5033
106.9192	128.5644	113.5510	352.2732	316.1439	408.6415
99.2957	108.6523	107.5034	42.3553	248.6710	195.5533
138.3160	125.5553	102.3092	419.6760	297.5232	348.3731
108.9642	165.5821	90.2510	212.0514	419.7216	106.3676
133.7977	97.8290	107.1816	202.1657	190.0323	331.0664
109.4164	120.9573	100.0016	364.0730	315.0006	287.1288
109.5806	119.5575	108.6962	231.4347	361.0944	273.1826
131.8197	119.5034	114.3744	370.2601	237.4891	287.2556
113.9982	108.4546	109.2336	279.6132	202.6364	345.2378
202.6988	113.8402	113.9766	645.9812	304.0843	252.8712
188.6863	113.8576	102.1707	469.9458	249.1164	343.6762
127.4704	110.1572	109.5140	394.6587	225.5635	325.9807
154.3222	108.2225	108.4675	568.0939	210.9227	326.4574
104.2069	100.6340	92.5709	232.2657	124.8471	176.0854
124.2173	124.6081	115.6437	386.8179	262.0483	165.6526
120.1411	126.2585	94.1364	337.6957	286.8407	197.1166
129.7896	106.1270	104.2192	446.6893	202.5911	321.8339
160.0935	102.8799	119.0669	284.9694	267.1690	282.4414
109.4511	138.7200	104.3611	400.8544	400.9620	290.1254
131.8212	146.2577	111.1778	447.0865	501.5370	363.3295
143.6229	97.2417	105.5519	424.6552	279.1338	289.6365
142.7962	114.1491	118.5829	426.2245	188.3799	194.3969
193.9666	122.2522	133.4849	503.7544	333.0264	400.2163
112.0865	126.9047	109.4624	230.8892	360.8090	274.6099
140.7370	99.2401	113.3242	339.4025	107.7302	343.3894
112.7849	122.5030	116.8254	217.1708	212.6680	363.0929
135.1070	129.3589	120.4390	310.8242	378.6305	381.2067
135.8387	95.3775	107.2640	197.3228	236.1059	305.8124
133.1543	115.7054	108.1347	254.8527	265.1757	223.9143
94.1629	107.2828	102.2338	169.3823	188.5413	269.1548
100.2121	108.5759	107.0440	205.7272	306.6751	298.4195
112.2509	157.3326	102.4497	353.7832	476.1367	283.4556
132.4250	97.7476	93.8854	237.5220	243.8446	252.8307
133.4988	98.1102	92.0153	360.6320	263.0254	166.7748
107.3953	143.0415	106.5523	282.9233	494.2438	140.3324
120.1823	99.7092	109.9150	150.3504	179.7547	360.2556
119.3182	158.4967	108.5391	187.1708	538.3854	237.2992
154.6655	110.6903	117.0150	594.2372	383.4020	282.8281
132.0644	105.5726	121.6942	381.3709	237.9550	381.4498
117.7702	110.3459	100.7532	105.7624	223.9579	305.1286
164.3197	125.8150	99.8052	327.7656	328.8128	257.9070
105.2837	115.7421	108.6534	243.7194	187.1462	342.9571
177.9736	161.5073	105.1891	477.5233	286.1337	166.4009
124.6814	101.1223	112.5768	200.0231	372.4592	272.6729
103.3718	101.7052	109.9867	241.1831	314.6754	288.3961
118.5764	110.3415	112.5440	90.8643	257.8222	277.9546
143.2438	130.4837	94.3952	437.5849	362.2793	248.6825
109.9359	105.3816	123.3145	167.6205	342.5577	329.6880
126.1445	120.2903	102.0877	413.1044	303.8601	292.2602
142.0349	134.4432	93.1864	390.7941	463.1081	299.9649
122.6062	168.5950	115.8831	406.6264	633.9064	248.6997
142.8065	125.8133	102.0651	256.9655	356.5317	183.9823
122.9079	106.6130	106.6776	190.2380	293.8686	328.5073
158.5199	117.1058	105.2292	376.0109	356.3921	240.7545
152.3765	90.9673	100.1193	332.3893	284.4866	314.5248
126.8178	132.4030	111.4922	402.9976	340.8312	239.6127
139.0471	129.7923	112.3648	398.5461	304.0230	234.6578
96.0091	106.5087	102.4879	82.8899	355.7836	279.8143
132.3722	111.2954	92.3149	199.6294	197.3627	109.7109
121.4752	123.2135	106.8578	323.0409	338.2692	283.9850
182.5763	219.3634	91.5783	627.6600	696.1043	208.8256
167.5069	118.7529	91.8498	518.3028	251.4878	290.2195
103.3391	126.9741	119.1615	230.8182	236.5470	353.9150
121.4300	135.4572	112.8037	179.3719	383.1502	370.3356
112.1743	125.2599	89.7110	256.6542	274.5864	141.1061
114.4833	133.7942	102.1152	220.4393	424.6363	392.2280
129.9532	127.5612	119.2240	199.6711	410.3473	421.9566
103.3084	106.1723	102.2448	282.5414	147.9054	173.0131
110.1502	97.8773	113.7708	160.5098	245.1638	268.7143
123.4167	140.2377	104.0847	522.5804	536.7700	341.3511
137.0325	135.7498	87.0741	301.3698	440.4333	177.3912
139.0478	115.5943	134.1983	441.0869	232.9291	312.2134
137.4552	132.7090	100.6897	460.0597	393.5066	275.0913
140.1944	104.1555	105.8242	368.0593	381.7702	159.1687
131.4495	106.2505	95.2264	390.8436	226.5237	202.3819
106.6194	112.5642	134.8861	267.7447	346.7829	407.2572
148.4238	127.5218	98.9350	398.3815	230.0259	378.6080
124.0682	105.7327	94.6158	208.1768	205.2391	223.7475
116.5236	149.1599	99.3326	207.4524	413.0046	220.9941
159.6451	125.1899	99.0296	521.5338	293.8790	141.1642
115.6639	122.3672	129.5079	244.7490	276.6624	410.3252
117.7079	118.0724	112.3964	219.2388	147.1242	207.9532
233.9387	116.5098	102.8526	682.8745	254.5631	339.1402
160.5783	106.8562	130.6811	461.7669	303.0061	270.3286
124.7340	119.1658	95.8312	311.1980	339.6630	219.0264
104.4378	111.5742	99.8083	255.5930	195.8995	208.1926
157.5545	120.9674	124.5305	493.4572	94.4389	453.4933
112.7447	138.3737	103.5057	331.5080	501.4433	414.7844
126.3209	89.8322	99.4884	404.1392	272.3867	268.9932
105.8227	100.6192	123.7449	223.2456	154.9591	388.6528
139.5004	103.0252	103.7738	267.4064	342.6512	277.4322
102.5705	124.5410	103.3758	219.3900	282.4263	254.2608
158.2308	104.9034	98.0772	337.5976	393.5467	104.9492
122.4615	110.9313	104.4926	336.8581	333.7994	347.4744
153.3605	102.3842	95.9629	602.9243	265.1042	95.2509
111.4128	123.2856	110.6750	108.9875	370.4128	275.3736
153.4218	119.0321	93.4424	573.3767	250.4857	274.2930
130.6969	118.2278	95.6600	251.5672	319.8872	286.0649
104.1063	119.4226	120.8790	199.3095	292.4174	259.2545
101.3209	152.4899	118.3860	172.5733	267.8555	368.8380
103.5810	131.7076	120.5615	284.2718	164.1936	375.0623
142.8715	129.9522	106.7733	336.3190	210.6863	104.6863
115.5733	223.2934	111.4511	315.0959	650.4133	276.5649
138.5999	110.5876	99.8729	334.2895	166.7251	165.1926
150.3373	134.4452	105.4489	376.9928	425.1423	297.2649
109.9961	155.4684	102.5065	326.0675	415.9436	237.5152
113.3268	127.0803	93.4442	327.7150	392.1564	136.6406
152.9963	132.8837	97.4809	266.5031	371.9456	262.4399
119.9193	125.0216	89.6248	342.0553	317.4927	170.3670
134.0671	117.8096	134.4013	71.8124	351.5454	348.8838
119.2945	120.3084	101.2911	331.2043	367.7667	239.5957
122.6756	126.3129	115.4873	305.1888	340.1580	296.0676
113.5849	177.6317	109.7083	211.8910	581.0230	210.0405
149.6441	108.9303	104.0011	326.2975	312.2156	123.5480
113.3724	106.0222	111.9591	438.6168	363.1366	267.4579
167.6319	99.4694	114.8966	464.1709	26.5742	269.5120
152.8921	123.7586	115.1887	474.6992	352.7944	218.6551
120.9038	119.7852	119.3396	228.4929	325.0025	278.1435
138.7575	109.9785	101.9538	331.4725	306.5175	227.4932
136.3194	124.9780	101.6008	263.2991	387.9578	373.8894
161.0784	127.7045	119.5123	530.3054	302.8691	351.8570
113.9101	94.1710	109.6097	302.8624	121.1294	212.5803
153.6416	110.9029	98.9061	540.4601	220.7834	318.8684
140.3776	112.1840	125.0421	413.7620	106.6797	323.0100
103.5571	144.2495	100.2239	144.3420	516.5537	353.9645
114.5139	102.3321	109.6273	301.8434	90.8943	328.2586
113.0454	131.7180	118.0542	353.0661	328.0915	446.4245
127.6043	117.7964	134.9611	272.4227	310.8960	493.9371
119.3623	131.2565	109.4233	201.0637	355.9857	291.2023
146.0647	119.2649	116.9297	483.8688	353.7512	366.8335
140.0891	133.7409	97.4316	421.3623	236.3212	171.2722
151.8858	162.1333	106.5286	321.6533	377.8410	249.6212
120.1199	91.6877	119.5646	390.5590	166.3998	420.7223
108.8651	106.4929	114.5620	278.5380	312.0153	255.7453
120.6837	136.5272	93.2493	414.4044	378.8114	158.2526
119.6774	140.3324	100.1736	231.6673	499.6665	178.2906
120.8041	132.1390	101.6031	333.5768	256.9979	395.7394
132.6305	125.3964	93.3048	244.1529	396.9552	98.7228
105.9833	117.2404	118.8610	284.2677	401.0030	202.0180
124.7300	101.8614	104.2524	292.7740	252.0023	194.2404
157.6594	134.1759	108.0668	406.9367	386.4694	214.1773
135.6763	105.6249	107.9413	205.9624	180.4181	320.4222
144.8603	97.6555	112.1192	408.9606	255.7924	193.2827
117.9815	117.8753	112.2185	340.8153	198.2856	313.0956
178.1372	91.6501	97.5566	362.7187	200.2252	348.1751
106.4335	104.4236	96.7887	206.2189	200.6412	300.8748
128.5684	137.5910	99.0032	339.3566	390.6089	226.4964
109.0377	95.3453	102.3677	345.0211	248.6961	312.9547
136.2551	116.3281	120.9438	398.8542	196.0444	443.7518
131.1184	104.1048	103.7555	308.8618	287.7060	251.7484
113.1028	107.3843	90.9333	408.5166	231.5889	150.0966
145.9785	139.2769	130.7870	211.8699	342.4446	397.1120
150.3930	111.0860	125.5596	427.1636	226.3854	236.7977
140.1204	98.4528	110.3873	289.8269	320.7481	292.3917
143.4307	120.0939	116.7814	393.0946	376.5763	437.4481
122.1444	110.6392	89.3654	263.7366	199.5109	147.7172
159.4736	138.0651	147.9760	527.3238	517.6515	397.4076
158.5929	111.5272	101.3054	276.2857	203.7808	305.3656
153.1718	103.4869	97.7496	388.7177	302.0711	234.2144
152.6885	111.8160	119.4413	534.6739	141.6400	266.8191
131.4308	116.2544	98.9659	271.2958	190.2226	243.0628
92.2712	94.0116	96.0616	259.0846	222.0015	238.2320
103.9665	111.8918	91.5563	116.6838	237.7252	149.8674
123.6727	123.6057	100.9669	291.6346	337.4654	401.2242
148.0801	149.4483	109.2989	470.8043	282.3705	204.3096
131.6709	113.3498	108.7903	554.9314	306.4304	189.5066
105.6071	137.3735	89.1206	206.6216	452.1758	192.5240
141.2895	117.5917	121.6787	443.7989	374.8335	428.6551
141.5056	109.6686	96.3028	450.5212	215.4403	262.5000
112.4855	125.2968	108.4693	271.6598	189.0494	276.4353
105.4593	133.5927	121.7629	301.8544	283.3319	436.6101
142.1235	130.8687	122.1205	250.8047	369.1970	332.0910
132.1737	134.6966	100.3499	399.7058	308.2524	246.4212
170.7847	102.0976	144.3838	434.9191	366.7459	481.8243
113.8011	116.2944	94.1796	374.5965	338.5141	144.8588
142.8983	125.0948	105.0821	164.2925	268.3975	185.2120
195.1818	122.7681	127.7876	581.3039	217.5275	386.5774
121.5392	135.2613	128.9379	201.7876	379.1138	300.6446
109.4714	105.6927	89.7922	327.9791	194.3896	156.9835
101.2724	92.4885	87.2324	88.9628	181.3938	110.9064
139.9238	106.8938	106.7014	93.8556	239.8511	312.2170
120.3616	136.1818	102.9755	483.2241	327.6646	130.8157
181.0474	98.4822	120.2051	541.4646	202.6934	162.8553
106.8710	95.4270	104.7003	381.5137	251.0872	313.6720
176.2460	113.9756	105.0033	622.2844	192.3347	347.9751
125.9264	97.3652	113.6631	383.1154	276.6438	374.5499
117.4184	122.5094	102.3598	370.4200	387.4532	330.5297
127.5132	105.4571	108.4802	503.2888	215.9068	160.1189
108.2937	108.4301	102.3459	246.5466	268.8295	390.9197
117.6129	147.0147	87.1498	325.0641	377.6351	184.1440
113.8408	100.2529	107.2259	267.0280	212.9344	294.7454
139.0007	91.5380	97.4665	559.1503	145.1160	260.0186
140.3770	118.0777	104.4843	457.0426	364.5691	117.4841
156.9474	117.0283	108.1515	417.6606	119.0301	304.9001
144.6263	128.9450	124.6741	310.9139	274.0548	365.3361
126.2101	102.4330	87.2319	373.5547	216.2898	188.6677
157.7396	99.5145	90.8148	354.3267	329.4416	115.2572
131.9272	115.2242	120.3556	277.0009	295.3295	297.3977
133.9152	141.7399	89.6714	234.5004	386.0136	191.5386
123.6183	129.0138	92.1942	368.3041	447.3537	118.5077
106.5536	97.3053	118.7580	251.8770	250.5473	401.9248
130.0285	148.8487	90.1478	467.0687	523.6462	206.6859
132.9628	141.3675	119.6449	344.1635	263.5747	377.2962
117.4270	101.3068	111.0892	140.2658	285.8742	232.5797
104.0898	103.5939	115.3576	235.3673	257.4557	299.5263
106.9340	98.0583	107.9929	279.3977	235.1144	215.4729
115.1412	127.7296	98.2293	355.7503	275.8088	225.8858
166.1903	121.6642	119.5814	459.5141	368.6102	328.8515
122.1635	145.8662	111.5885	263.6089	183.7454	309.6498
137.7430	136.3549	95.0954	388.0481	177.1819	283.8198
136.1108	100.6419	122.2769	351.4229	181.1238	213.4719
170.2763	124.9065	107.1160	517.2759	388.9686	266.5846
146.8808	110.2655	111.2101	150.6371	222.8041	397.3696
125.8952	98.6905	95.9136	381.6519	263.7367	241.6943
131.3269	125.7888	119.1194	207.8186	334.3139	292.0497
148.7792	110.3832	87.2822	379.1844	234.2616	124.6852
116.1058	123.7613	103.6803	223.5795	365.9507	302.4264
131.9012	111.0312	97.5066	303.2996	310.6465	253.8517
122.6695	162.2142	105.7366	338.7611	480.7632	178.5574
183.8988	113.1084	97.4138	542.3947	344.6434	143.7304
113.0486	152.3933	108.9417	313.1691	451.7927	441.8681
148.8146	109.8386	101.3622	381.8741	225.9710	207.6623
98.9864	111.4512	115.7657	149.3549	107.0231	310.8797
198.6419	117.0307	111.9534	477.6293	248.7483	348.1651
103.9464	112.0126	98.7926	385.5059	368.8688	330.5070
139.8377	128.9527	117.3055	500.6318	373.4369	270.0989
105.3408	131.6547	117.5040	208.6559	260.6312	299.6252
130.3425	128.3422	138.2969	444.6577	347.4685	468.4259
123.5865	112.9992	130.5628	365.1767	323.3239	404.6696
110.1543	149.4031	99.1531	303.2513	417.6905	257.2609
109.6660	105.6326	101.2729	236.8526	314.6272	178.1923
137.0487	138.1125	90.7820	320.2830	365.1409	249.1395
154.3081	115.4795	115.2255	438.0980	219.6857	335.1902
156.2654	135.6555	105.0213	301.2736	271.3639	302.4316
111.3334	115.1689	106.4843	46.3273	311.9698	197.9865
101.0916	128.8309	106.4209	185.0712	413.9797	326.1816
97.8687	139.6128	102.0280	225.6254	434.3107	285.7309
127.8433	137.1059	103.5532	283.0526	272.1919	235.0158
120.4244	131.4148	90.3501	134.5207	481.2801	166.2077
113.9219	122.2163	123.2586	285.3870	297.1988	414.2433
166.2785	92.4827	113.8070	489.1993	178.8860	315.0750
171.2997	106.2370	99.0855	619.0745	204.3995	159.8258
95.4310	114.6239	120.3903	174.8465	180.9991	268.9340
126.2044	158.1142	114.7274	388.8383	369.0313	379.6143
113.0142	120.1482	102.0136	396.7946	264.6386	230.5716
112.1582	117.4157	106.1467	293.7852	223.7568	278.9816
138.9866	134.8710	116.3966	469.0515	488.4766	406.9428
127.0020	143.7431	105.6144	297.1487	514.6870	295.5043
155.3659	106.7638	117.8030	251.2637	172.7562	446.6353
119.8876	141.8924	118.6533	268.7667	356.7703	307.3514
124.1329	103.5097	121.8858	409.7488	297.9456	318.5546
99.3397	142.3807	102.2787	212.1186	421.7573	301.1865
130.1612	141.0103	104.2464	404.3869	429.6887	277.4623
137.8297	113.8682	96.1295	392.7166	315.5218	302.2854
110.1729	97.8519	106.6032	183.9488	184.6046	248.7080
124.8497	119.6448	98.7449	305.7796	412.6307	257.2683
108.8901	119.6980	101.9275	203.2367	279.5271	344.8277
129.6784	125.4402	111.5234	334.1633	361.1689	255.5319
99.1067	127.7499	145.1366	161.6842	439.4011	420.3019
145.4624	130.9984	93.8830	567.5299	190.4847	239.5212
137.8576	174.9515	101.1175	336.1368	511.0161	141.6651
145.7131	112.5326	107.7493	480.4589	190.1667	418.9578
158.7366	118.1738	104.2875	376.3663	220.7334	323.7109
152.7387	124.1793	119.6791	376.0733	257.1136	322.9905
131.8307	124.7258	99.3528	459.4651	437.9622	287.6919
113.9970	114.8766	96.4630	422.9531	233.4419	242.1057
141.0519	108.4172	119.1624	107.8680	211.3031	505.2825
144.3484	142.2621	104.7914	317.9827	336.1558	343.7844
109.8763	143.9183	135.2895	152.2773	414.2288	358.3912
156.6320	95.6057	95.9073	485.6687	243.5090	134.1560
185.9945	122.8709	118.7842	554.9359	276.6705	328.3917
113.0682	122.4353	113.7108	339.0472	393.6782	395.8395
120.2386	113.5571	97.0882	321.4629	231.4509	179.3191
117.1051	107.6392	105.9229	147.9674	234.1520	310.5609
128.9249	127.3922	126.7771	273.7746	316.2934	353.9216
129.1216	117.8646	94.8306	282.5328	180.0134	335.3523
129.3262	113.1073	127.1534	284.1662	346.2023	320.8761
146.6040	147.5060	111.2058	375.0462	439.1088	254.4551
118.9085	138.7180	106.5595	136.6106	466.0766	372.1643
163.9766	120.9312	110.2493	429.5061	288.6319	278.0639
96.3700	118.9043	93.9468	191.2471	401.3993	223.6874
117.9571	103.1445	110.6058	109.3842	298.5949	369.5904
141.9606	112.1346	102.2407	398.3773	371.4207	249.6690
158.5193	110.5781	96.9596	306.1331	278.5291	290.0927
129.8219	130.2123	96.6169	375.5275	371.4981	186.0581
142.6762	121.3624	95.5855	395.2936	203.5243	184.4035
127.0468	124.0106	130.3792	122.3180	223.7398	376.2395
170.7251	124.4489	114.1330	484.3392	186.3568	294.1305
118.0648	115.0109	126.6530	316.1751	276.9549	457.7140
102.6918	142.2508	93.6500	371.2719	536.4650	192.1996
156.5058	118.9355	117.8517	339.4667	207.3291	412.2475
159.1579	102.7492	113.2853	365.9167	139.6461	296.5713
127.3015	138.7955	98.2106	208.9688	418.3589	217.6399
151.7039	111.5675	157.1549	501.1642	286.9870	505.8126
102.7266	119.3497	101.6802	250.6807	394.4654	274.7473
126.1586	96.6630	91.3426	325.8257	262.1421	110.1406
192.8606	122.4716	95.5725	606.6971	459.4705	169.1267
147.4455	132.4126	106.9577	412.6332	314.8184	327.2123
128.2026	136.2748	96.6182	335.5544	375.3526	197.1214
105.9381	118.6786	105.3654	252.2359	376.1443	213.1477
129.8452	115.8899	106.6880	489.7838	164.2773	289.6763
120.6116	113.9551	120.6951	309.0397	291.8073	311.5123
204.1942	122.9695	110.2827	645.5668	299.9049	128.2398
129.2383	120.5536	95.4376	245.5980	421.5548	116.8731
115.9469	90.5700	130.4666	363.3085	209.7549	450.6471
127.3661	118.4642	109.8468	202.8553	384.3047	254.0323
110.0077	102.1647	120.8586	170.6906	234.6755	352.5318
132.3247	175.9438	124.1656	467.3117	431.9612	246.4830
140.4753	93.1384	108.4208	436.1257	159.7190	196.6440
112.7884	136.8138	139.5310	434.7849	453.0162	409.8592
146.4495	110.9267	105.0229	321.9963	327.4485	330.1612
125.1300	116.1400	98.3055	430.5627	362.1881	237.3025
156.7898	150.4137	106.8804	515.1334	483.1785	295.5338
175.8052	101.7572	121.5763	541.3063	78.5164	348.9754
117.1698	97.4705	97.3829	220.2570	192.6016	109.8966
100.7547	122.1303	114.8667	250.0043	311.2047	266.8839
142.2486	124.0058	102.3913	342.4104	230.4452	168.8394
181.3637	157.5041	110.8339	571.4693	502.0980	136.8838
156.3045	107.1304	98.3097	379.3867	192.9704	348.2660
127.9432	106.7158	108.4716	185.8525	175.2525	185.0918
136.4336	101.5941	99.3691	472.7749	332.4984	161.0660
121.0436	92.2627	121.8562	261.6536	122.4841	377.6866
151.2994	110.4505	89.1137	449.4507	296.0542	107.2539
120.4383	119.2865	102.1353	162.0430	333.7032	260.2349
144.8777	127.4361	111.2624	238.8463	346.3274	214.9969
103.1670	106.2324	94.8714	132.8310	267.1848	204.3191
214.6047	107.1941	122.7587	622.6973	280.5301	183.6325
133.3807	108.6096	102.7075	468.8022	269.2788	182.5995
91.0633	96.6665	114.7074	110.7115	218.9177	248.4215
148.0762	148.0463	102.8884	193.0217	363.3506	384.3603
172.4751	122.6255	105.7648	477.0991	446.7970	300.8275
133.2875	126.8072	90.5326	484.0009	393.5133	48.1711
101.4735	163.9853	100.0291	273.7858	509.4651	334.2207
168.9859	130.9814	106.3838	490.5682	358.1794	366.7564
134.5943	125.7198	113.2892	267.3467	330.8515	198.9018
129.5627	118.8610	116.2543	289.3436	439.8248	284.0149
99.1573	156.2632	125.0085	209.8143	546.4998	311.2237
168.8113	107.0688	107.9713	486.1515	323.9703	355.7894
128.3840	126.2671	122.5583	278.4692	378.8213	323.8167
113.0154	115.7900	96.7270	229.7213	312.0969	258.7884
162.6346	118.2447	113.3009	344.0763	405.2431	253.0162
110.7717	114.1611	96.4527	116.0484	240.8416	176.2046
106.1189	124.8230	101.1983	186.0063	414.4262	178.6044
95.3788	146.4835	100.5077	281.2821	340.1432	284.8274
166.6031	142.8573	98.7520	703.3236	380.3124	187.0756
146.1090	92.5720	100.7940	179.6120	144.6257	261.1157
123.5393	109.9852	99.4193	330.9905	220.0663	255.2261
117.7048	126.7833	144.2714	304.3188	361.7336	427.4377
123.4612	132.4454	97.2210	173.8569	240.0672	182.9788
129.7783	122.9564	101.1858	298.6001	218.0731	221.4931
104.1491	100.7830	109.9906	218.3517	226.2133	345.0715
111.1517	117.9798	103.2100	209.5508	250.8546	362.6513
101.3319	131.4984	92.7666	86.0104	313.6079	164.1718
135.0944	124.6270	100.3229	320.1659	312.9408	285.3274
117.1440	106.4015	115.8112	292.6277	309.6675	340.6418
90.9767	120.0661	111.9022	133.2925	420.4297	225.7734
171.0482	167.7953	110.8353	592.0902	429.3177	326.7693
113.0829	109.4829	146.8140	88.1626	211.9132	493.3189
168.4293	125.0344	121.6927	382.9436	347.2702	324.2822
129.6242	121.4973	112.7657	325.6741	172.7484	187.3295
142.2960	112.0233	85.4837	307.2032	345.2201	89.8077
175.0872	119.8358	101.8475	449.2681	304.3331	238.3913
102.9871	135.8861	104.1910	174.2030	321.4373	379.4174
126.6453	125.7879	104.2711	157.0466	397.5141	271.0071
111.0182	113.8015	118.7907	289.4493	353.8539	365.0847
183.3856	138.1069	104.1566	345.7478	324.9598	197.5605
106.2322	106.1442	123.0842	293.7393	265.5732	343.8201
122.1435	107.0077	120.3774	320.0367	395.3362	219.2555
130.2264	104.5709	104.9171	422.4364	309.7407	268.1325
159.5908	130.5795	145.0011	277.0553	303.2579	435.8587
131.1875	114.5098	108.7654	411.9864	65.3187	364.1415
121.1983	142.4129	119.0007	420.0818	343.8580	352.6258
125.3254	133.4980	92.1859	166.7543	429.9649	197.0596
141.5650	123.8929	113.6201	453.0730	458.6923	262.4718
105.3388	123.5556	109.5570	192.9127	305.2937	365.7826
137.7899	157.0611	125.6301	342.1486	579.6764	376.1347
115.2108	133.6569	98.9263	123.2518	356.7749	369.8448
113.5465	117.5140	102.1266	287.9162	382.6025	236.7727
128.1808	104.1062	112.1310	384.3435	209.4267	353.0836
151.7526	136.4077	102.7065	508.7944	460.2516	323.9120
183.5973	166.2773	104.3697	483.3063	402.4779	312.1354
135.2603	112.1869	93.9618	481.7274	255.4948	138.3169
140.8407	102.9578	105.2737	536.8579	245.1169	346.4853
213.2069	115.2263	130.5117	508.2489	323.1887	386.2076
130.3648	108.9378	90.4491	386.1738	216.9289	253.9747
153.5462	108.9117	107.0119	459.9756	244.4493	351.7438
137.7839	144.4876	109.7855	239.6238	476.6085	238.5999
113.4992	112.5720	97.7921	166.4042	253.5149	165.7707
119.2666	165.1628	108.1850	203.6032	338.9177	158.8556
116.4323	121.9866	113.1352	196.8411	303.4309	318.1989
110.2440	161.4919	111.4481	285.0739	500.5719	394.8089
152.8730	105.3969	92.0543	480.9857	190.5762	71.5981
101.7870	113.3368	118.9879	222.1439	210.7910	368.5291
129.5108	111.1408	134.3624	35.0694	296.7246	377.7775
124.0694	128.7337	118.5404	259.8011	375.8251	407.1685
123.2502	130.4007	98.1303	333.1231	375.7905	146.9025
109.5730	115.6212	95.1282	249.0402	300.1403	204.0732
96.7635	103.1195	118.4295	264.1094	254.9489	276.3842
121.1361	136.3276	109.0308	109.2895	379.7431	311.7484
146.5801	94.2551	117.0303	362.5403	214.4309	391.0743
135.3183	130.2682	110.8417	436.7721	419.9038	190.3489
146.3021	153.6079	121.8412	388.6407	336.9787	371.1639
109.9452	110.8779	147.0105	255.9636	335.1446	396.8427
159.8569	105.9459	91.1106	337.1883	192.8470	149.4355
124.4388	169.0844	112.3890	129.3571	576.5413	314.1840
126.6551	124.5341	113.1891	258.4830	270.5777	274.6778
133.9862	101.6108	109.0583	379.3909	194.6444	171.3222
122.1487	104.6019	99.6323	338.2400	237.6263	257.7269
131.7540	127.6836	97.7088	276.7415	417.1590	224.2233
121.0176	109.5171	122.1889	119.7333	318.2007	395.5579
121.3767	125.8234	120.4191	396.0355	301.5051	414.8344
152.1363	111.4419	91.0013	226.0869	250.2583	129.8221
138.9974	99.7755	110.0925	523.9286	298.1135	291.5207
137.1635	111.9117	103.4070	263.5618	395.0219	236.4710
106.9733	126.2466	96.1874	244.5404	364.0184	63.3503
129.0155	94.4878	92.1580	347.2351	112.9853	249.8197
106.2556	129.1987	95.0663	291.5047	366.4997	209.2266
175.3805	130.2616	110.3968	431.3536	201.7780	388.2551
160.7711	136.1224	82.7940	448.0650	486.6204	226.1609
118.6466	103.2498	100.8433	368.8505	225.9455	111.0563
138.5968	107.6209	94.1987	337.1824	163.9979	290.5629
150.3844	121.0253	110.6977	467.9018	130.3785	272.5154
165.9048	119.0435	99.8373	540.9690	373.0625	360.3445
130.9281	161.2808	109.2351	276.8240	587.9522	367.3115
145.2376	124.6222	94.2485	348.7474	316.1485	225.6966
102.8376	103.7354	98.3567	207.0961	204.2095	236.9396
120.6261	112.6935	94.3964	479.2105	262.8132	173.9555
154.0511	125.8062	135.3897	454.9157	384.7456	346.1678
137.9869	112.0908	97.2772	448.0177	257.4468	148.6540
137.9220	111.3011	108.3901	417.7989	128.1810	239.2056
182.3530	124.8746	121.3438	518.2850	247.7081	523.0163
192.8684	114.5163	94.6825	679.3014	239.9325	107.6084
151.4596	102.6393	108.7229	448.6087	244.1221	193.3821
114.5032	103.9713	93.5088	360.3425	263.5377	276.1302
140.5249	127.0663	104.9695	494.3685	398.2832	355.2408
104.1307	110.5007	121.3042	247.6071	248.5212	333.4822
143.5989	98.9745	101.0075	376.2678	95.2238	345.8429
108.6393	107.1692	135.4956	270.5002	232.5439	433.1393
188.7693	111.8209	97.5835	502.9728	185.0501	189.1724
109.1782	114.7191	122.9210	317.7170	292.0014	456.0305
138.8450	116.9038	86.6035	412.5351	368.4736	206.5681
155.1528	132.5565	115.1909	370.7625	399.3964	300.7740
123.8406	140.7933	90.1086	217.7262	283.2804	129.9371
138.9897	124.8391	120.4171	520.8083	413.8003	336.0382
152.3964	117.1441	95.2179	469.4749	234.5412	214.6940
139.9141	117.4249	124.8431	440.7030	300.2260	190.4003
152.1090	146.2412	101.1286	289.8347	573.6937	237.7868
123.0897	121.3133	104.5773	88.6702	322.3649	201.8192
163.5309	116.9693	117.1488	647.7012	152.8149	358.5857
109.5918	110.1310	99.1849	277.6257	241.4607	170.7116
137.0661	108.8621	110.9884	401.7173	184.9081	416.4085
133.2222	154.9586	106.5158	419.7580	512.7010	241.7668
137.7922	135.5817	113.3175	393.9954	408.7236	439.8287
126.9386	116.4240	133.9549	375.6036	328.0089	425.6566
138.4900	139.7854	104.3413	402.9916	437.2433	105.9850
110.6690	99.7278	120.8899	309.2110	154.9114	190.4956
167.2282	86.5620	92.6168	413.7879	75.0463	91.0196
96.8473	135.6712	123.4606	188.2954	465.2115	337.0330
129.2263	148.0511	114.5171	251.3312	268.9504	242.2391
113.8466	104.2903	103.1759	363.7732	168.1997	242.8092
139.8928	160.0533	113.8829	381.2922	514.9674	313.4305
111.8019	119.5265	102.4279	200.4594	150.7587	97.2186
120.2579	110.9530	129.2061	129.8310	278.5166	300.9655
122.1707	107.9269	105.1281	232.4086	188.5773	341.5486
113.2610	94.0819	113.6368	396.1463	175.0712	63.4433
158.7770	124.1878	116.1045	355.6215	270.5900	297.1747
108.0858	133.0905	99.7616	204.3290	327.9077	156.5833
112.2569	109.0017	95.5971	370.9328	328.5743	288.0356
108.2968	135.6951	113.8982	244.7714	406.5467	356.7671
104.8919	113.6229	104.3347	161.4255	124.9132	290.9825
149.0017	108.3073	119.2108	297.3137	159.6925	281.5801
99.3968	140.0077	111.3463	110.8413	349.6760	220.5432
120.6874	106.6455	122.1445	195.2853	285.6690	236.4934
115.5985	96.4909	121.0453	157.6175	296.4081	375.7202
115.7318	144.6206	98.7188	353.0407	329.3118	138.1069
92.0766	93.3212	93.6496	200.8803	103.7990	219.6000
133.6015	104.6113	109.2489	359.7596	322.5378	298.6548
112.3679	98.7518	128.2495	267.5072	250.4983	424.9448
161.1010	130.1139	97.3800	481.8881	378.4289	175.0557
107.0689	144.0865	105.0190	375.9236	442.8293	262.2107
113.1636	104.5903	122.4045	349.3382	275.0033	315.8366
117.6453	109.7863	103.1475	241.0764	276.0703	288.0197
140.2315	100.0953	104.4055	368.7798	289.2245	251.9378
125.2548	116.0568	113.0938	270.7103	206.6092	220.7914
150.4348	125.8363	102.5351	354.9570	290.0686	221.3455
127.7496	148.5785	109.5295	486.9552	471.8260	301.2707
146.5008	116.5891	106.4061	477.7147	247.1245	64.7425
147.3536	138.9447	137.9728	496.7042	405.5450	367.4684
104.5630	109.2542	121.1394	133.9294	208.7068	330.9139
176.3604	140.9251	100.3717	451.7794	388.0101	272.4034
156.5392	131.4223	111.4538	254.9041	412.6368	318.8298
152.4826	110.2213	142.5459	325.3903	203.7825	330.7123
166.9169	88.5727	99.6871	476.5473	176.3663	276.9444
112.8809	133.4036	123.7920	381.1225	457.6320	399.2418
133.5946	140.5561	107.7860	174.2615	392.4234	284.2302
102.7357	125.1098	112.0173	341.7531	364.1200	262.1613
115.4858	130.1034	113.0964	226.1234	341.9051	223.5079
139.5361	119.3484	112.2492	311.2185	237.3549	337.7844
151.9505	141.2913	109.5263	510.1719	323.7340	175.9227
98.1407	92.9110	115.7681	158.1772	297.6147	289.3576
126.6906	135.6867	110.9505	216.0934	457.4012	375.4665
98.4343	126.3965	86.7630	171.9118	337.0893	82.3656
131.5304	100.1676	100.7382	407.8703	281.0664	335.6802
109.6469	109.8650	88.2367	309.9048	340.9137	176.2814
149.3688	108.1256	100.0332	394.3550	220.9865	117.4356
111.8665	151.8022	95.9993	176.4053	378.6568	288.4726
170.9605	154.7722	106.9379	324.7876	440.5605	105.2483
101.8334	120.1636	124.4249	237.9697	245.2712	371.1339
123.5763	142.7230	89.3159	330.8022	389.5809	114.2259
121.4202	117.2033	104.6594	218.8370	327.7139	269.7274
104.6019	122.7255	104.4635	155.0848	384.4925	56.9312
126.9200	169.6849	118.3603	271.0451	609.3291	297.2410
174.5847	103.9620	95.2531	493.6099	198.2891	113.5778
113.3191	163.2850	124.0515	198.9510	520.6925	274.6058
114.0922	137.0294	119.6619	210.3722	340.9679	357.3231
127.5025	117.4437	134.3594	303.6189	303.7619	273.4080
135.2304	108.0252	117.9079	418.9925	165.3740	295.5362
113.0102	134.5973	98.1609	266.3952	348.6689	305.7334
137.3976	111.0583	118.2477	455.8908	284.0528	351.0137
148.0871	115.1300	130.3679	508.5478	93.3281	485.2769
147.2408	117.3380	95.0055	440.6739	343.9930	145.1735
93.6740	107.6323	133.9538	287.4526	173.4559	313.5031
156.3764	115.8538	101.6711	421.5972	290.2586	237.9818
102.7628	121.3343	122.3430	242.9906	422.3799	180.5929
115.1711	117.6064	94.9027	273.4634	344.1106	267.2061
136.4586	116.6873	109.3786	476.6764	359.4032	219.0636
136.3099	100.0268	103.1185	338.2549	177.9931	96.4549
98.3609	121.0626	105.5867	245.3280	318.7465	234.1974
157.4251	127.4908	111.0142	363.6990	315.8996	365.7255
171.1417	109.5316	110.7093	532.8725	191.4991	230.3058
106.1938	134.0965	100.5704	123.5029	388.6271	184.5084
132.5622	108.2089	100.0593	361.8310	260.0751	268.9200
135.5118	97.9428	109.8369	216.4858	232.8438	189.6685
159.6035	151.1060	97.9897	444.1720	527.0123	187.3499
137.7623	142.4744	100.8005	365.5277	545.9223	353.3616
122.5542	112.4305	120.4427	354.9139	288.9298	278.3740
161.7569	135.3458	106.5701	432.2093	549.9124	338.5123
138.1540	120.8726	92.4212	450.3479	289.6377	146.8115
109.7747	129.7149	118.7776	237.1226	408.4222	355.3556
138.7843	110.7071	122.1073	351.8376	196.0881	304.4694
138.0509	103.9596	116.3715	382.6800	293.9341	290.5401
98.9298	121.4578	119.6803	136.0180	442.6265	391.1159
182.3856	130.3180	111.8384	601.8812	368.9231	228.8467
131.0011	115.6361	103.7079	341.8270	263.8646	337.0855
149.9788	107.6813	103.0399	330.2050	380.5352	290.6063
111.5785	147.1785	109.7826	328.2844	283.2603	345.9672
194.6518	121.0683	100.1892	637.7284	297.3354	62.9208
123.7214	114.5689	103.8968	428.9353	285.0768	339.0661
88.6026	172.1350	106.6384	70.7277	533.5124	208.1872
123.6603	131.9275	111.0743	339.6731	375.2759	381.8501
148.0670	119.0649	94.7595	361.5892	328.5113	149.3220
112.8566	140.6095	118.1954	222.2749	453.3775	378.4216
146.2304	142.0126	118.0115	463.4338	268.2769	311.5804
136.9684	132.3804	97.8989	350.1781	433.4214	221.7335
154.7942	123.6523	101.3399	482.7858	489.6037	294.5366
152.2019	94.4768	117.5482	374.5545	153.0374	375.7162
120.2581	94.5037	120.8546	300.0608	138.9748	348.4754
136.2403	118.9393	89.3904	428.0223	275.1354	117.5421
165.2651	165.7976	104.9489	535.7697	490.1747	270.9212
144.8402	129.0893	126.2401	506.0937	436.7399	385.4650
114.0053	120.4625	97.3129	350.3512	362.1070	259.2664
148.1659	118.4065	105.1126	566.5580	299.5255	283.5621
138.6913	127.0932	111.7634	298.8842	392.6064	328.3473
133.1439	123.6334	108.6791	294.7398	322.1386	244.4398
113.3534	107.5631	109.8035	397.5578	251.8033	256.6042
102.7626	127.9235	112.1836	61.1014	304.0794	74.6750
151.3864	111.6967	99.7021	512.2651	289.7616	243.7435
125.3360	108.3180	93.3429	337.7789	256.1707	284.3599
180.5823	127.5487	109.7860	289.7583	369.6835	429.1424
125.7617	109.4350	103.4307	189.9471	262.4526	250.7354
125.7758	102.7008	96.2532	378.5624	297.7112	195.2517
113.4100	106.8378	97.3700	281.1422	106.7468	229.0706
143.5971	108.9989	100.3083	375.8034	340.9183	193.3443
126.1501	106.4424	85.0778	163.9913	128.4952	111.0468
132.4600	120.9258	137.2964	306.1861	289.9995	442.7531
120.9741	132.1639	97.8139	471.0386	342.9892	270.6862
109.4827	131.9189	90.7867	266.1727	459.5281	197.7811
116.7131	105.8632	109.7890	226.7966	258.3491	200.2294
95.7056	131.2728	98.1531	205.8156	296.8761	219.2012
159.0144	152.7732	107.8972	658.0742	557.6535	292.5446
145.0518	133.5469	104.7921	401.5800	282.1001	318.0900
103.6342	122.7115	113.2629	147.9621	274.1043	413.1842
118.5477	122.2792	97.8815	243.6750	81.6447	269.7597
124.1340	107.7645	112.8965	217.0561	175.0061	219.0094
140.0903	107.5138	124.3433	346.4679	216.4203	228.7865
145.9861	103.5817	101.9662	180.2678	278.4750	141.5399
153.3555	129.9921	112.7804	504.4342	256.9176	271.0081
101.8682	122.4116	85.9743	314.2212	286.2558	194.9047
152.9427	103.5862	109.2242	181.5275	206.9306	282.8399
118.3087	108.0817	112.5989	402.4408	263.7061	160.2265
116.6416	179.5702	106.1456	318.5426	339.7182	259.4097
128.0226	110.7443	100.5053	400.8203	225.6143	299.9642
116.0111	113.9525	102.6056	113.6653	371.3630	197.5535
106.7606	104.5116	108.8524	234.9799	353.7209	305.0026
126.0225	110.4690	145.2061	352.7553	251.9107	428.6596
128.8120	115.9548	120.4373	341.3196	333.6513	406.7922
141.6421	100.7181	136.3994	186.5231	199.6265	376.9721
129.1465	102.3413	97.9095	472.2467	202.6509	110.6492
93.2906	145.5001	96.5291	134.5728	442.4699	216.0182
130.2814	109.7280	105.9418	231.5489	229.6917	259.6002
114.4999	117.4142	124.6836	413.7204	311.0286	88.6632
140.1619	100.8390	95.5279	409.5460	187.5790	212.2488
131.0237	129.4958	118.0419	315.7971	423.7803	313.1011
148.5905	123.4801	103.5490	504.7728	335.9102	253.8006
89.2875	129.5765	109.2509	145.6128	496.6830	307.2167
153.0153	125.4198	135.2597	534.1172	434.2279	329.1588
105.3972	124.3316	107.3698	288.7456	415.8466	235.7611
110.5028	108.7478	89.6076	313.0632	192.7239	104.6866
133.1853	123.7133	102.9861	406.0562	291.6137	200.5282
130.2754	137.9823	124.8591	355.8355	400.8289	129.3446
111.2141	118.0091	94.7691	365.3503	275.2736	174.0838
143.0733	126.2181	97.8246	357.0259	398.6712	147.3288
140.3061	116.1803	126.5859	575.8867	360.8901	325.2554
140.8742	124.6785	101.8844	485.3387	323.0371	346.0625
136.0009	164.0639	118.2248	209.0794	458.6187	411.1015
138.1184	120.1312	101.2775	436.5888	298.3134	158.8193
125.4114	121.6782	127.4309	443.6706	289.0694	417.4034
94.5183	120.0292	102.9587	43.6550	283.7152	265.4078
233.2572	125.2232	105.2258	752.5410	441.2874	243.9458
99.9164	127.9088	114.3698	168.8311	308.6667	326.9924
118.4709	184.6332	92.5169	314.6581	498.7245	101.8687
111.2874	118.8693	144.6490	243.0477	309.2506	443.0890
178.0360	143.6316	101.0763	475.6096	229.5003	286.0970
119.1239	136.3449	105.9391	267.2560	423.3699	156.6647
127.9224	157.0885	123.5724	209.2560	350.3175	392.8618
145.1851	94.1593	103.8051	501.1171	146.8911	224.8908
140.0735	140.9180	120.3919	132.3296	358.5042	194.8396
113.6066	127.4232	99.0435	224.1278	398.9915	134.5272
107.0008	129.7842	84.3402	294.7917	245.4894	131.2269
125.4077	118.5736	107.2849	328.3115	275.1744	274.4338
137.3336	119.6529	99.1953	481.0077	343.0020	264.7544
110.3708	131.9775	132.4510	139.3726	425.1844	532.9627
109.8162	107.7550	91.6288	258.7665	295.8450	108.8176
138.9312	112.4155	110.5033	436.3775	232.1720	284.5761
109.5926	117.0961	95.3278	268.9452	346.0732	316.6224
132.7641	106.8979	126.9666	145.0290	209.8176	393.9332
105.5516	110.7207	117.2536	133.7692	420.7409	365.8090
138.6090	121.6925	109.6551	155.3033	207.0160	396.5343
119.9226	109.9239	100.7842	206.7911	391.6919	262.7720
129.9194	95.0825	115.4047	235.5134	217.6129	414.6727
129.5158	106.1559	107.6569	465.0907	392.0441	337.7157
134.0223	138.7377	90.2259	365.5212	426.5120	175.6390
169.9603	126.5348	99.6161	358.6444	354.9231	167.1120
137.1677	110.9006	105.2539	480.3858	288.6921	166.8159
112.0749	151.0533	93.5583	425.1344	520.6910	149.6176
110.7565	133.3595	114.5051	151.6544	368.0819	252.7312
119.8514	126.6519	108.0270	338.5426	401.5032	290.9707
133.2506	138.7397	103.7235	260.5408	291.2063	192.8443
132.9208	102.5720	123.2851	360.1333	258.2651	460.8941
115.4247	117.9991	132.2439	406.8942	352.1001	449.6031
131.3754	129.4436	117.8996	374.7001	368.7845	329.4903
119.6642	112.7435	122.5509	479.3237	229.3135	388.3962
146.1114	184.0581	122.7787	397.2112	609.5172	183.8419
136.1328	103.8164	102.6678	280.6312	210.9691	230.5391
94.6146	94.0870	146.4596	238.7470	241.7114	457.3787
102.9483	123.1387	122.6268	212.9802	372.1748	357.4087
163.5427	117.3113	101.0438	463.6809	285.4499	367.9727
107.9578	96.1338	91.3723	196.5630	301.5827	82.9960
137.5122	101.5427	95.8400	333.4501	261.8838	184.1165
144.5341	107.5076	113.1554	432.1052	194.7426	352.2094
176.5243	123.9411	98.1096	650.3739	317.1312	347.7065
113.3482	115.3292	120.5969	369.6203	181.2576	306.4400
127.5503	125.6065	103.7581	213.4558	236.6001	257.9894
158.7866	132.3592	102.6999	329.0135	371.4458	277.7618
144.1269	110.7683	95.3315	221.8310	202.4504	129.1249
117.3767	99.4642	140.6145	315.6725	211.4220	386.4101
120.5627	90.5233	111.0749	271.3865	222.0819	401.9496
129.7075	121.9947	91.4150	368.5100	210.8436	211.8531
109.7137	123.0543	107.2708	302.6156	286.0926	413.9390
118.6068	121.7883	91.4492	484.2989	412.5776	114.7591
164.3863	128.6308	97.7992	432.3617	230.3556	268.8809
131.6810	111.2325	112.8708	352.7599	348.0941	123.2167
133.8662	99.3606	115.8539	260.6195	212.8374	342.0523
103.5505	140.0432	104.0269	100.4220	482.8143	244.9746
108.4467	108.6681	111.7402	204.9224	328.9606	173.3914
134.1361	134.1237	100.5645	313.2379	394.0399	267.0500
116.5321	194.2742	112.2786	130.6782	507.7152	352.0256
133.9359	104.9802	95.6910	272.7416	133.5530	250.5554
114.6136	106.2308	113.2669	257.9813	352.9371	403.9385
112.1634	137.0318	90.7594	279.9670	315.2394	223.9594
122.2106	135.4208	110.8220	360.3849	414.7042	305.1378
136.7241	103.1846	121.0956	378.5117	265.2212	274.0743
113.3183	108.2354	118.5907	295.7448	209.9050	412.7464
137.1566	108.5962	106.4104	370.4590	198.7903	286.0888
133.6812	106.8138	110.8158	257.1544	190.0221	306.5344
102.7173	110.5058	136.7904	197.9544	299.9241	497.0322
139.0488	102.8683	97.2695	389.9756	353.7314	177.8934
122.5988	116.4292	95.1834	387.7136	319.1607	267.7476
109.5620	114.8103	103.7925	426.9497	322.5931	293.6079
139.4817	107.7530	108.6338	250.6680	205.8014	276.2934
141.6913	113.3413	111.2428	374.4299	205.3773	380.1260
128.4134	131.1310	104.2119	352.9623	376.2575	235.5939
142.8217	115.0064	105.0405	495.1009	239.5323	206.0388
164.5998	114.0160	87.7412	581.2263	271.1246	197.0645
113.8134	146.6386	88.8171	390.5761	396.4020	174.1456
152.9214	143.4933	114.9058	370.3748	486.1244	245.1759
104.6258	131.4814	101.3791	165.9055	442.1188	254.5575
179.0369	130.6818	125.5954	165.5840	216.1297	227.3768
141.6453	160.4386	116.2133	520.5758	453.0155	315.6089
129.3563	117.1890	108.7884	472.9731	447.0030	375.6924
125.1290	114.5811	114.4121	526.7063	384.9481	333.8799
179.2633	115.6887	97.2357	651.1357	180.0136	355.5255
131.4479	137.6792	112.4297	287.4446	196.3994	260.1853
178.7227	152.0562	93.8420	566.2747	336.2853	78.8280
115.7812	115.3261	98.2504	214.8603	312.8997	125.7165
125.3883	111.8259	127.0606	327.0821	346.5473	314.9577
122.4365	122.1364	98.0668	210.3666	325.8965	274.8203
112.2832	98.6474	115.3383	279.3262	183.1507	366.9255
110.3268	109.0069	119.2637	163.0789	275.1412	208.1297
114.5873	160.8014	101.5077	317.2016	355.8365	370.8396
103.3389	111.3950	119.3952	129.2779	303.2876	388.8826
131.6618	136.6505	108.4688	400.0296	409.7948	244.9841
130.5215	114.0379	109.9692	195.3037	344.3002	162.3806
175.2874	101.7525	122.8098	393.1508	241.1128	231.3910
140.9307	103.4482	97.6700	230.9297	346.0689	258.2401
115.6518	126.5647	82.9935	221.9210	394.5784	110.2826
146.2155	108.6670	112.7987	396.3529	162.3542	288.6927
90.0768	113.6025	102.5138	207.7546	351.1257	350.8990
119.5092	114.2527	103.2586	303.7359	319.5217	145.4673
96.2637	118.8510	122.2127	196.3625	287.4361	427.4809
144.5351	114.1792	126.3667	246.0300	302.3743	368.6054
156.1485	115.8614	112.2487	382.2205	185.0143	273.9824
112.8249	114.5433	113.8411	201.5160	278.3090	264.2537
146.1667	117.9815	131.7888	382.0786	379.6478	201.4045
121.3495	153.1568	116.0517	366.2440	495.4418	407.0788
122.1029	132.7697	118.0993	194.8467	449.3215	276.0030
123.1979	110.1019	100.0182	233.3280	276.6277	165.2529
132.3884	159.9741	119.8520	349.7819	505.5514	386.8421
126.2696	122.8472	128.6316	404.3171	397.0889	253.1721
118.9162	114.7669	103.6885	256.5759	365.4580	274.7157
165.8645	104.3523	127.0447	422.3373	244.8912	256.9760
120.7504	88.5635	112.0642	263.7519	182.2325	225.6249
114.4460	132.2929	116.6997	242.6847	430.1760	365.7586
102.1998	112.1944	83.5948	178.5926	236.7947	257.7464
121.5818	155.7084	107.9194	258.8802	435.2512	203.1326
157.6316	138.1265	109.7584	371.9075	319.5503	213.7921
126.1233	134.7456	97.3564	365.7892	353.0935	298.8815
103.8400	118.5199	106.1519	256.9766	364.8710	330.6887
105.5807	119.5006	130.7988	344.8322	305.0307	274.6044
125.4107	145.9737	90.5369	462.4022	310.7785	295.7818
137.1614	103.7111	100.7711	414.1024	198.1111	81.4689
140.0976	105.3810	107.4779	299.9793	339.2123	323.0308
138.4888	116.6640	135.5656	311.3781	231.9788	455.1998
138.8096	111.1846	125.8645	235.9117	296.3900	312.2416
146.2760	113.0733	97.6903	523.8420	319.8420	143.6183
157.0775	105.4604	98.0593	437.5091	237.9187	96.0072
135.9837	132.1983	106.9829	409.6041	352.3329	221.3081
107.3055	145.8545	88.5005	229.0044	458.6313	96.9376
128.3367	95.7164	110.9105	243.8639	203.1074	279.2543
140.6845	140.6272	119.7571	496.7768	477.5747	254.5098
118.3102	143.6956	104.8435	141.2009	455.9951	193.0041
115.3069	105.8528	108.5289	324.9785	132.0814	242.3372
170.1932	107.3673	126.5335	397.1169	203.0817	253.5907
148.1887	124.4459	91.3835	475.3764	347.2842	270.3718
119.5769	104.7403	99.0691	400.2309	159.0255	253.2277
137.0370	125.5513	136.2621	474.7023	215.3742	468.9357
90.3965	117.6488	107.0150	331.1287	369.5701	423.4200
148.2579	113.0759	88.0164	336.0670	330.4402	189.4019
107.8061	135.3754	110.4656	411.5986	452.4793	182.0331
180.5221	105.0068	100.8559	531.2698	158.6506	294.7504
115.9081	121.5635	94.7972	264.0110	369.8755	302.2704
116.6618	117.5747	106.0586	335.2410	175.1994	306.4319
136.2302	101.3688	91.4140	325.6982	336.3939	259.7504
132.5247	108.6589	107.7536	484.6369	182.9877	367.5268
129.8213	128.0935	96.1156	211.5740	264.2961	294.0258
127.5727	122.9587	106.5838	417.7474	415.2382	307.5016
92.1281	102.3370	102.8685	243.9482	283.7344	399.3115
136.8022	95.5425	121.7210	248.7583	155.4831	341.3315
138.8001	115.3893	101.5125	348.6474	247.4700	272.6774
121.4971	89.8110	125.8392	410.0536	250.0171	322.5187
110.2930	112.2624	81.1728	234.7637	221.1999	171.7132
121.6072	139.9580	90.6405	232.2117	400.0681	287.1926
149.1974	144.0270	92.6888	416.0756	469.1737	285.8334
120.6934	92.0233	102.7852	295.4978	182.9367	346.7521
172.5831	110.1577	101.4037	392.6094	297.1501	210.4349
115.2867	104.3999	99.7385	309.0892	368.2839	251.6108
129.5200	178.3123	93.0179	341.0664	588.6420	79.3534
200.4987	144.4926	111.4514	591.5309	501.5337	236.1622
119.8586	102.7178	123.0131	356.8877	315.9982	457.4950
94.8542	102.7130	102.2499	110.6383	221.3923	271.9199
121.1501	128.1180	105.1303	424.3634	276.4732	140.8869
144.7877	110.3432	85.8642	329.7855	334.6216	204.4133
99.1625	122.7462	97.8519	284.3392	188.3320	175.5474
106.0258	110.2474	93.3286	132.6847	269.7008	103.4956
245.6481	131.0155	109.2657	817.0134	178.2008	262.2589
196.6505	145.1484	97.1775	511.4153	399.2014	82.0660
95.4682	125.1383	96.2069	75.6224	483.6078	203.7404
129.5126	129.2322	111.2193	250.4633	436.2553	201.9138
137.8768	116.6501	107.3542	401.1213	309.9955	257.1034
116.2296	118.9660	113.3008	214.9986	325.1737	298.4132
109.7003	98.4568	109.9830	146.0017	248.3043	316.6950
145.3482	158.9087	118.0545	365.3998	451.6695	235.4798
121.4110	124.9184	96.3487	296.5615	402.7870	125.4797
109.2089	105.5862	100.0258	236.1267	274.5886	279.3715
156.6611	123.1185	115.4434	416.2650	385.8119	200.0330
126.7610	123.0358	103.0178	197.2097	191.2781	304.2408
114.7317	106.3714	90.8185	199.2466	324.0332	126.2321
132.7252	103.1163	132.2970	169.2827	198.9844	397.1436
129.7265	124.0149	100.1973	225.1408	302.0412	207.8232
128.9759	116.5974	111.2881	443.0467	207.8973	255.2131
107.0112	128.3391	99.3056	284.8248	366.0567	255.6512
128.2349	175.7226	98.0798	414.5416	495.8945	250.3680
111.8055	115.4612	108.5056	195.4783	368.4919	317.7180
149.5738	126.6000	96.8985	162.8301	377.4411	198.9811
153.6140	102.5133	118.5495	461.4430	377.9309	339.5688
118.3052	120.4964	123.7493	223.6280	308.1417	411.7932
143.1239	113.2677	114.5242	314.3107	275.7196	269.5279
120.3862	128.6691	127.7519	262.5174	309.5521	485.2421
106.7707	178.1165	95.3213	186.7878	363.0763	253.3229
144.3755	125.4119	94.1129	315.5535	350.0076	168.3999
110.2190	138.6415	123.3977	236.4580	296.2736	376.9321
115.1569	100.1344	116.1018	423.4275	246.3152	257.4858
132.5073	124.3675	83.5203	354.0323	317.7310	158.0467
128.3556	111.4397	112.4484	391.9371	373.7956	395.0284
114.8112	125.3239	112.0382	69.3204	372.9223	297.8974
106.0000	100.1320	105.8550	331.7175	212.6734	304.3925
134.0602	122.2131	109.8810	473.9221	251.8593	271.6524
113.7787	165.8456	118.8207	236.5229	484.4214	317.8198
141.0907	102.6332	84.6047	330.4150	243.2855	190.2820
128.9982	126.1871	101.7413	402.2445	306.6814	384.2659
153.8820	100.3657	88.9014	385.2011	202.9895	172.4835
131.4290	130.4133	109.9228	441.8373	382.1097	246.9710
128.3439	98.8752	97.4841	329.7639	232.7360	244.6569
142.3798	149.7644	115.8700	473.0771	290.2702	265.6417
111.3320	131.1395	125.0922	238.3794	445.6827	403.4891
120.0220	112.1185	116.2889	325.8923	213.9458	310.6171
107.2098	133.0067	133.9030	194.4917	385.2309	372.1640
162.8518	108.6167	104.7138	233.6423	345.2837	306.0504
161.5896	133.3249	117.0937	349.4671	435.7689	149.7710
133.4330	106.2025	97.4750	384.2858	329.2811	158.6161
110.5312	138.9094	91.4666	190.0939	321.8309	167.2620
128.2398	116.7878	100.7312	301.3891	281.0668	285.7712
124.7371	123.6260	101.1886	416.1668	259.0975	248.9910
128.0536	123.8655	79.0562	231.3230	352.6624	131.5102
111.6864	117.3550	106.3952	148.9976	289.3894	201.3507
132.5672	123.2351	119.2981	405.2669	173.6197	266.9022
110.4233	120.2880	91.0812	369.6691	312.2223	135.9248
146.2249	128.1126	133.0143	328.6259	409.8421	411.4014
109.9438	137.2332	98.7484	290.5640	359.0463	205.9965
148.3868	179.5882	126.6229	558.4642	493.9327	304.4557
133.8083	166.1092	90.1454	396.9609	511.2698	242.6566
112.4953	111.8780	90.9819	405.6856	247.2259	83.8540
126.2932	125.5089	93.4553	287.5154	379.3240	252.5131
145.8728	101.5893	110.1556	228.2091	353.4402	160.1256
138.9050	143.7773	119.7616	357.0035	497.1257	168.2001
89.6411	99.7966	108.4886	150.4781	137.2493	325.7510
110.6319	163.6434	84.3039	149.1765	414.6633	187.8443
121.5034	113.3632	115.1713	384.9303	242.8986	281.9510
112.4897	111.6576	120.3921	205.8363	152.3556	324.5104
119.2420	105.1418	148.2717	224.2522	319.7746	403.4584
121.8692	117.1697	116.3149	345.0858	267.9378	300.7643
210.0629	122.3466	108.6648	552.7512	359.0977	252.9714
121.3339	104.7964	113.9673	274.4414	207.0873	317.3159
109.7831	125.5795	137.0675	263.0875	351.1500	524.5999
106.7124	135.5110	93.0216	230.7851	450.9809	106.8091
234.0422	127.6589	102.1934	691.8903	448.0992	270.3933
158.3655	135.2173	114.1589	500.4103	425.9740	382.8231
129.0165	96.2085	100.7786	372.8379	246.7024	274.1008
111.5428	104.0367	102.7816	390.8835	99.1679	193.9377
137.2248	109.7537	99.1321	380.1460	249.2380	258.0530
131.2395	126.7194	100.4054	488.9610	375.8369	238.4388
119.3206	153.9381	113.0921	308.4794	372.5959	322.2883
116.8167	117.7865	96.2270	308.1106	336.7719	271.0919
135.9204	128.6862	99.2967	445.9043	340.8754	282.0925
91.5170	111.9028	95.7996	121.8109	313.7544	147.2909
117.1893	105.1363	128.9102	177.6186	193.4345	428.7956
119.3140	128.1223	99.4579	173.0648	367.8705	303.6574
168.0432	104.9787	109.8241	501.9265	188.0012	202.9287
122.0216	125.3142	101.6808	301.4954	329.8281	323.8170
123.7174	91.0468	96.7425	275.0480	123.5749	207.1749
116.6127	123.1958	127.6601	160.0503	396.3788	411.2397
200.3136	104.1779	97.8968	283.6322	275.9695	264.4346
125.0698	110.8278	112.1372	294.7627	199.3371	297.2978
98.8123	119.5078	115.9051	259.0429	361.2714	214.4801
111.1756	115.9179	112.6157	270.4499	329.5035	359.3609
153.6580	99.8281	101.0927	397.7938	222.8474	310.2541
139.3275	121.4272	112.3678	397.3670	271.9972	241.5315
157.8900	148.8823	105.0443	323.2747	299.7546	238.3858
159.5436	128.7245	98.5044	314.9575	479.8378	136.3901
147.7578	129.3156	101.4650	412.9717	192.9649	294.0178
148.1361	117.8444	102.1186	551.1886	286.3631	353.9490
99.4075	123.2620	119.2696	278.8951	415.5251	434.5942
168.0077	98.6632	107.9641	567.2407	210.5386	322.4132
117.1562	111.5903	98.6055	347.0216	316.3581	280.4246
119.9633	117.7080	113.9697	418.8745	359.8978	355.6818
137.3083	138.2698	114.5029	418.5269	335.8843	140.5295
139.0981	117.2138	105.4152	397.7899	306.5927	207.8457
129.4280	108.5027	118.3636	350.8181	192.3802	312.4381
109.5044	106.0277	121.6334	273.6762	204.5994	385.9709
182.4159	121.4700	90.7459	700.5491	326.5727	138.7389
144.7042	97.5677	113.6747	307.2285	186.5305	263.0166
106.9878	147.3495	97.3211	190.0357	378.6944	167.2626
146.4682	118.3906	96.1166	357.3935	243.2913	175.8481
137.4555	98.4802	97.1022	403.1828	217.4811	250.6958
134.7836	165.1437	86.8267	275.8194	387.2041	115.7249
145.1071	125.1568	113.1014	424.2724	261.1287	366.4570
133.6072	109.0207	108.1211	419.6868	199.6447	368.6164
141.8413	127.6667	113.1754	449.1178	251.0522	180.9763
116.2121	162.1662	110.0228	220.7565	385.6030	303.5611
115.5296	131.2968	118.4382	319.8925	369.9083	405.7242
131.6556	121.3450	104.3799	531.5834	366.7447	284.4250
126.6116	123.6938	117.6573	264.5951	257.4263	395.4170
183.3483	118.9663	112.5163	538.3833	274.3623	315.2081
134.3970	102.9247	94.3764	538.9990	319.7380	246.5643
137.2723	118.0028	90.3924	322.5375	410.4091	210.1130
113.7657	100.4692	113.4538	167.7536	214.9418	358.8042
128.5926	130.7434	103.4504	423.0833	347.6274	262.1240
104.9556	131.5876	101.1167	119.3329	423.0008	243.4398
194.7509	125.8012	99.9059	592.5775	333.6022	88.8461
105.7786	123.6787	108.9950	393.7439	326.6952	315.3772
117.5925	160.2525	110.8498	349.3230	370.6536	367.8511
146.4726	107.6057	119.9226	389.8620	352.9195	498.1038
113.4355	130.4470	104.0561	295.5444	319.6924	276.6754
94.3827	135.8471	111.3168	52.4722	413.3422	431.6307
115.6456	106.0318	98.1682	259.6618	339.7821	225.6621
131.7014	112.5023	102.6420	411.3460	321.6600	351.6695
199.8589	129.7149	118.3832	564.4346	415.9368	299.4744
131.3573	114.1194	109.0361	443.8511	318.1879	271.6100
128.0404	138.9610	117.0791	315.6354	439.9109	253.3452
134.3542	156.8387	102.1334	365.5006	515.6291	154.8400
155.3511	109.6476	99.7639	366.8390	198.8557	296.1639
132.4530	122.8163	101.7288	385.2486	309.4264	218.3762
117.8891	110.0946	91.5512	312.3345	340.9082	136.8182
137.4721	137.4647	102.6339	262.4141	291.3571	184.6549
120.1659	131.6166	102.1966	154.5306	363.2493	309.1840
168.3911	133.5450	132.1873	441.8437	457.9820	360.0204
135.7710	110.2524	108.3946	311.8085	383.5683	363.0156
150.2501	109.9239	94.4968	384.4802	252.2664	169.6127
136.1919	111.9670	115.6362	520.7377	331.0328	251.6278
165.8546	176.6518	94.8668	569.3420	408.5717	110.4927
155.3543	89.3298	124.7170	508.2288	244.4758	377.8542
155.6408	92.9788	120.0762	171.1053	177.0170	242.9953
174.0606	157.0990	92.4727	381.7191	570.3677	192.4452
211.4833	123.7067	102.0753	550.4311	239.4271	336.1920
118.5897	115.0179	104.7718	429.9520	306.3675	387.4879
166.5430	175.2398	106.4149	472.0370	553.6164	217.6989
163.9209	152.4377	108.4757	264.4326	284.0441	245.2548
150.0756	125.6501	103.6467	502.9064	245.8112	84.9716
131.8168	118.9299	113.4263	359.0458	294.7407	181.7231
106.0584	113.9394	113.7353	314.0816	288.5140	292.3737
130.6565	131.6203	107.3441	260.3173	477.3860	282.7577
120.1385	118.3819	142.3795	251.2396	400.9853	359.1772
128.6787	113.4808	131.9198	300.1210	253.8550	429.9691
120.5742	117.1970	96.0522	324.7830	115.5566	292.4810
113.3873	129.5591	115.6680	314.0409	240.3773	315.4844
158.0496	102.6839	113.6062	351.4345	242.8998	285.8496
103.9958	148.4168	110.5203	287.5093	465.4362	320.4570
125.2598	109.8993	96.8974	224.2623	292.7199	134.0598
158.9924	109.4469	116.9122	549.9768	279.5129	223.8664
121.5124	106.5138	95.4634	217.3389	349.5980	153.7795
127.2241	109.1047	121.3704	346.2549	399.1716	472.4778
126.2128	105.1969	118.8415	167.5782	309.8444	182.5813
145.8335	115.7358	122.2509	424.5535	204.7244	400.5422
126.5369	133.6452	93.5682	242.9341	483.0052	177.9724
119.8861	127.7956	113.1933	331.2085	364.1517	307.3800
142.3656	123.8260	97.3619	254.2902	408.8848	216.8174
124.3592	126.1519	105.7619	142.6507	396.2161	179.4935
110.7319	99.9865	106.0104	336.6608	258.4805	341.6192
148.7480	127.9374	104.0104	323.2717	417.8468	288.0004
140.1421	119.6990	96.8225	470.0050	184.2666	248.1520
103.0793	120.5799	81.8055	258.3486	298.4496	197.4883
154.7372	130.0342	97.7368	422.0699	468.9461	235.5644
114.8275	134.1766	110.7494	211.3417	454.5243	361.6005
124.2667	229.8456	97.2360	272.1640	699.8465	290.8558
149.7340	121.4184	100.4743	431.4020	152.0044	71.8333
96.8775	124.8329	103.7226	316.7638	358.3624	182.4951
126.0748	104.9321	111.6799	332.8267	271.6434	252.7556
145.3890	103.3941	113.2335	543.9740	248.7769	220.4167
98.8115	126.9916	121.3664	220.6718	222.6324	333.4611
179.0658	144.3598	89.6590	506.8108	376.4192	272.6153
104.8066	131.6755	108.1281	137.8536	228.6531	195.1497
106.8617	111.7599	104.6898	344.3197	244.5348	312.2056
113.8889	114.3699	117.7270	364.0424	342.2313	344.6238
144.0626	140.0076	158.5799	457.8097	304.1246	423.8859
194.8608	112.7675	93.3453	421.7620	309.0047	291.6577
122.0801	126.1084	111.0994	363.1377	454.6720	164.0703
129.7075	127.0154	98.7102	263.6300	308.5016	291.9265
141.3508	134.2109	113.3785	443.8768	419.3406	204.5128
153.0094	116.2249	102.5639	315.8693	334.2428	165.9585
148.4309	101.8342	97.0357	171.3501	211.6122	208.5595
119.6452	124.7893	107.9233	349.1982	383.9691	202.4065
169.1402	141.4452	105.3404	400.9105	467.0414	282.0841
144.6127	93.6557	99.7621	326.6377	287.8124	187.7313
157.6689	140.0239	114.0097	483.9050	516.4352	140.5238
104.6440	120.8783	99.3066	281.0127	308.0373	228.5714
180.2704	129.7806	113.1489	529.7783	392.1464	293.6847
162.2903	186.4350	104.9988	381.9403	495.5961	294.1421
110.2952	131.4985	104.2110	283.5311	458.3633	285.7416
156.8120	122.8690	105.7742	383.0654	358.9655	309.2244
137.3960	119.6892	111.4010	441.0399	131.4553	392.1551
144.8009	123.1454	103.4591	424.0350	430.3106	232.6119
155.1197	120.6510	93.7824	341.6620	236.7445	139.6669
139.1375	130.4355	123.7543	353.9045	346.9808	379.6296
94.0930	152.7161	105.6094	131.0087	414.2877	298.1697
119.4000	127.7995	97.6958	263.0159	424.4375	122.1890
151.3302	138.3605	93.4293	298.7952	324.5083	134.8121
170.4937	141.1948	106.7401	522.5846	378.1147	250.2990
157.5339	140.6343	115.5528	469.8466	450.6959	254.0162
122.0165	133.9406	121.5364	265.8358	476.5357	407.1272
150.9822	125.0278	92.7698	436.8425	224.9323	219.8693
138.9259	136.3942	121.7114	222.7083	411.0300	307.2009
117.3762	127.8034	105.6528	205.5180	298.9704	186.8574
154.4811	92.6120	93.6601	469.6120	228.4904	244.7982
116.7061	112.6730	113.7336	329.6080	217.4446	268.4282
130.7478	130.7978	108.7974	262.3926	361.3664	330.5424
120.2647	109.8451	119.7974	395.6021	267.4256	379.3800
132.1680	230.1175	125.5399	493.5022	734.1103	265.4132
125.8771	229.3349	124.6705	398.5102	719.7534	307.8252
131.6748	144.9073	127.6253	318.1301	385.3515	361.9742
122.8598	114.8587	111.9461	264.9846	304.7645	291.1189
152.4953	114.2714	109.6595	457.4895	279.4994	356.4306
107.7311	122.3985	132.4135	409.9559	240.1088	348.6140
142.8908	128.8650	101.0829	371.2874	107.7679	79.4206
127.9785	113.2632	90.7239	288.8010	341.5246	321.3270
127.5902	141.1036	127.9216	364.9231	374.4517	220.2143
107.3612	141.7271	103.0021	223.2586	406.6936	239.7815
125.3591	116.4146	127.4550	464.7562	317.6975	477.2790
86.7348	126.3250	103.1163	285.4360	227.8313	204.7463
114.1154	100.3853	101.8989	191.4146	337.6346	238.7127
147.9913	107.3057	99.8775	380.2632	369.3392	236.4085
96.4597	116.7870	115.7524	162.8898	235.3743	259.0253
161.3624	116.6135	107.4388	549.7106	153.6155	313.9271
124.4105	105.3881	99.4934	353.9286	319.4884	287.9305
123.8464	143.4790	108.8608	217.1542	309.1723	127.5149
128.0560	99.1979	106.6855	245.2298	139.5874	281.2314
176.4852	109.5992	92.2697	517.7762	159.4010	249.6320
105.3707	140.4937	105.7344	212.9839	501.9042	228.3978
114.0929	108.2361	119.2465	323.0075	210.0903	438.5726
102.3223	151.7627	125.6726	261.3452	420.6043	350.1439
152.0096	95.3522	90.3119	396.0434	241.2039	180.8111
127.6157	106.9348	86.1786	355.3881	259.6384	182.2687
127.8493	112.2164	111.6221	195.2975	292.1069	275.0173
138.5507	119.3840	97.8822	380.5869	318.7859	282.2901
108.9260	115.3658	102.4244	430.0481	390.4292	237.7416
139.0404	135.4064	120.7393	320.5913	511.1503	323.5425
144.7019	115.7527	98.1011	403.5843	222.3350	319.7515
109.7418	137.4299	93.3648	321.8011	418.4422	214.9878
96.1458	118.8590	95.0144	176.1522	359.6272	250.3198
163.1383	105.2537	101.2855	351.8466	245.5279	144.4973
94.7195	104.4419	91.4335	66.4984	248.4493	266.4777
105.4479	128.8527	123.4156	61.4857	311.0460	321.6108
124.5972	127.4945	90.5988	82.5579	415.1621	127.1990
169.2803	100.3999	91.8648	251.2407	240.3091	178.3728
103.3463	115.8892	108.0877	161.7630	219.3548	173.7556
118.0115	122.3402	94.7677	293.0858	347.6141	110.4281
111.5162	140.2495	108.6907	133.7365	451.4952	234.7827
110.1192	123.2124	104.6018	307.6892	331.4501	379.5059
148.5915	146.0030	98.9315	467.1691	499.6457	338.4331
114.6508	115.3228	114.8133	284.5802	414.9907	340.2843
142.2887	121.3560	104.7406	384.9944	268.2893	379.8229
116.1132	115.3900	125.6437	134.4228	234.3502	346.1024
110.5176	122.5448	81.9928	186.4438	373.6626	55.8543
130.4994	105.9530	117.7643	266.7448	304.4676	302.8918
144.6571	156.9060	114.3209	207.1326	520.4053	243.1245
141.4177	142.4906	112.4213	457.2608	512.5498	297.9676
165.5079	124.4783	104.2980	523.2871	390.2307	255.8307
191.0959	115.2799	121.5609	517.4144	299.2031	322.7254
143.5238	123.6018	113.1942	298.4916	367.8854	200.0016
158.6933	123.1143	87.6444	314.0635	316.9750	118.3251
129.6894	103.6595	107.7591	336.3883	211.3542	391.7448
141.7765	158.9080	115.9409	379.8037	417.3512	204.1384
109.8821	97.1459	103.2299	357.4993	214.9388	305.1191
133.2876	129.9545	95.0347	373.2719	388.6473	206.5541
123.9064	141.2418	132.0088	354.2555	378.9744	215.9442
127.6845	120.5605	90.3626	313.0805	344.6355	150.7321
160.5281	128.1497	102.6197	481.1181	398.2904	317.7848
152.5041	123.4856	95.1077	548.1055	325.7597	142.0312
150.8292	134.3432	98.5711	189.6976	562.3433	230.3700
131.4778	103.5806	109.9223	381.2654	199.5819	261.1465
153.1527	139.8373	110.7580	369.0391	499.5573	325.1710
154.2011	113.0274	126.1585	318.3513	241.0783	447.8143
135.8260	156.6721	113.1710	337.0107	350.8157	52.0416
99.0945	133.0009	114.2044	144.8208	360.7601	282.2244
170.8915	85.1656	93.5927	581.6281	127.0247	221.4660
149.3540	135.1891	87.0574	391.4677	177.7866	183.1995
142.6875	113.7483	108.0447	397.7934	381.3851	355.8552
104.3217	120.5639	112.2173	170.5320	256.1159	161.3618
189.2930	99.3711	111.9554	614.0615	233.9778	294.0846
180.0179	127.1162	102.1017	670.2254	378.1861	125.9582
104.2966	100.3215	100.0267	248.9151	224.6961	211.7067
109.1884	152.1690	115.2432	118.2475	406.4517	341.4571
99.3111	130.6825	97.8838	153.3355	364.1457	275.6192
118.0538	132.1356	109.1001	288.7552	383.5207	260.4220
153.0292	171.3557	120.4932	539.6518	440.0603	204.3338
108.0525	121.1946	158.8139	169.8412	144.4253	531.4470
125.1890	113.8984	95.2028	415.5268	155.8582	197.9094
133.7249	109.7854	89.1128	425.4881	292.0160	145.9471
121.5047	125.8919	103.6423	305.2525	290.6498	314.0527
120.5935	126.1540	91.1805	190.3713	183.8078	64.1597
114.3641	120.2233	102.4216	288.4091	264.2051	306.0083
140.3191	107.0890	116.5124	368.6386	225.2958	353.2174
124.3213	124.7358	110.6055	293.8204	398.0962	300.1070
122.1091	139.9450	108.1388	259.2029	406.4622	254.4153
106.4629	111.6318	101.7166	189.1677	208.0700	270.6286
128.6783	115.1911	108.2407	308.0950	220.5779	338.3719
110.5493	149.7302	123.8086	398.9531	448.5153	209.9095
127.7918	115.3168	99.5099	343.0068	245.6732	239.1817
135.6397	105.7902	100.9933	228.4880	276.2279	252.7089
140.0994	119.6559	98.1682	371.4334	136.1458	101.0613
152.4646	116.1612	106.0075	420.5391	316.3848	389.6984
120.0769	119.3897	100.2231	189.7852	327.8409	207.7716
121.1137	124.1825	130.5054	198.6220	383.6239	428.2591
118.3398	110.2652	109.3734	323.2807	299.9826	185.2958
157.6923	165.9371	97.7324	528.3397	365.3058	323.1723
157.3807	123.9007	102.1604	424.9904	315.7188	281.5239
129.0325	125.5733	132.9162	173.0051	256.8028	445.9177
194.9847	135.0323	111.1785	653.3165	332.4204	292.9821
116.5898	106.1396	104.2687	236.7110	300.1254	170.2515
133.6142	103.1754	116.8074	305.7770	327.8708	423.8440
162.3674	136.7388	117.9097	515.4645	277.1314	404.8960
111.3981	103.7175	92.8353	145.5307	215.8278	335.6231
156.5983	103.0334	116.6142	420.1866	287.2475	378.2772
115.2564	132.5938	99.3551	283.1913	212.9810	98.4986
109.7311	139.9855	110.7917	176.5091	352.1929	463.3927
109.4635	132.7043	103.3961	359.5450	447.1151	107.9682
173.5151	119.4360	102.1993	488.6496	174.8986	255.6506
112.0451	119.8381	93.4384	379.0842	80.6372	198.0859
127.5722	114.7397	115.1821	345.9278	347.2285	318.4299
101.0927	115.1545	110.7678	355.0635	320.0266	343.8549
136.2629	128.8720	109.3718	483.6178	379.6198	175.9382
134.4906	103.1262	116.0585	297.4328	379.6719	244.1032
125.5257	122.3033	116.7494	407.1296	421.1453	360.4358
103.9379	128.3010	132.2458	290.7878	427.0880	387.1444
120.6908	124.9041	88.3427	352.9309	417.9291	137.9810
136.5160	110.0658	112.7054	435.7630	221.0172	224.4984
158.9715	109.6346	106.5993	299.9380	317.6799	425.3593
157.9970	120.6605	93.5418	417.0236	261.6709	180.6452
140.4456	107.5818	103.1755	469.2223	186.4050	280.4514
88.3207	99.1064	106.8651	125.4051	263.1805	277.0768
114.8998	143.4598	104.4273	239.1685	475.2210	258.7590
101.4762	138.7715	115.4267	322.8929	481.3151	263.4953
157.9666	119.0522	117.7110	303.0557	260.1624	353.6902
103.6678	107.7231	102.7069	221.3337	173.3093	311.0622
108.0896	98.7579	108.8669	248.3761	235.1258	310.3395
110.9599	140.7782	116.8698	134.9009	401.2387	314.6260
120.5840	150.1356	103.7850	250.7159	564.5892	409.3001
116.3388	94.9101	126.2173	331.0051	142.8639	418.1321
175.2001	133.9586	93.7233	307.9983	425.1372	148.6846
147.5775	104.4244	103.8091	446.4300	307.4776	202.7720
147.4974	123.0048	100.6741	235.6722	303.1500	326.6187
100.2573	126.4080	101.2301	231.7901	385.4583	299.0728
102.1730	108.8484	121.6352	254.4249	336.6096	348.0497
109.4223	111.2589	117.4306	233.6224	197.2167	353.3879
149.9575	127.0731	98.5541	471.6395	370.7915	201.1009
129.4114	113.1896	92.1222	182.5491	121.9597	189.1295
97.6311	114.0692	102.5802	198.7685	137.9157	175.2268
103.6149	168.2223	97.7372	96.1394	437.9539	313.7113
102.4482	113.8013	110.8048	244.9953	369.4700	336.3738
181.3714	119.4085	122.8304	599.5712	341.9921	303.5267
100.6590	125.1558	111.2012	306.8472	380.2502	296.0555
183.9495	120.2022	103.6867	632.1809	353.8156	295.8325
144.8036	134.9377	126.2998	505.6480	280.1991	327.0165
144.0887	125.6949	85.6757	269.7848	372.8501	219.9527
152.7383	112.7187	119.1865	447.5723	80.0890	412.1939
132.3958	103.1114	121.0084	316.0476	182.8184	343.9067
110.7013	98.1540	106.5490	261.4717	203.4351	236.1861
109.1054	150.0364	115.4115	194.5278	449.4348	360.8945
142.0401	111.9650	93.3505	528.4530	314.1301	255.9724
133.5871	154.9425	94.5521	399.3827	396.5847	292.6596
127.8486	108.8700	106.1833	326.0177	161.5423	260.1314
168.0624	140.2714	84.9221	569.3887	310.4687	133.4505
130.0909	93.5704	90.4994	252.6078	142.3542	214.9684
121.8410	121.0626	98.8667	333.5806	490.7918	276.9454
130.3046	127.2845	95.0936	395.3218	354.3158	174.3524
194.6683	107.0999	119.8620	589.0019	314.9167	374.7439
135.6603	106.2315	122.3062	432.4032	81.0685	478.6364
96.9854	127.7507	103.1302	307.3066	405.1692	195.6590
144.2259	174.9869	105.3416	301.7421	501.8423	332.7198
140.9194	118.6430	121.4438	312.6437	347.9388	362.6858
195.1807	133.5811	101.9691	549.4381	177.6934	181.8397
115.8228	133.6797	145.3856	261.5794	289.3346	411.1040
133.4725	125.8378	134.0760	443.8852	178.6561	333.6572
104.8123	135.5448	87.4479	262.3063	474.1429	292.2159
119.8808	129.6782	106.8121	310.0828	287.4284	266.9466
134.5904	104.1275	95.6250	416.4004	148.9958	141.0945
98.5759	136.1533	88.5700	113.4620	464.1609	124.2917
108.0701	104.7321	95.9089	225.6243	120.3205	261.5046
108.3702	178.0672	121.1928	147.2460	341.2553	401.0661
136.8994	150.3386	115.5015	401.1604	479.0630	308.4196
113.2863	92.8949	123.8737	200.9281	236.8412	298.6580
146.0852	116.7847	91.0962	441.0401	242.0734	145.0331
152.3886	177.2276	111.3465	484.3645	557.1514	245.1180
167.6240	143.2702	107.4347	436.3838	438.0191	341.3342
122.3229	106.9941	115.6887	359.0057	275.2438	317.7991
200.9835	124.2450	106.0822	396.3250	339.4861	133.6230
116.2749	128.3332	120.4229	297.9637	444.4888	152.4381
177.9078	117.7671	130.7235	584.0285	314.4237	417.1699
116.3015	121.3211	125.3350	122.5246	231.8897	391.0567
130.2928	110.0918	111.2567	409.0741	208.3637	175.6758
171.2000	137.8669	91.1188	445.1445	444.0015	183.2123
92.2349	111.6897	111.2995	237.1281	255.0309	280.5791
125.5880	149.9240	118.4824	375.7665	468.7420	339.0452
121.4565	101.5349	105.0618	307.9356	101.3397	232.6221
94.6850	116.5064	102.5331	152.7070	328.8894	235.6165
118.9746	121.6488	110.7123	294.6607	352.6852	279.5077
170.4020	116.5655	114.3657	309.7011	353.2514	392.2650
117.1717	108.0625	102.2344	177.2231	289.9353	254.4742
119.9371	129.8533	102.3772	96.3138	284.8624	109.5331
135.1049	124.1577	124.2534	274.8092	333.7789	437.9061
136.5844	131.2404	124.0309	387.3286	370.3639	254.4463
87.8561	140.8403	100.3585	108.4623	387.5094	309.7013
111.5063	131.9426	108.0337	272.9703	298.0188	201.5208
148.5207	134.6232	105.2195	443.2863	451.9934	323.9490
158.0163	156.0223	131.5619	516.8375	401.8041	305.0148
163.5352	119.6238	106.9317	352.4031	362.3868	196.5682
142.6158	175.9374	105.6898	415.4043	636.8534	227.5811
108.8087	124.2547	106.9326	202.9851	321.6469	194.3726
120.6455	112.0237	96.3098	263.1581	145.0126	201.6524
150.4030	116.0773	99.0461	437.4448	226.5145	190.0327
138.7890	129.6763	111.9743	216.8283	212.1201	253.5234
149.8977	98.6309	97.5424	393.5881	254.7733	218.3383
246.2274	114.4828	121.9019	842.0825	360.4019	346.9827
125.1908	105.3532	98.7606	355.4818	340.2991	229.8052
127.8141	121.7309	119.1092	366.3223	281.8861	362.9368
153.7648	140.8881	103.1532	464.5509	315.1580	321.8430
168.8436	131.6165	96.7464	282.5672	446.1256	299.2477
138.6795	127.9777	115.2104	291.4493	333.7616	426.3257
123.6062	170.5888	91.9417	287.5201	418.2093	174.5459
133.1125	96.1413	98.1085	493.9233	217.8504	312.4907
128.1574	134.9286	97.0348	228.1502	352.4204	305.7481
133.9185	114.3831	105.7703	531.9374	372.3681	261.1561
104.5447	113.7375	107.5426	167.9410	353.4136	227.8469
111.0258	122.6713	96.1385	240.5436	363.4616	250.6705
126.4425	132.0156	140.6434	315.5290	331.5525	339.1012
113.4997	124.0657	111.1641	193.7477	159.4557	367.2587
108.9896	129.1400	112.8138	232.3177	315.8134	311.7301
137.2714	119.9054	109.0519	529.3609	246.3407	265.4546
131.4911	106.3600	92.8210	195.7398	249.6974	218.9936
104.6717	111.7668	106.6205	140.8122	139.6082	222.1260
125.3172	143.0518	105.7301	364.0083	497.4374	323.0615
128.9035	99.2966	110.0653	265.9516	153.6547	342.5849
101.7954	109.2598	102.6358	257.9026	324.8502	241.9056
134.2883	91.7568	121.6760	429.0414	161.2236	336.1855
106.7665	113.0136	93.8466	227.8390	189.1883	195.9208
112.6442	165.5850	112.0887	210.0899	624.0725	264.1026
103.5401	139.7063	102.7760	158.7509	497.7483	217.5447
129.4127	108.4087	141.9437	445.5416	255.2240	356.1646
113.5035	127.4781	107.4695	234.8099	341.9693	316.5383
124.2676	102.8829	105.2668	259.8529	220.9225	242.1409
147.3598	141.9717	112.2628	529.4993	277.7609	330.3626
108.5157	125.6181	110.9177	311.9993	478.2412	187.3052
111.7474	140.7288	104.8106	250.5169	358.4988	182.0142
133.8564	132.2186	97.7128	207.0325	431.1724	221.6000
109.4021	122.2319	97.6039	246.0528	368.2388	366.8164
138.8701	145.2950	122.3059	196.3478	402.3995	229.2660
141.9594	109.8867	112.0034	420.2454	361.6350	367.5881
145.6300	130.8870	107.0604	151.0906	326.7958	313.2100
137.8072	123.7185	115.4841	431.3198	160.5460	411.7515
111.0160	127.2359	116.8570	316.5064	367.9848	391.3288
135.8582	141.9817	123.8230	502.7120	341.1490	413.3676
123.7681	105.3181	129.2312	352.0787	46.4926	377.2602
122.4950	122.4918	105.0166	274.2607	426.1460	275.8594
93.3051	106.6413	95.4894	138.4207	300.0440	304.8455
132.9954	108.9930	106.4250	228.9322	243.9738	319.8537
136.3269	129.3572	96.6536	266.7551	311.6797	194.7962
99.1883	102.2006	96.4645	160.2275	228.8255	156.0851
115.0439	128.1180	107.2248	267.0600	276.4732	179.4922
119.4686	104.5207	91.6675	130.0371	263.3809	186.8959
148.3967	115.6879	106.7520	369.2011	280.8495	117.1935
135.9908	119.6927	126.8615	373.5724	317.7154	335.0530
149.6522	126.2521	118.6285	335.8434	421.6646	342.8934
191.6093	118.3530	101.3847	568.7010	315.4830	284.3749
166.2266	146.9160	107.1805	469.4063	467.1404	148.6997
102.7656	119.3363	99.2028	270.6930	291.2881	347.2109
182.0756	124.7528	112.4055	478.9252	416.0048	392.9476
117.4375	121.2697	103.9705	312.2687	384.1115	182.9081
129.0249	118.1112	97.5163	366.7944	437.5154	328.6746
114.0125	103.8113	105.2978	343.4515	221.7155	252.0914
140.7637	103.3824	97.6215	457.8586	161.6799	316.9713
131.4911	139.3188	158.9278	338.8973	349.9115	531.5286
117.5728	121.2054	110.2818	271.6075	394.1192	123.1234
116.5145	106.0871	109.2518	275.8703	291.5260	272.4423
139.9817	84.8263	103.1964	233.4400	144.7328	201.7806
184.7455	133.8771	138.2811	521.9470	185.8199	526.8230
138.5587	98.2518	128.9208	527.6387	342.2986	387.9435
120.7166	138.8088	98.9466	295.8502	493.7939	269.5638
120.8742	147.5383	111.7871	304.1473	426.2637	231.2642
120.2810	123.6895	102.0889	231.1310	334.7776	284.2406
118.2513	138.2915	102.2142	229.7559	449.5305	206.5965
164.4064	129.3860	101.0384	486.7299	251.3670	273.7894
119.8702	123.4792	121.6667	318.6176	351.5379	255.2281
144.6212	126.8234	111.1457	405.8618	353.6253	350.5611
107.4747	107.4934	96.8615	308.4767	279.4530	136.4924
140.5734	136.5239	135.1680	332.5992	361.8567	419.7865
110.6747	137.0380	116.8351	215.8512	356.4036	438.3492
131.5621	119.3281	105.4820	391.2761	228.0413	253.0536
121.1968	120.6074	126.8155	395.0883	331.0614	294.0858
94.5638	121.4815	125.0175	159.0044	274.5158	374.6798
153.9909	106.1763	120.5273	376.6223	225.3021	349.4231
117.2352	101.7392	90.6239	164.1872	325.5767	211.1557
112.9948	128.4760	120.6492	236.0208	319.9892	273.8221
152.6846	130.8227	106.3680	364.9118	247.2207	313.3087
104.8671	123.2675	95.7135	131.6575	329.0390	186.7124
161.3173	95.8023	117.4783	471.0686	156.7909	95.0585
124.6684	128.3061	107.7596	78.4486	314.5175	326.8880
106.2028	114.3623	129.6963	311.8743	339.7790	332.4938
100.0475	122.2408	130.8014	87.5026	317.8379	354.0154
141.2583	116.2291	99.5689	455.9441	179.1964	274.7324
174.1017	114.6759	130.9096	600.4786	300.6078	410.5206
117.9195	128.7179	109.8884	233.6792	439.2860	286.1382
124.8470	118.7613	102.4193	377.7931	385.5632	188.0563
106.5047	118.1795	127.4140	316.7118	153.6441	404.1745
117.6901	106.0097	98.2412	294.6746	248.0707	236.8545
112.6075	112.8727	86.7122	232.6195	252.0877	278.0677
142.4181	120.8429	119.0941	167.0772	219.5334	184.9942
125.1906	111.8117	123.5237	195.3981	320.6223	443.9566
153.3608	104.3450	87.8047	276.5775	226.0588	184.0753
148.7371	146.2763	114.7726	360.2314	455.5237	244.5548
112.2890	120.9416	127.8664	284.0695	263.5559	300.4208
120.8997	136.5148	118.8482	240.3710	241.4467	344.5528
153.3878	137.0055	97.0454	460.3876	392.6488	55.3672
147.0493	112.0507	105.5995	563.4533	279.3563	392.9978
113.5810	117.0493	118.2440	241.8444	227.1784	305.8325
119.7758	122.1212	107.9875	293.4369	298.4120	179.9678
211.2620	143.2237	112.4249	553.2264	468.6043	292.5234
113.4486	110.6402	96.5532	200.0973	430.2199	199.3971
150.1575	113.7900	101.3774	404.8483	221.8655	239.7274
105.0719	125.5984	104.3816	205.3019	375.5243	227.4397
110.6911	149.7800	125.2625	379.5528	468.1861	469.9046
102.0641	126.9899	100.5612	186.7791	399.4310	325.9226
168.6086	119.6368	96.6033	402.9645	329.9576	169.3881
109.5361	131.0048	113.7529	220.8461	502.4896	287.4634
136.8930	128.8353	100.9279	532.9634	216.0511	268.3310
112.7067	139.7890	120.4343	236.5319	462.6096	274.5541
119.7902	135.3312	98.2106	181.9927	307.1719	267.6580
128.5719	106.9447	133.1727	415.5964	239.8184	231.7016
128.2185	120.7482	92.2957	198.7819	208.0628	227.8279
139.0123	116.5258	101.4098	505.3350	179.8770	278.3865
123.8196	119.3901	116.1516	319.7481	457.4586	306.0613
137.6568	138.4643	104.1834	538.7046	463.8517	186.5522
110.4923	104.8086	95.3676	308.1840	198.9266	233.2953
146.2508	124.7742	103.5363	534.5967	386.3996	287.5278
119.7402	94.2698	114.1991	394.7025	200.3684	293.0825
148.3487	130.9751	99.1248	423.4562	436.7893	297.0752
142.3792	136.1654	86.3728	410.1297	245.7041	145.9135
104.4074	99.2279	116.7063	270.9299	262.0452	355.9746
154.0617	102.5673	114.7212	348.0730	171.8356	361.5101
127.8908	123.0936	86.7308	375.5268	308.4660	96.5740
108.3231	145.6706	105.0954	184.8274	253.1470	256.1908
134.3651	109.0180	97.2349	136.1817	230.9643	282.4231
111.2250	150.0632	106.0277	240.9681	498.4395	185.4696
101.1693	118.8936	95.2637	154.3801	421.0783	167.4874
122.7263	108.8826	104.7190	418.4908	206.8372	27.6000
112.8641	116.4474	104.5074	258.5888	319.0555	257.6056
156.8612	126.0598	96.8923	333.4935	294.8835	170.2917
105.9458	111.6638	108.4915	204.2291	206.0323	352.8570
115.9817	126.5715	117.5893	232.3798	392.2532	326.3456
125.7577	125.3848	106.8174	364.4506	365.8594	157.8590
172.0461	101.3636	108.4819	323.1127	138.0213	212.7112
158.5173	121.2125	101.9284	593.2511	351.9975	364.4454
120.8713	115.3924	108.1823	285.0907	345.4999	308.8288
116.4007	112.9841	113.7176	319.1949	353.7195	342.8541
152.6670	128.6638	109.1210	448.6104	426.4198	218.3124
128.9522	117.9363	104.9270	326.8989	464.6035	372.7814
115.9002	98.0192	111.7909	226.6463	210.8069	359.6715
138.1758	115.4660	90.8998	392.4822	137.2198	135.3279
105.4073	135.1486	125.9638	81.8693	409.8463	390.0874
130.5119	115.5423	139.5492	431.1696	343.2178	344.9063
136.9488	128.9983	117.2011	412.6508	400.9412	401.4771
101.9701	137.0559	114.6795	261.5976	499.9864	300.2213
100.2865	116.2160	100.1593	225.3383	331.8894	289.8372
162.6834	111.1016	111.4198	448.9885	311.4072	442.9627
152.4060	107.6200	93.7086	575.6404	324.9661	197.2004
99.4596	120.1689	97.0604	203.8002	391.2401	274.5660
126.1811	133.0581	100.7952	426.2969	386.7535	248.9470
142.8369	105.3477	113.0166	173.2628	229.4471	225.8298
134.0859	101.7112	112.0290	410.5034	173.2031	385.5901
157.5740	127.6611	108.6717	436.3927	429.4215	211.4012
103.6112	98.4089	98.0170	283.9541	179.9897	282.7886
140.8808	114.5854	106.3901	382.7976	300.1810	56.2954
114.0510	132.9134	83.2947	260.6146	295.2943	148.8223
145.7390	148.2419	122.5644	390.1122	552.2745	435.4950
142.6424	114.5065	140.2210	455.1054	259.1049	412.8672
153.9988	131.2133	102.4877	583.8747	458.5698	295.4594
130.5670	108.4599	111.1410	260.1505	158.1185	408.7523
100.8489	113.6252	114.6276	216.7476	217.7191	309.5241
139.9175	123.7088	92.2463	463.4169	323.3941	191.0917
138.8701	102.9429	113.9940	196.3478	221.4816	350.3823
133.9234	108.7637	117.0930	366.5056	217.3766	166.0249
125.9138	124.2633	107.0627	285.1709	435.8864	209.0060
124.1331	129.8653	101.2898	90.5616	309.4833	262.8126
105.7621	140.3382	99.5014	150.2529	502.0168	254.6169
149.5434	143.8548	125.6822	375.3185	406.9139	484.2514
114.3585	96.7119	122.3398	94.4651	194.1218	338.0275
101.0285	126.6588	100.5270	338.2459	274.6842	142.5580
140.6892	151.2438	119.7811	401.2525	507.1714	212.8711
97.6077	143.5282	103.4579	191.6664	436.7462	276.4816
117.5874	106.1377	82.9206	209.2078	175.0139	236.7203
108.2299	144.7919	115.8491	108.4701	439.8726	353.0995
104.5317	104.4581	124.0894	189.9982	177.4822	386.3078
171.4425	97.9566	121.5714	536.1084	177.1785	394.9595
138.5879	131.9417	104.7677	270.6093	181.1382	229.3298
123.2718	135.3270	97.0162	358.5877	308.9753	273.0170
134.1994	136.6522	106.8259	308.9626	368.0897	239.7106
103.8654	137.3000	107.0735	213.4841	382.5670	279.5236
104.8504	107.0145	101.0039	175.5189	141.1852	242.9850
111.7436	131.5944	120.8136	301.2061	297.9344	368.5406
109.7218	102.4481	104.1465	356.6535	247.2592	179.4725
104.1845	139.2018	98.6940	257.2786	357.2204	189.3478
116.1487	118.7000	124.2986	288.0214	252.9941	444.1378
148.6102	124.8226	106.5797	432.2184	343.5999	365.5422
124.4665	113.0876	98.0031	260.8698	339.1741	214.1796
109.8016	126.3127	115.0349	288.6359	341.3361	274.7995
138.2783	115.7933	105.1706	409.3668	244.1171	204.4510
109.0139	146.2056	103.6393	268.8736	427.7316	296.1192
140.8412	104.2015	98.3268	387.5288	126.4345	254.8495
212.3101	119.1850	96.2536	767.3129	230.5224	218.5386
188.6548	126.8424	109.5205	425.8714	306.7220	201.8612
129.5921	107.3047	85.0885	414.4272	269.2294	227.4028
114.8451	109.8251	98.8364	145.6339	291.6720	288.2727
102.8987	139.9381	122.0677	166.8458	318.8742	355.4733
126.4115	130.2400	107.2529	393.8712	452.3987	160.9886
134.1779	119.4443	119.7661	336.1477	352.0466	282.9574
200.8326	147.5994	92.9897	662.9096	278.8279	182.8695
107.0174	104.1537	103.2800	283.3111	272.9968	131.8439
111.5120	161.8996	94.5153	162.3216	233.8290	177.4429
135.5410	160.7112	113.3396	279.0594	342.0685	232.9682
142.6306	111.4986	103.0494	383.2127	245.1370	205.4005
100.4939	113.5280	119.4125	174.1860	235.2333	249.7065
148.9542	113.6623	117.6524	339.7377	259.4171	340.7603
123.1224	123.8350	113.2794	306.4673	272.5210	365.6442
113.9587	94.3001	114.4342	206.0311	148.4227	285.3158
145.5568	136.0961	123.7346	443.2531	236.1262	423.0624
124.2142	112.6502	103.4643	424.1169	270.4149	278.3681
187.5974	100.6662	89.3654	434.3332	215.6255	151.3883
100.6649	113.5003	91.7331	166.1088	339.3295	229.7222
161.3370	125.4558	106.5367	360.3718	310.4740	292.7471
138.3164	108.0541	126.2614	258.4498	193.7836	386.4735
174.3401	103.2234	99.1793	436.6873	202.9072	319.1346
115.6292	113.9125	130.6362	233.6135	207.2532	397.8339
172.0903	115.7830	112.8446	528.3374	344.0235	255.3657
151.5924	117.8611	107.3196	518.9675	393.4917	349.9238
211.9188	107.3412	122.8535	734.6190	91.6274	249.6948
162.3852	121.3889	100.7286	355.9525	302.9099	191.7068
170.8493	128.1265	115.0803	295.5427	341.0801	272.4705
125.5272	103.3540	107.0925	272.6678	261.3833	257.8454
146.3938	155.2113	112.4425	262.1173	507.3690	249.9863
110.3937	108.9753	90.2840	174.2077	292.6404	86.7162
140.0915	131.3406	116.5858	493.2439	301.9192	200.9761
119.8398	92.4320	109.1076	237.4114	303.1899	236.8393
117.7392	101.3544	131.0385	344.0087	146.0576	468.5328
110.2813	168.8249	123.0509	228.0677	500.5242	512.7104
107.9007	130.5469	128.9690	256.3725	372.8308	347.5212
160.0473	104.7833	85.0025	376.4478	205.3141	109.8949
110.6912	119.6612	107.3900	144.3481	320.5583	291.2198
106.4630	174.7128	102.0154	226.2342	377.3366	309.2316
139.5771	121.4380	103.1228	184.9660	368.0828	144.0565
148.5710	101.4639	115.6343	302.6907	364.8007	351.6735
128.8632	134.3044	103.5377	447.8967	341.9770	185.9091
107.2133	135.3516	108.5983	212.5803	334.5250	175.9638
99.6424	132.8666	112.1524	296.0830	438.8473	377.3822
132.8417	102.3181	92.0968	301.9945	335.1528	283.4558
116.1241	154.7112	101.7120	347.0279	512.1073	261.1454
136.5296	140.0346	90.4608	134.5255	354.5183	98.9721
116.4055	107.6877	99.8711	307.2031	208.0550	357.5373
140.2950	112.0042	108.3803	364.9585	300.7922	208.5743
97.8630	130.0386	130.7869	100.1274	505.1637	379.5058
123.1003	98.4440	126.0146	247.4584	307.3802	218.6034
137.8889	101.2477	116.6355	280.5797	210.7194	391.6899
137.0389	121.0115	106.6747	289.7748	197.6008	326.4408
205.8645	94.9552	92.1195	511.8447	250.5681	219.4378
116.9338	90.9718	95.4972	84.3559	202.0108	168.3512
130.4632	109.3212	101.0043	146.4677	195.5681	194.4392
124.2836	157.2672	104.2150	323.1136	391.4072	202.4747
116.7351	105.3582	103.2994	294.9346	321.5950	277.4331
116.7309	136.7241	108.7657	220.5770	483.8502	355.3581
96.5249	125.4993	99.9761	192.3174	316.6679	352.4534
133.3941	131.4242	99.2996	497.3133	354.6258	311.6512
111.5691	130.8249	117.8380	283.4866	301.3881	252.2265
114.9623	110.2680	99.6224	328.5332	124.6306	146.9498
108.7202	133.0998	112.6644	349.5238	481.1805	318.6444
142.7788	128.1123	117.6911	339.8773	444.0649	317.2792
104.3805	110.2476	100.2424	194.2320	250.6270	303.4386
107.2341	130.3907	121.9500	240.3893	432.8940	449.1432
155.6961	103.4170	124.7327	411.2544	322.5109	486.9206
103.2044	110.2893	110.8904	147.8852	362.5985	308.5627
145.1518	148.1865	113.0383	300.6201	468.9025	231.9898
140.4645	98.5486	88.2474	376.6430	367.2403	159.2313
93.0465	126.1809	93.3000	195.9722	335.6133	234.0862
101.8654	155.9668	110.9891	150.7021	443.0488	246.6400
157.6868	138.7203	111.1028	466.5762	496.0751	242.0892
133.9030	145.5957	86.9408	495.3741	439.9051	207.2204
123.2765	109.1500	125.4055	325.3318	168.6736	137.2132
124.8811	144.1050	142.3373	287.1204	385.0753	382.1827
127.1375	121.3876	97.8102	430.4387	156.3165	319.1643
152.2604	143.7969	114.8324	475.1250	375.6938	239.8706
124.6430	127.7786	110.8603	320.9379	328.1477	317.6307
129.4704	160.8509	88.5876	409.6389	536.5403	207.4934
106.2671	159.1657	94.0721	234.7897	415.7834	137.7882
127.9486	114.5553	94.4596	307.7063	227.4299	209.2106
130.8995	120.1642	92.4106	420.8388	407.0170	165.7144
138.5893	105.2765	111.8921	339.1949	224.5690	221.8386
133.6164	129.8528	124.0096	485.7169	480.2733	394.9189
132.7915	128.1761	105.9396	420.9561	429.4206	149.1956
152.9318	139.4762	109.7082	191.6687	388.6833	183.5378
142.8358	101.3004	99.5585	457.4462	149.9793	182.0192
169.3169	126.1700	93.7376	487.4238	371.0836	296.5272
141.2551	104.0087	112.9195	425.6983	363.1103	353.5895
132.5863	131.3182	124.5709	461.3475	273.6149	432.6640
148.3845	106.7042	117.0991	398.4082	259.0480	426.5032
138.8740	126.0503	100.9214	341.1339	315.8865	388.3366
166.3579	132.1681	88.8373	510.7317	386.6129	225.3383
117.1754	127.4783	115.6246	239.1688	375.6023	325.1630
143.5756	115.6041	98.5283	319.4705	366.6170	253.6832
142.0029	116.1529	110.9016	229.3674	299.0490	309.5107
105.6393	122.2525	101.6715	347.4570	326.9005	229.8244
130.9366	114.4273	104.9782	425.3702	270.7577	184.6664
154.4300	155.6385	111.7402	487.1809	547.8067	131.2866
129.3767	107.5242	134.2080	159.3661	160.6173	267.4646
194.0877	99.1910	112.2705	664.5677	165.7778	248.7602
120.6283	109.2799	109.6771	257.3079	103.2935	332.8856
164.0061	126.2035	114.2271	574.7814	182.9996	434.3840
125.1209	131.6861	107.6860	215.8943	283.0805	386.4817
172.0518	101.9261	103.3862	587.1820	295.6304	261.9745
116.8633	119.2368	102.2283	159.6172	323.6585	126.4809
148.3717	102.0739	98.8773	560.2393	243.3703	254.3296
137.0378	115.0208	107.3892	178.3127	336.0155	372.5643
150.7722	93.9634	134.2136	236.0795	205.7753	478.6595
128.1107	134.4860	101.8815	370.4205	276.8400	282.4259
166.2027	108.5719	101.7307	542.1540	354.7677	331.0725
153.4669	102.3655	98.2027	393.1934	191.8897	222.6493
164.8741	97.8602	109.6825	410.8787	185.9239	104.6291
122.0363	130.6431	120.0135	204.8034	138.5459	278.0004
122.7116	113.8553	95.4595	417.6660	336.4675	218.1924
151.1986	131.7942	88.0997	489.6634	522.1373	203.3482
125.9108	136.5354	92.8063	146.4109	425.0363	108.7288
117.6857	176.6191	90.4748	266.1670	500.4484	101.4567
127.0748	114.5799	121.6613	313.8694	211.3841	321.2493
140.4435	120.9248	108.4570	421.7528	297.0914	135.7221
97.8195	119.5825	105.4915	117.4221	280.9635	219.5381
125.3175	154.2414	111.0001	293.0550	421.5741	216.2515
114.4544	120.0108	103.9461	326.5207	259.3770	296.3922
245.5808	109.2177	90.7945	691.5904	192.9179	182.8209
114.1322	153.4783	124.4904	308.7829	540.2416	449.4733
139.0054	112.2586	91.6942	399.7107	376.7085	281.2677
105.0280	125.9114	95.6323	314.1411	422.0088	169.6143
112.9517	137.6301	104.1116	282.0059	290.6282	269.3574
140.8028	105.3651	99.4529	397.9508	340.9238	368.9897
100.3666	125.0245	112.3679	131.0738	349.2789	309.9273
162.4005	127.9118	127.2910	505.8457	338.2935	412.1206
105.2269	99.4086	91.6091	349.2911	290.6222	283.6190
152.6694	110.0033	94.0399	664.5294	339.3281	197.5641
122.2326	136.5963	106.1411	426.6521	446.4566	347.6936
108.1854	124.0497	106.5035	256.9917	274.2390	277.0976
110.2397	114.8129	117.8187	301.6701	91.2025	323.7260
143.6860	132.2253	111.6834	384.9646	203.1986	349.9012
126.7473	116.3491	109.5334	236.6010	381.5621	255.0134
109.0700	105.1773	105.6837	173.6961	360.6858	247.8556
145.1927	91.6395	106.4845	192.6152	150.3434	219.0784
106.1305	112.0568	105.2604	204.4890	223.0427	270.4373
150.3574	115.3134	111.9301	529.7773	350.6197	293.2937
170.5851	113.6973	93.7249	575.5440	340.1432	145.9479
127.9352	114.7164	115.0570	317.8291	351.5833	327.2952
104.7569	123.4056	117.1741	46.7139	251.6992	340.0694
144.4646	123.5713	103.0167	337.5729	267.6641	280.3260
126.2907	125.8486	87.9341	442.3049	315.4772	175.4993
111.1903	93.7890	101.5206	371.6849	204.6630	205.9429
115.9861	152.3906	114.0990	379.7663	409.3806	267.3474
145.4179	144.3493	109.4873	355.1389	472.1509	335.9659
129.5504	96.8584	107.8476	335.8518	199.9082	244.4044
111.1153	115.0039	103.8937	166.3396	279.9030	297.1932
136.9876	108.4693	98.2438	417.7868	202.1305	253.8639
141.3729	115.0611	101.0228	318.5664	315.8087	202.0865
95.9953	139.3187	110.1689	188.6345	393.0623	104.0303
129.2365	102.2486	107.3194	205.9579	331.5692	158.6392
168.5820	130.0410	122.7378	315.3488	214.1785	364.9347
105.7323	141.8800	125.8252	174.0788	418.4783	398.8343
143.3099	132.3481	121.4847	398.4825	395.5544	386.0984
115.4095	129.2729	114.6847	278.9099	464.9383	355.3108
127.5005	97.5542	97.2000	292.2186	222.9230	283.2444
166.0602	94.1156	122.4229	459.0469	206.4124	291.4878
160.9018	123.3464	124.0101	506.0145	400.9330	341.2937
116.0031	110.9690	103.9031	129.2590	254.5592	298.4237
127.4011	147.0195	106.3525	191.5720	501.1235	315.9786
155.8568	112.5221	111.4625	383.8767	361.5551	296.5638
102.9576	110.8066	122.9335	324.8237	102.3522	295.8113
127.8533	111.5601	107.5884	324.2432	260.9649	214.9008
161.4833	141.8268	96.8708	471.6289	344.4663	119.6173
107.0932	102.7569	90.9804	284.9372	319.3572	201.5014
167.2900	126.2127	97.8551	444.4447	291.0281	184.8411
116.9179	108.9928	100.9101	246.8939	372.9100	269.6394
140.1395	118.4386	117.2918	457.2632	303.9733	202.3858
142.2803	122.9773	105.2530	523.0175	362.7258	306.7167
146.0099	111.8518	107.0111	334.7981	282.4194	385.6889
143.6572	196.7487	143.6382	463.2544	681.5461	421.0012
139.4414	102.0329	95.3859	354.1522	286.3837	240.3002
139.3546	101.7597	103.1522	365.2550	209.2783	275.6005
121.5048	125.7912	139.9502	178.6505	374.2670	375.7576
124.4778	115.4279	102.1692	310.8731	351.4028	209.9461
106.0838	108.7744	98.8776	259.3419	393.6745	209.2641
137.3763	106.3335	119.1629	374.4666	185.8262	377.0122
113.0818	127.4332	98.3708	149.3423	289.9624	219.9272
189.6633	122.5793	102.1211	394.5687	306.2760	301.9996
129.5809	107.3094	143.8446	319.6345	202.4789	511.9098
116.9279	140.1440	111.2121	239.5991	394.2976	306.1013
138.1013	95.5567	106.4642	436.4445	226.4617	372.1385
107.9303	101.1300	85.4652	285.5140	160.8451	136.0626
121.9081	100.3348	101.5532	460.7174	121.3189	291.3795
166.7592	104.2157	143.0871	503.2596	392.0259	500.9495
130.0725	126.9588	104.0175	467.0931	309.6927	215.4758
146.5407	122.0976	106.4972	390.4243	328.6119	340.9934
113.7037	152.5386	121.1561	326.6827	474.4059	377.4047
165.0760	128.4039	115.8945	437.1376	299.3145	281.8307
140.2519	129.4740	133.4445	503.1363	318.3695	210.9589
106.8812	145.5503	87.2012	134.1648	455.6735	214.1650
111.1019	126.7345	110.7938	272.4489	289.1503	253.6605
124.0869	163.0456	90.6829	345.7454	324.9718	135.0315
126.2029	115.2172	128.4163	250.7456	306.0542	228.9371
98.0699	127.0556	104.1765	205.5761	393.8982	262.8433
96.2263	110.3297	107.6275	333.2175	176.6065	218.5329
105.9428	134.6713	114.0388	318.5880	419.9066	272.0113
102.1106	125.3626	109.2335	208.7775	294.5098	368.5240
116.9164	184.3728	105.9449	332.3291	411.6057	274.7503
135.1990	104.9504	102.9885	447.1002	272.0158	142.8434
99.6184	109.7537	127.4032	284.7441	341.9835	339.8106
106.9733	127.7436	97.7397	182.5909	161.5786	374.9663
156.8611	132.0923	91.1802	490.9207	491.2674	90.8436
119.9576	131.0330	113.8355	195.9920	320.7028	381.2438
115.5188	127.8324	100.3735	214.0340	210.5023	297.8317
170.4596	145.3383	108.6052	442.8282	466.1257	351.0530
119.2597	122.2963	108.1263	269.1255	312.5293	257.0969
119.5783	116.6234	112.8717	408.0258	273.4369	242.3158
157.4845	112.7537	110.5229	529.4157	234.5449	196.5937
155.1466	113.8287	123.1320	557.9618	272.6719	430.7495
146.2648	115.5884	87.7213	417.9509	265.5082	209.5017
127.8606	138.8914	96.1597	353.8042	413.8288	147.4838
138.0238	111.5211	103.7704	400.9033	320.5857	287.6927
142.2981	129.3440	88.9538	381.2173	426.3956	292.9121
154.2054	147.6706	117.8277	460.6585	430.0995	245.3925
131.2286	133.3640	98.0577	372.6491	390.1502	194.1574
125.4860	106.4310	105.6453	212.2775	352.2569	69.0295
146.8475	110.0944	94.5453	385.6463	106.3653	106.5502
111.4734	114.2337	109.3711	255.8630	331.1420	207.1094
134.4601	110.1075	125.9996	406.1846	196.9050	253.8657
134.2755	152.4263	111.1401	365.5018	525.1617	313.5571
121.3201	125.6854	102.2848	390.0045	365.2901	249.2190
117.8232	141.7583	129.1864	289.6996	358.1733	299.5672
113.4017	120.8863	97.2366	322.1623	362.8479	186.9845
130.3589	132.7145	97.2596	332.5996	401.3243	116.8354
103.3298	180.3011	116.6202	250.8437	456.9130	321.6983
106.5490	130.6370	123.9494	209.0625	277.0236	390.6351
112.0592	111.1264	121.9729	306.6194	297.9338	352.5814
107.4047	119.8120	110.4097	179.5056	327.1310	334.6251
134.8617	109.5414	109.5257	371.7289	252.6831	306.0087
114.9721	120.6583	110.2760	331.2016	259.4789	194.3100
127.9574	102.5502	99.1036	361.6802	344.3131	200.7785
137.9362	109.1193	111.8549	359.4872	299.4429	321.9285
109.4803	145.5193	118.0290	415.0012	382.2084	259.1793
120.0976	103.4518	86.2200	346.7554	362.0760	194.2836
126.1971	128.2802	99.8051	209.2203	309.4144	248.0883
117.3400	120.2861	113.6487	198.9340	334.4724	405.5721
112.9486	136.7180	96.2563	385.4630	492.0891	157.0927
130.0561	127.2602	113.4702	472.6341	347.4678	378.0939
135.2784	136.3500	90.5699	370.9495	290.5568	181.9033
137.6851	133.6518	106.6474	344.0913	212.6015	362.6762
150.1295	155.4916	126.5638	434.6811	486.5153	135.4789
151.0469	139.8873	157.1695	480.9073	345.3773	596.1917
117.5316	123.8933	115.7179	267.8548	334.5756	273.9681
142.3194	111.1934	88.3537	409.2133	79.5783	169.1436
113.0047	129.9226	124.3950	326.3252	454.7604	381.2928
149.0461	160.1822	116.3198	305.8993	570.2123	308.0623
157.9758	133.8876	86.5416	504.6572	329.1210	172.3247
137.0962	111.0675	116.8024	361.9575	330.2682	343.9934
113.8718	115.8365	103.3026	346.2747	315.0322	348.1188
133.5841	113.4392	90.2094	240.1620	417.3884	92.7676
149.3660	137.7972	121.0609	392.7873	321.9043	369.4210
142.8170	98.0921	98.4515	405.9918	146.4404	145.2587
130.9403	112.7096	117.0319	360.1175	256.6595	297.7890
130.0312	112.2836	97.1676	243.5089	90.4401	156.1442
172.8794	130.2110	129.1249	567.1345	349.3071	431.1022
119.6826	123.3189	113.7797	325.4293	472.5600	304.2149
113.1602	107.8262	95.2271	352.2755	241.4437	320.2309
125.3551	111.3244	113.6687	434.1604	242.8711	304.0016
140.0093	135.1272	104.5000	421.1470	562.7284	226.0169
100.2062	124.9592	90.1515	250.2908	328.6788	83.0170
133.4373	167.2900	88.4469	224.7890	465.3518	318.7002
166.8073	133.6317	126.0296	532.3710	350.1509	371.2508
143.0952	107.1364	103.2361	420.2922	331.9670	135.1070
134.2588	134.7212	106.7476	522.0416	496.4202	248.3274
103.3439	116.2567	90.6145	72.9247	322.7966	193.2268
114.3782	134.9031	99.4728	118.1649	340.2403	295.1158
118.8764	120.2516	106.5930	260.9019	268.7454	327.7105
125.1605	96.6485	107.2943	272.5185	238.1171	349.7722
223.4628	106.5564	126.3462	672.7589	316.3826	248.3810
121.0851	101.8004	96.2175	279.2796	105.1062	312.6025
122.7230	133.7823	105.6410	454.4053	346.8659	341.2354
118.2248	123.1703	106.7539	295.4751	286.8399	194.4472
126.2256	99.5935	101.7580	89.1784	234.9955	270.8154
136.1334	143.4934	102.2217	444.6923	380.3474	227.3502
143.6212	131.8934	101.5601	453.9301	354.5900	201.8125
111.3911	122.5258	103.3577	209.7934	329.1148	303.3728
114.7361	108.7591	108.9716	356.5243	289.8024	244.4943
131.9036	133.5842	117.0323	405.7159	322.3858	298.8235
155.8032	108.3698	111.2580	284.3298	363.1007	311.6737
99.0616	123.6515	92.2670	294.5924	264.4313	124.9382
149.9158	108.0686	124.3094	303.3621	315.3513	301.2123
110.9750	115.3727	101.4622	271.9451	313.5899	106.8832
130.9383	106.5468	112.9662	267.6449	282.2143	423.1280
155.8571	151.8587	92.1953	348.3764	417.3377	159.6082
102.6831	103.7781	82.6269	98.7079	161.2557	230.6545
139.7018	120.1834	96.8089	354.4972	315.8327	92.7680
181.6843	100.4382	93.4467	479.2427	148.4567	126.7713
106.9942	137.6638	104.9017	205.2004	190.9485	241.1347
150.2098	137.1386	170.4379	214.3261	336.7237	583.2480
135.8850	171.0849	92.1646	531.1197	619.9555	129.1096
132.3534	118.5212	99.6926	429.3004	348.9023	261.9659
103.7558	108.8261	116.0934	195.8978	400.3166	277.3812
102.1850	113.3306	104.5867	389.6361	204.3488	153.0474
162.1571	99.8863	113.3136	439.4839	217.4775	335.1513
137.4903	145.9895	93.1051	360.0983	414.3581	234.5762
123.5590	114.9756	93.4333	288.4678	340.4518	196.7163
145.6578	126.9867	102.7984	510.8633	398.3445	210.6046
104.5398	96.6330	110.8973	232.6759	144.2095	335.7511
177.0451	121.7397	97.4930	451.2680	398.3454	177.9975
[truncated: 3,002 more rows]
