# Supplementary material for: High-resolution single-cell 3D-models of chromatin ensembles during Drosophila embryogenesis
Source: Nat Commun. 2021 Jan 8;12:205. doi: 10.1038/s41467-020-20490-9 (PMC7794469; doi:10.1038/s41467-020-20490-9)
Supplement: Supplementary file 4 — Source Data [file 41467_2020_20490_MOESM4_ESM.zip › Source Data/Figure 5 and Supplementary Figure 10.txt]

##Domain boundary positions for Figure 5 and Figure S10
ID	cycles 9-13	stages 5-8	S2R+
No.1	5677,5762,5946	5681,5742	5549
No.2	5756,5844	5536,5632	5554,5754
No.3	5616,5765	5752	5635,5901
No.4	5542,5649,5763,5902	5584,5753,5885	5588,5749
No.5	5713,5930	5586,5892	5563,5744,5899
No.6	5636	5630	5638,5755
No.7	5568,5749,5876	5645,5751,5915	5645,5758
No.8	5750	5681,5742	5565,5634,5903
No.9	5523,5797	5541,5896	5549,5755
No.10	5744,5860	5609,5756,5855	5748,5899
No.11	5698,5797,5912	5558,5734,5939	5638,5903
No.12	5627	5745	5642
No.13	5763,5960	5552	5535,5753
No.14	5585	5575,5634,5890	5596,5638,5758
No.15	5537,5896	5534,5747,5914
No.16	5746	5558,5619,5735	5641,5754
No.17	5649	5640	5762
No.18	5673	5540,5751	5641,5899
No.19	5648,5781	5743,5952	5637,5754,5899
No.20		5571,5632,5751,5902	5556
No.21	5524,5564,5793	5540	5635,5757,5908
No.22		5544,5637,5759,5879	5547,5780,5901
No.23	5543,5882	5640,5741,5886	5547,5750,5894
No.24	5903	5748	5645,5923
No.25	5567,5759	5608,5900	5552,5635
No.26	5752,5921	5765	5559
No.27	5552,5605,5776	5546,5630,5750	5573,5625
No.28	5559	5644,5756,5902	5746,5907
No.29	5644,5800	5552,5741,5892	5625
No.30		5725,5899
No.31		5556,5742	5648,5745,5915
No.32	5755,5903	5742,5880	5945
No.33	5544,5793	5542,5572,5748	5556
No.34	5634,5753,5887,5960	5760,5895	5613,5738
No.35	5654,5907	5574,5744	5912
No.36	5612,5874	5760	5556,5615,5743,5906
No.37	5575,5666		5582,5755,5950
No.38	5527,5751	5744	5877
No.39	5521,5733	5559,5756
No.40	5542,5721,5920	5664,5887	5554,5905
No.41	5628,5808,5921	5545,5777	5636,5751
No.42	5610,5839	5581,5636,5756	5559
No.43	5619,5725,5816	5636	5544,5733
No.44	5796	5755,5895	5758,5921
No.45	5691,5749	5550,5650,5759,5922	5752,5896
No.46	5755	5744,5896	5552,5740,5899
No.47		5535,5636	5540
No.48	5617	5738	5759,5901
No.49		5541,5750	5612,5738
No.50	5763		5535
No.51	5658,5912	5635,5773	5541,5744
No.52	5594	5568,5740	5748
No.53	5585	5900	5680,5724,5922
No.54		5583,5781,5895
No.55	5757,5924	5541,5747	5744
No.56	5908	5619,5729	5553,5909
No.57	5592,5906	5540	5541
No.58	5617,5742	5551,5636,5759,5890	5754,5898
No.59		5538,5754	5553,5755
No.60	5559	5629	5558,5904
No.61		5536,5822	5758,5907
No.62	5644,5761	5576	5762,5899
No.63	5632,5889	5613,5738,5912	5558,5627,5740
No.64	5581,5682	5900	5759,5903
No.65	5640	5650,5759,5922
No.66	5660,5892	5582,5607	5756,5886
No.67	5630,5910	5548,5595,5636	5545,5736,5909
No.68		5527,5760,5779	5634,5906
No.69		5610,5900	5767
No.70	5584,5722,5889	5613,5907	5643,5783,5916,5929
No.71		5566,5729	5736,5912
No.72	5829,5951	5547,5752	5641,5899
No.73	5652,5799,5851,5903	5765	5547,5745
No.74	5585	5747,5891	5546
No.75	5672	5746,5910	5906
No.76		5748,5929	5546,5746,5901
No.77	5560	5890	5555
No.78	5651	5645,5745	5553,5755
No.79	5898	5628,5892	5545,5645,5907
No.80	5939	5539,5896	5640,5742
No.81	5902	5536	5532,5648,5756,5894
No.82	5691	5653,5872	5561,5768
No.83	5739,5899	5760,5892	5642
No.84	5529,5632,5754		5580,5903
No.85	5937	5549,5655,5757,5896	5556,5639,5758,5906
No.86	5721,5920	5741	5901
No.87	5537,5789	5615,5748	5628,5751
No.88	5729	5726	5924
No.89	5539,5655,5884	5549,5655,5765,5968	5528,5740
No.90	5524,5922		5529,5640,5751
No.91	5548,5744,5858	5753	5746,5901
No.92	5722,5889	5543,5633,5785	5547,5736,5909
No.93	5555,5768,5935	5749,5896
No.94		5636	5643,5755
No.95	5636	5533,5638,5748	5545,5907
No.96	5547,5603,5770,5936	5540,5774	5548
No.97	5723,5857	5644	5580
No.98	5664	5747,5902	5638,5761
No.99		5748	5527,5555
No.100	5749	5532,5640,5754	5539,5742
No.101	5645,5882	5541,5762,5934	5640,5756,5908
No.102	5766,5912,5958	5747,5912	5552,5906
No.103	5573,5683,5725	5748,5784	5768
No.104	5611,5769	5564,5624,5732	5756,5898
No.105		5531	5554,5754,5938
No.106	5534,5751	5747	5572
No.107	5648,5763	5549,5807	5552,5644
No.108		5535,5633,5746,5976	5631,5752
No.109	5685,5809	5630,5765	5765
No.110	5529	5645	5907
No.111	5913,5964	5636,5750	5549,5913
No.112	5750	5536,5607	5637,5755,5937
No.113	5909,5942	5560,5662,5754	5580
No.114	5538,5760,5880	5890	5558,5899
No.115	5752,5921	5543,5591,5643,5760	5552,5886
No.116	5757,5933	5746	5561,5760
No.117	5750	5632,5750,5892	5762,5901
No.118	5606,5674	5636
No.119		5898	5910
No.120	5652,5796,5974	5624,5759	5636,5755
No.121	5768	5738,5899	5643
No.122	5631,5822	5536,5740,5916	5759,5895
No.123	5658,5694,5930	5640	5545,5740
No.124	5643,5778	5592	5640,5751
No.125	5655,5754	5625,5766,5904	5571,5760,5898
No.126	5539,5609,5782	5570	5540,5922
No.127	5618,5893	5629,5742	5560,5643,5749
No.128	5576,5810,5918	5547,5745,5902	5650,5751
No.129	5623,5863	5582,5746,5910	5572
No.130	5702,5917	5550,5906	5636,5755
No.131	5755	5766	5640,5759,5917
No.132	5756,5845	5570	5643
No.133	5613	5749	5902
No.134	5752	5559,5873	5561,5905
No.135	5750,5852	5558,5634	5560,5756
No.136	5557	5645,5745
No.137	5653	5736	5557,5745,5897
No.138	5538	5573,5749	5755
No.139	5819	5548,5749	5538,5618
No.140	5822	5642,5761	5759,5905
No.141
No.142		5783	5554,5633,5749
No.143	5563,5884	5541,5573,5748	5635,5909
No.144	5883	5606,5756,5855	5642,5904
No.145	5567,5850,5880	5531	5546,5635,5735
No.146	5892	5740,5912	5641,5754
No.147	5563	5560,5738,5891	5755
No.148	5583	5545,5616,5798
No.149	5556,5847	5648,5748,5910
No.150	5574,5716,5822,5860	5637,5753,5927	5622,5760
No.151	5775	5565,5742,5971	5557,5745,5903
No.152	5796	5624,5766,5904	5747,5904
No.153	5847	5580,5596,5748	5898,5944
No.154		5557,5648,5748,5910	5554,5639
No.155	5558,5666,5697	5607,5756,5855	5759,5798
No.156	5536	5545,5616	5904
No.157	5532	5783	5652
No.158	5760,5880	5558,5756	5904
No.159		5574,5661,5751	5749
No.160	5917	5539,5594,5655
No.161	5524,5839	5587,5747,5902	5550,5902
No.162	5747,5889	5641,5773	5548,5642
No.163	5904	5748	5745
No.164	5564,5694,5903	5891	5569,5760,5898
No.165	5534,5679,5811,5841	5720,5963	5553,5879
No.166	5969	5664,5860
No.167	5760	5536,5730	5642,5750
No.168	5723,5857	5614,5749,5903	5552,5639,5758,5906
No.169		5720,5963	5643
No.170	5591,5673	5554	5546,5780,5901
No.171	5652,5826	5638,5759,5922	5556,5642,5730,5872
No.172	5754	5753
No.173	5541	5604,5771
No.174			5541
No.175	5541	5568,5748	5735
No.176	5656,5764	5660,5754	5748,5897
No.177		5570,5726,5900	5759
No.178	5750,5775	5766	5556,5599,5636,5908
No.179	5557,5680	5569,5905	5641
No.180	5559,5731	5580,5636,5756	5550,5768
No.181	5545,5649,5763,5902	5562,5759,5898	5665
No.182	5561	5565,5748	5554,5760,5899
No.183	5595,5626,5847	5753	5558
No.184	5629,5648,5749,5923	5545,5633,5756	5908
No.185	5625	5561,5649	5581,5755,5915
No.186	5573	5634,5764	5550,5624,5734,5766,5907
No.187	5560	5899
No.188		5558,5756	5752
No.189	5568,5635,5773	5722	5642,5906
No.190	5547	5541,5732,5915	5637
No.191	5640,5822	5790	5613,5755,5899
No.192	5567,5759	5626,5747	5634,5907
No.193	5537,5658,5971	5582,5746,5910	5763,5909
No.194	5883	5745	5896
No.195	5654,5907	5900	5556,5912
No.196	5582,5682	5745	5643
No.197	5583		5536
No.198		5903	5540,5632,5759,5899
No.199	5602,5936	5642,5749,5900	5778
No.200	5543,5724,5955		5738
No.201	5655,5754	5540,5751	5634,5763
No.202	5547,5669,5711,5772	5904	5564
No.203	5565,5582	5742,5902	5640
No.204	5530,5810	5556	5557,5901,5950
No.205	5564,5913	5565,5750	5770
No.206	5863	5630,5744	5913
No.207	5609,5747,5936	5533,5752,5906	5663,5755
No.208	5579,5909,5942	5540,5622,5745,5894	5543
No.209	5555,5768	5747	5750
No.210	5553,5793	5536,5565,5633,5747	5553
No.211	5668	5544,5753	5553,5755
No.212	5822,5927	5572,5748
No.213	5648	5578,5668,5774	5550
No.214	5530,5570,5744,5824	5862	5569,5909
No.215		5579,5622,5740	5650
No.216	5739,5930	5939	5541,5754,5917
No.217		5635,5785	5905
No.218	5588	5628,5751,5897	5633,5760
No.219	5636,5762	5882
No.220	5683,5722,5785	5568,5740	5654,5902
No.221	5550,5819	5564,5632,5756	5542,5902
No.222	5534,5899	5614,5749,5904
No.223	5557,5731	5748,5893
No.224	5603	5538,5841	5756,5899
No.225	5606,5740,5858,5895	5561,5649	5542,5899
No.226	5532,5572	5549,5738,5905	5553,5764
No.227	5724	5634,5751,5900	5553,5615,5743,5906
No.228	5812,5914,5939	5757	5552,5902
No.229		5890	5554,5636,5873
No.230	5636	5530,5750	5544,5922
No.231	5680,5930	5647,5760
No.232	5788,5885	5750,5899	5540,5643,5756
No.233	5536,5910	5639,5755,5896	5890
No.234	5604,5704	5750	5549,5759,5901
No.235	5790	5565	5557,5590,5636,5908
No.236	5527,5586,5806	5542,5771	5570,5896
No.237	5555,5692	5734	5616,5742,5906
No.238		5633	5646
No.239	5898	5629,5766,5904	5555,5745,5909
No.240	5646	5642,5747	5758,5904
No.241	5524,5669,5898	5558,5734,5939	5651,5907
No.242	5729,5806,5953	5580,5763	5746,5901
No.243	5592,5673	5747,5883	5711,5732
No.244	5567,5857,5898	5557,5627,5767,5881	5547,5627,5754,5902
No.245		5635,5714,5901	5749,5906,5933
No.246	5865	5644	5765
No.247	5650	5595,5638	5550,5634,5903
No.248	5800,5896	5736	5543
No.249	5661,5844	5535,5592,5625	5539,5642
No.250	5655	5889	5645,5757,5910
No.251	5557,5680	5556,5747,5931	5547,5904
No.252	5766	5741	5625,5745
No.253	5634,5877	5576,5668,5774	5546
No.254	5545,5724,5955	5535,5668,5897	5561,5907
No.255		5555,5636,5761	5547,5641,5899
No.256	5873	5533,5746,5901	5554,5762
No.257	5582,5909,5942	5598,5636,5860	5571
No.258	5642	5653,5883	5554,5754
No.259	5586,5741,5920	5801	5649
No.260		5683,5739	5583,5623,5770
No.261	5747	5556,5747,5931	5742,5911
No.262	5759,5910	5548,5761,5832	5616,5904
No.263	5658,5694	5746	5641,5899
No.264	5691,5749	5633,5903	5584,5756
No.265		5558,5756	5546,5760,5924
No.266	5525,5791	5640,5757	5756,5906
No.267		5553	5555
No.268	5629,5788,5900	5645,5751	5649,5751
No.269	5603	5626,5747	5642,5750
No.270	5560	5538	5572
No.271	5657,5746,5911	5565,5770	5649
No.272	5676,5785	5538,5734,5939
No.273	5620,5727	5557,5634	5563,5746
No.274	5839	5748	5926
No.275	5861	5541,5573,5756	5582,5755
No.276	5667,5829	5629,5731,5890	5553,5879
No.277	5524,5795	5905	5637
No.278	5708,5741,5898	5537,5774	5555,5757,5904
No.279	5558	5543,5923	5918
No.280		5555,5901	5649
No.281	5563,5700	5754	5651
No.282	5736	5620,5745	5559
No.283	5892	5743,5794	5563,5626,5902
No.284	5642,5763,5906	5528,5643,5747	5561,5767
No.285	5535,5863	5544	5557,5658,5769,5917
No.286	5632,5660	5753	5561,5907
No.287		5570,5765	5747,5899
No.288	5812	5538,5743	5752
No.289		5750,5894	5562,5622
No.290		5748,5883	5527,5559,5903
No.291	5593,5624,5771	5776	5558,5902
No.292	5571,5772	5644,5756,5902
No.293	5577,5692	5568,5753,5892	5560
No.294	5625,5868	5553,5763	5569
No.295	5593,5868	5530	5549
No.296	5966	5627,5739,5918	5757,5908
No.297	5647,5779	5645,5745	5567,5733
No.298	5625,5742	5572,5738,5898	5763,5909
No.299	5530,5718	5642,5747	5546,5571,5752
No.300	5922	5751
No.301		5616	5546,5571,5752
No.302	5696,5840	5641	5544,5896
No.303	5847	5734	5753
No.304	5801,5883	5573,5761	5559,5634
No.305	5641	5544,5589,5638,5755,5907	5546,5907
No.306	5558	5542,5730	5548,5897
No.307	5551,5892	5571,5632,5751	5639,5742
No.308			5562
No.309	5908	5540,5651,5752,5913,5959	5649,5898
No.310	5579,5904	5543,5591,5643,5760,5899	5637,5755,5937
No.311		5550,5620,5746	5558,5740,5908
No.312	5685,5813	5639,5754	5748
No.313		5648,5873,5898	5558,5627,5740
No.314	5563	5540,5758	5622,5760
No.315	5529,5632,5754	5742,5880	5642,5905
No.316	5593,5624,5771	5623,5748	5555
No.317	5525,5706,5873	5558,5744,5893	5908
No.318		5540,5738	5642,5751,5926
No.319	5847	5583,5781	5738
No.320	5896	5558,5752,5920,5979	5631,5752
No.321	5803	5765,5895	5566
No.322	5557,5717,5892	5722	5648,5762,5900
No.323	5544	5566,5747	5554,5615,5929
No.324		5741	5543
No.325	5573,5759,5908	5632,5753,5907	5645,5748,5903
No.326	5525,5791	5572,5752	5759
No.327	5694,5893	5533,5746,5900	5564,5646
No.328	5911	5535,5560,5636	5555,5636,5873
No.329		5567,5613,5879	5570,5756
No.330	5632,5875	5561,5656,5891	5628,5751,5884,5907
No.331	5619,5725,5841	5737,5912	5901
No.332		5563,5901	5914
No.333	5554,5714,5752,5883	5753,5899	5553,5636,5908
No.334	5781,5882	5915
No.335	5565,5666,5697	5557,5627,5767,5879	5565,5621,5735,5913
No.336	5790,5899		5756,5906
No.337		5714,5903	5558,5627,5740
No.338	5855	5572,5738,5898	5558
No.339	5550,5694,5895	5743	5896
No.340	5540	5547,5893	5757,5908
No.341	5531,5652,5767	5537,5723,5901	5762,5902
No.342	5537,5655,5756,5968	5633	5635
No.343	5716,5922	5636,5896
No.344	5736	5552,5735	5731
No.345	5530,5646,5756	5541,5620,5771	5549,5611
No.346	5541,5890	5671,5902,5952	5543,5917
No.347	5552,5583,5747	5547,5916	5905
No.348	5529,5632,5754	5534,5560,5848,5966	5895
No.349	5581,5763	5538,5751	5571
No.350	5663	5627,5747
No.351	5919	5748
No.352	5638,5771	5550,5777	5639
No.353	5577	5537,5656	5639,5761
No.354	5677,5765		5560,5643,5749,5909
No.355		5571,5621,5750,5877	5558,5756
No.356	5529,5632,5754	5760,5916	5535
No.357		5644,5746,5788,5904	5528,5752,5900,5944
No.358	5893	5734	5628
No.359	5586,5687,5792	5545,5752	5752
No.360	5557,5717,5842,5975	5747,5892	5645,5748,5905
No.361	5878	5748	5754
No.362	5764	5632,5749,5898	5555
No.363	5540,5763	5563,5636,5756
No.364		5900	5570,5901
No.365	5692,5742	5635,5753,5896	5557,5636,5750,5894
No.366	5560,5715,5895	5555,5740
No.367	5747	5527	5764
No.368	5738	5643,5751	5897
No.369	5530,5646,5756	5538,5603,5637,5905	5935
No.370	5562	5602,5630	5751,5890,5933
No.371	5621,5897	5555,5904	5901
No.372	5739,5908	5561,5740,5912	5547
No.373	5661,5902	5608,5921	5549,5641,5748
No.374	5638,5915	5701	5541,5650,5740,5906
No.375	5672	5723,5963	5553,5760,5900
No.376		5539,5594,5655,5913	5628,5906
No.377	5637,5734	5538,5760,5896	5638,5764
No.378	5780	5686,5891	5567,5642,5761,5907
No.379	5584	5570,5751,5902	5565,5904
No.380		5558,5590,5731	5558
No.381	5909,5928	5643,5752	5596,5638,5758
No.382		5644,5751,5848,5966	5540,5743,5900
No.383	5623,5931	5822	5552,5645,5756,5908
No.384	5550,5893	5753	5542,5632,5759,5899
No.385	5671	5643,5766	5763,5909
No.386	5578,5741,5921		5646
No.387	5759	5596,5732,5891	5735
No.388	5620	5544,5591,5638,5755,5907	5572
No.389	5750	5542,5753	5757,5908
No.390	5762,5873	5575,5649,5765	5631,5742,5901
No.391	5559	5635,5767	5557,5737,5903
No.392	5603,5961	5749,5865	5900
No.393	5532,5725	5760	5643,5783,5916,5929
No.394	5893	5650,5734	5549,5635
No.395	5531,5583,5705,5751	5753	5641,5750
No.396	5618,5931	5531,5637,5751	5616,5758
No.397		5592
No.398	5941	5533	5546,5904
No.399	5738	5908,5965	5749
No.400	5528,5750	5543,5747,5891	5560
No.401	5553,5793	5613	5546,5644,5898
No.402	5671,5901	5570,5597,5767	5549
No.403	5657,5768	5533,5575,5734,5761	5542,5620,5752
No.404	5741	5750	5558,5746,5914
No.405	5692	5714,5903	5711,5732
No.406	5592,5784	5643,5767,5898
No.407	5555,5753,5869	5630,5765,5932	5557,5640,5764,5908
No.408	5545,5655,5835	5532,5636,5751	5555
No.409	5565,5666,5697,5935	5578,5742,5880
No.410	5658,5719	5540,5622,5745,5895	5545,5780,5901
No.411	5691	5629,5731,5890	5648,5745,5915
No.412		5635,5757	5563,5751,5915
No.413	5775	5566,5756,5899	5907
No.414	5543,5863	5650,5865	5561,5641,5752
No.415		5537,5639,5886	5650
No.416	5658,5694,5933	5737	5549
No.417	5567	5761	5904
No.418	5917	5563,5742,5930	5635,5750
No.419	5716	5748	5558,5648,5907
No.420	5648	5747,5903	5763
No.421	5876	5555,5903	5552,5764
No.422	5525,5731,5854	5538,5743	5562,5713,5732
No.423	5655,5754	5559,5909	5901
No.424	5758	5648,5866,5900	5528
No.425	5665,5877	5627,5747	5905
No.426		5644,5900	5908
No.427	5639,5771		5558,5745,5909
No.428	5585,5703,5788,5928	5570,5769	5558,5763
No.429	5570,5731	5558,5756
No.430	5720,5755,5897	5627,5734,5908	5731
No.431	5623,5750,5894	5565,5742	5907
No.432	5545,5649,5763,5902	5532	5641,5907
No.433		5628,5892	5556,5757
No.434	5741	5538,5637,5750	5527,5555,5899
No.435	5550,5929	5629,5758	5916
No.436		5607,5731
No.437	5530,5560,5618,5743	5545,5752	5749
No.438	5729	5731,5921	5639,5756
No.439	5784	5971	5537,5761,5927
No.440	5632,5660	5541,5899	5556,5756
No.441	5653,5867	5535,5730
No.442	5912	5530,5750	5541
No.443	5690,5731,5827	5632,5749,5894	5770,5928
No.444		5610,5900	5754,5898
No.445		5633,5755	5650
No.446	5591,5630	5576,5733	5744
No.447	5541	5635,5773	5752
No.448		5561,5762,5976	5538,5646,5942
No.449		5621,5763,5902	5634,5754,5895
No.450	5557,5717,5887	5554,5755,5873	5636,5768,5903
No.451	5590,5870	5621,5763	5553,5751,5915
No.452	5571,5596	5540,5639	5763
No.453	5755	5620,5771	5566,5631,5753,5893,5920
No.454	5560,5766		5570,5756
No.455	5753,5869	5650,5759,5922
No.456	5729,5819	5743	5551,5904
No.457	5580,5682	5750,5894	5543,5950
No.458	5800	5742	5573,5625,5908
No.459	5747,5887	5739	5755,5901
No.460	5660,5893	5749,5896	5554,5624,5734,5766,5907
No.461		5576,5745	5762,5883
No.462	5750	5557,5671	5635
No.463	5712,5787	5531,5900
No.464	5724	5914	5763
No.465	5876	5638,5754	5570
No.466	5532,5660	5590,5631,5947	5552,5643,5730,5873
No.467	5676,5786	5636,5762	5543,5655
No.468	5611,5885	5537,5720,5963	5635,5748,5898
No.469	5615	5750	5609,5754
No.470	5599,5747	5648	5749
No.471	5656	5551,5745	5730,5906,5931
No.472		5545,5565,5739	5534,5753,5931
No.473	5623	5643,5681
No.474	5636	5583,5635,5749,5909	5563,5734
No.475	5614	5611,5744,5896	5572
No.476	5572,5882	5533,5746,5899	5544,5634,5890
No.477	5615,5760	5753	5566,5631,5753,5888
No.478	5719	5751,5912	5625,5742,5906
No.479	5895	5532,5642,5822,5882	5906
No.480	5533,5600,5749,5960	5570,5636,5756	5554,5633,5750,5905
No.481	5544,5793	5738	5904
No.482	5646,5739	5550,5761,5832	5557,5636,5750,5895
No.483	5639,5801,5835	5636,5767	5914
No.484	5611,5870	5539,5669,5747,5922	5529,5748
No.485	5575,5741	5549,5901
No.486	5573,5772	5544,5637,5759,5883	5647,5752
No.487	5529,5691	5645,5738,5859,5950	5534
No.488	5545	5641	5745
No.489	5755		5778
No.490	5752,5887	5532,5604,5752	5746,5901
No.491	5848	5539,5560,5753,5899	5554,5631
No.492	5716	5741	5558
No.493	5692,5721	5769	5555,5911
No.494	5555,5768,5942	5569,5594,5902	5762,5902
No.495	5613,5736,5863,5936		5564,5760
No.496	5895
No.497	5656,5942	5538,5743	5554,5754
No.498	5882	5656,5745,5916	5913
No.499	5920	5621,5743,5899	5745
No.500		5752	5552,5897
No.501	5640		5645
No.502	5554,5714,5752,5887,5937	5550,5761,5832	5638,5755
No.503		5529,5750	5901
No.504	5532,5587	5565,5744,5886	5547,5746
No.505	5691	5571,5632,5751,5901	5548,5567,5632,5759,5899
No.506		5558,5596,5638	5541
No.507	5710,5786	5556,5748,5887	5544,5897
No.508	5599,5747	5544,5747,5914	5541,5754
No.509	5547,5781	5558,5756	5753,5921
No.510	5604	5567,5632,5756	5759,5904
No.511	5636	5571,5632,5751	5579,5629,5761,5901
No.512	5543,5845,5958	5549,5761	5640,5742
No.513	5665	5574,5756,5905	5546,5877
No.514	5800,5896	5570,5751
No.515	5525,5644	5748,5883	5902
No.516	5539,5700	5751	5631,5752
No.517	5555,5649,5763	5568,5748	5557,5737
No.518	5540,5671,5911	5642,5749,5900	5527,5758
No.519	5645,5796,5825	5540,5713,5912	5552,5632,5754,5911,5932
No.520	5632,5753	5536,5740	5540
No.521	5648,5931	5637
No.522	5550	5579,5622,5740	5757
No.523	5568,5749,5876	5640	5555
No.524	5669,5911	5521,5653,5877	5595,5636
No.525		5734,5939
No.526	5557,5717,5887	5753	5544,5768
No.527		5644,5751,5848,5966	5637
No.528	5668,5842	5750	5587,5625,5760,5912
No.529		5566,5636,5756	5554,5754
No.530	5545,5648,5711		5909
No.531	5749	5757	5665
No.532	5785,5913	5536,5607	5587,5625,5760,5914
No.533	5758,5911	5540	5749
No.534		5750	5747
No.535	5731	5664,5860	5754,5920
No.536	5646,5739	5543,5889	5609,5753
No.537	5904	5639,5886	5561,5757
No.538	5687,5745	5570,5744	5635,5901
No.539	5913,5964	5574,5661,5751	5631,5902
No.540	5567,5695	5557,5634	5566,5744,5899
No.541	5629,5788,5899	5904	5748
No.542	5760,5879	5635,5714,5901	5572
No.543	5560,5715,5897	5751,5896	5558,5627,5740
No.544	5581,5741,5884,5923	5892	5649
No.545	5738	5533,5734,5910	5560
No.546	5676,5785	5741	5749
No.547	5747	5747,5832	5552
No.548	5903,5932	5671,5899	5744
No.549	5551,5768,5869	5543,5672,5713,5901	5746,5903
No.550		5533,5746,5903	5551,5760,5900
No.551	5756,5845	5636,5792,5906	5756
No.552	5610,5885	5570,5622,5732	5544,5643,5758
No.553	5848		5549,5643
No.554	5589,5751	5736,5893	5642,5878
No.555	5520,5761,5804		5552,5736,5909
No.556		5571,5633,5744	5565
No.557	5731	5537,5639,5952	5640,5759
No.558	5550,5604,5770,5931	5641,5751	5535
No.559	5570,5725,5955	5634,5749
No.560	5664,5877	5521,5558,5658	5541,5914
No.561		5544,5774	5564,5758,5898
No.562	5677,5765,5943	5765,5899	5641,5757,5908
No.563	5547,5818		5553,5740
No.564	5658,5719	5736,5780	5749
No.565	5632,5660	5618,5748	5553,5754,5938
No.566		5752,5896
No.567	5877	5771,5879
No.568	5555,5692	5618,5729	5544
No.569	5893	5595,5726,5899	5649
No.570	5565,5666,5697,5941	5554,5651,5744,5928,5971	5643,5783,5916,5929
No.571	5555,5672	5549,5655,5757,5896	5542
No.572	5878	5564,5642,5746	5646,5942
No.573	5692,5742	5741	5544,5897
No.574	5557,5705,5927	5596,5732,5891	5543,5655
No.575	5553,5824		5581,5737,5906
No.576	5694	5741	5546,5761
No.577	5656,5762,5953	5540
No.578	5558	5640,5900	5648,5737
No.579	5591,5763,5901	5563	5913,5934
No.580	5745	5560,5744,5908	5552,5635,5909
No.581	5764	5565,5742	5535,5650,5740,5906
No.582	5603,5899	5561,5754	5554,5752
No.583	5570,5902	5759,5978	5642
No.584	5671,5904	5542,5559,5906	5560,5605,5634
No.585	5554,5714,5752,5888,5934	5747,5888	5550,5751
No.586	5959	5534,5747,5836	5551
No.587	5885	5525,5617	5552,5635,5762
No.588	5551,5752,5921	5528,5730	5735,5913
No.589	5755	5560,5609	5546,5571,5752
No.590	5555,5672	5540,5746	5553
No.591	5554,5887	5640,5753,5896	5744,5903
No.592	5548,5758,5941	5549,5747	5552,5644,5783,5916,5929
No.593	5713,5945	5635,5757	5562
No.594	5677,5765	5624,5759	5749
No.595	5803	5616,5640,5756,5803	5757,5910
No.596	5736	5651,5902	5556
No.597		5646,5760,5875	5547,5759,5904
No.598	5524,5725	5910,5967	5560
No.599	5526,5588,5734,5904	5746,5910	5636,5755
No.600	5569,5816	5729	5751,5900
No.601	5574	5642,5668,5770,5890	5560,5643,5749
No.602	5696,5909	5540,5622,5745	5563,5734
No.603	5660		5555,5636,5873
No.604	5647,5779,5937	5566	5770,5911
No.605	5747	5545,5771	5546,5571,5752
No.606	5803	5555,5900	5554,5749
No.607	5655	5748	5763,5909
No.608	5580,5756,5902	5748	5641,5754
No.609	5560	5902	5573,5625
No.610	5641,5938	5737,5912	5761
No.611	5563	5568,5740	5561,5739
No.612	5668		5749
No.613	5589,5751	5774	5620,5923
No.614	5525,5735		5546,5896
No.615	5533,5548,5660	5533,5739	5732
No.616	5589,5751	5542,5631,5742	5558,5627,5740
No.617	5784	5751	5754,5895
No.618		5641,5760	5760
No.619	5790		5550,5611
No.620	5620,5727	5741	5650,5762,5900
No.621	5660	5547,5901	5640,5757
No.622	5656,5764	5542,5680,5910	5550,5645,5907
No.623	5534,5649,5716,5822,5861	5522,5575,5755,5894	5754,5909
No.624	5644,5761	5554,5750,5894	5527,5555,5901
No.625	5591,5763	5528,5753	5556
No.626	5556,5753,5869	5748	5744
No.627		5903	5531,5554,5970
No.628	5763	5539,5635,5751	5565,5750,5913
No.629	5545,5655,5835	5538,5603,5637,5743,5937	5637,5748
No.630		5589,5755,5894	5649,5751
No.631	5580,5756,5904	5558,5756,5894	5548,5564,5642,5761,5907
No.632	5549,5664	5748	5648,5745,5915
No.633	5917	5750	5680,5724,5920
No.634	5538,5838	5747,5912	5540
No.635	5623,5868	5574,5739	5907,5934
No.636	5976	5545,5741	5551,5902
No.637	5596,5881	5584,5634,5757,5906	5911
No.638	5632,5891	5565,5887	5562,5763
No.639	5579,5763	5687,5891	5908
No.640	5535,5921	5589,5755,5895	5543
No.641	5630,5664,5825,5944	5632	5587,5635,5755
No.642	5539,5594	5544,5594,5635,5745,5912	5638,5751,5926
No.643	5618	5664,5887	5547,5648,5756
No.644	5755	5560,5594,5610,5902	5744
No.645		5552,5658,5908	5640,5751
No.646	5534,5572	5553,5680,5908	5646
No.647	5560,5715	5701	5535,5644,5752
No.648		5585,5609	5581,5631,5918
No.649		5565,5901	5582,5629,5761,5901
No.650	5644,5913	5534,5599,5747,5923	5560,5756
No.651	5753,5869,5974	5741	5641,5761,5907
No.652	5583,5721,5826,5934	5522,5750,5894	5560,5605,5634
No.653	5611,5769	5621,5763,5901	5907
No.654	5933	5639,5692,5744	5742
No.655	5871	5748	5549,5635,5910
No.656	5561	5564,5632,5756	5615,5745
No.657	5575,5761,5911	5636,5746,5916	5558,5630
No.658	5634	5753	5548,5766,5915
No.659	5912	5553,5619,5745,5908	5566,5762
No.660	5643,5938	5633,5747,5789	5537,5907
No.661	5537,5759	5741	5742
No.662	5646,5887	5750	5896
No.663	5783	5621,5656	5646
No.664	5685,5809	5741	5555,5898
No.665	5908	5546,5620,5745	5649,5751
No.666		5671,5910	5558,5756
No.667	5640,5771	5739	5613,5755,5903
No.668	5673	5640,5741,5887	5557,5636,5749,5911
No.669	5708,5741,5895	5574	5544
No.670	5826	5635,5757	5604,5629,5742,5907
No.671	5724,5891	5552,5752	5909
No.672	5866	5744,5897	5560,5632
No.673	5530,5646,5756	5742
No.674	5695	5550,5560,5636,5756	5556,5605,5907
No.675	5632,5753	5566,5882	5538,5583
No.676	5555,5649,5763	5560,5801	5545,5634,5890
No.677	5536,5863	5756,5931
No.678		5542	5758,5921
No.679	5696,5909	5748,5929	5640
No.680	5750,5852	5529,5669,5874	5548,5742
No.681	5896	5553,5969	5882
No.682	5567,5742,5773,5904	5891	5554,5740
No.683	5750	5905	5631,5752
No.684		5537,5668,5874	5756,5906
No.685	5801,5883	5556,5595,5610,5902	5547,5750,5898
No.686	5729,5819		5748
No.687	5573	5589,5754
No.688	5568,5635,5773,5909	5548,5624,5732	5541,5754
No.689	5523	5539,5635,5751	5552,5750
No.690	5885	5525,5597,5747,5922	5754
No.691	5530,5646,5756,5944	5567,5740	5552,5780,5901
No.692	5758	5753	5552,5632,5754,5905
No.693	5738	5753	5754,5855
No.694	5535,5658,5971	5534,5896	5908,5925
No.695	5523,5878	5561,5753,5896	5633,5900
No.696	5812,5914,5939	5584,5738,5893
No.697	5520,5643,5752,5867	5541,5734,5910	5557,5640,5755
No.698	5562	5748	5738
No.699	5876	5566,5748	5560,5915
No.700	5546,5915	5731,5921	5546,5581,5748
No.701	5581,5741,5922		5532,5648,5756,5897
No.702	5729,5807	5564	5763
No.703	5690,5731,5827	5584,5607	5552
No.704	5826	5592	5634,5749
No.705	5543,5653	5532,5593,5726,5899	5544
No.706	5769	5556,5761,5832	5549,5745
No.707	5905	5643,5767,5897	5639,5757,5910,5968
No.708	5814,5888	5549,5752,5903	5898
No.709	5650	5903	5642,5750
No.710	5560,5766,5902	5542,5771	5540
No.711	5607		5549,5913
No.712	5525,5614	5544,5676,5752,5903	5759,5903
No.713	5753,5869		5650
No.714	5581,5682	5639,5754	5636,5755
No.715	5633	5756	5753
No.716	5558,5731	5543,5740	5571,5760,5898
No.717		5751	5907
No.718	5657,5718	5526,5745	5663,5768,5903
No.719		5744	5641,5754
No.720	5716	5634,5757	5563,5622
No.721	5657,5768	5575,5900
No.722		5534,5900,5974	5759,5798
No.723	5540,5695	5552,5752	5549,5641,5748
No.724		5911	5549,5760,5900
No.725	5657,5709,5900	5686,5891	5523,5552,5970
No.726	5545	5774	5554,5760,5899
No.727		5743	5556,5760,5898
No.728	5670,5793	5632,5749,5897	5638,5755
No.729	5682,5799	5746	5587,5625,5760,5906
No.730	5586,5687,5792,5944	5754	5563
No.731	5638,5822	5737	5638,5761
No.732	5562,5742,5966	5551	5556,5745,5909
No.733	5557,5717,5842	5650,5759,5922	5549
No.734	5812,5914,5939	5608,5920	5752
No.735	5729,5819	5525,5880	5547,5648,5756
No.736	5537	5584,5750,5916	5559,5756,5895
No.737		5553	5544,5898
No.738	5548,5841	5592	5642
No.739	5739,5932	5534,5637,5762	5635,5750
No.740	5912	5550,5906	5543,5901
No.741	5613	5559,5873	5759
No.742	5887	5599,5726,5899	5897
No.743	5523,5797,5944	5632	5547,5645,5907
No.744	5716,5940	5643,5750,5904,5974	5568,5763
No.745		5633	5642
No.746	5535,5750	5750	5628
No.747	5535,5609,5742,5895	5573,5749,5885	5755,5901
No.748	5915	5570,5632,5669,5763	5650
No.749		5636,5746,5916	5555,5758,5906
No.750	5671,5811,5841	5557,5671	5559,5903
No.751	5585	5905	5548,5751
No.752	5540,5801,5883	5641	5631,5742
No.753	5644,5883	5737,5895	5560,5643,5749
No.754	5747	5637,5753
No.755	5523,5754,5941	5738	5581,5737,5906
No.756	5722,5784		5730,5906,5931
No.757	5784	5769,5903	5634
No.758	5567,5850,5878,5912	5530,5741,5909	5527,5555
No.759		5737,5878,5908	5543,5762,5891
No.760	5543,5737	5538	5637
No.761	5541	5583,5781,5892	5547,5648,5756
No.762	5648,5931	5541,5761	5559,5648,5907
No.763	5551,5627,5756,5856	5539,5744	5553,5639,5754
No.764		5533	5646
No.765	5919	5533,5895	5909
No.766	5615,5765	5550,5617,5771	5909
No.767	5724,5955	5525,5880	5638,5764
No.768	5592,5784	5744
No.769	5652,5826	5635,5731,5896	5544,5629,5743,5898
No.770	5560,5750,5868	5558,5736,5780	5638,5758
No.771		5908	5536,5648,5762,5900
No.772	5634,5752,5867	5562,5759,5978
No.773	5766	5536,5740,5918	5754
No.774	5666,5829	5540,5748	5753
No.775	5627,5962	5584,5750,5897
No.776	5641,5766,5885	5559,5756	5573,5625
No.777	5682,5799	5742	5543,5643
No.778	5585	5899	5748
No.779	5756	5565,5742
No.780	5779	5740,5912	5537,5754,5895
No.781	5553,5655		5569,5751,5926
No.782	5594,5919	5554,5904	5766
No.783	5618	5542,5658,5909	5906
No.784	5593,5624,5771	5561,5673,5747,5837	5552,5904
No.785	5617,5647	5529	5634
No.786	5530,5810,5905	5545
No.787	5594	5653,5879	5650
No.788	5895	5771,5879	5566,5762
No.789	5873	5552,5750,5894	5571
No.790	5692,5742	5570,5632,5669,5763	5624,5745
No.791		5522,5916	5565,5602,5634
No.792	5575,5772	5617,5737	5744
No.793	5528,5664	5743	5763
No.794	5635,5661,5838	5751	5921
No.795	5642	5553,5752	5920
No.796	5912	5750	5747
No.797	5750	5526,5756,5902	5636,5751
No.798		5630,5765	5553,5752,5905
No.799	5640,5771	5747,5902
No.800	5546,5701	5765	5551,5758,5906
No.801	5531,5654,5767	5729	5553,5758
No.802	5885	5743	5637,5911
No.803	5829,5951	5584,5634,5757,5903	5552,5748
No.804	5783	5731,5921	5544,5768
No.805	5569,5662,5905	5631,5896	5554,5756
No.806	5891	5614	5742
No.807	5540,5932	5566,5747	5543,5638
No.808	5556,5714,5753,5941	5530,5748	5582,5755
No.809	5633	5893	5552,5750
No.810	5657	5528,5750	5544
No.811	5591,5763,5897	5528,5923	5559,5751
No.812	5649	5546,5630,5750	5746,5908
No.813	5658,5719,5952	5559,5971	5767,5911
No.814	5915	5572,5752	5641,5748
No.815	5742,5773,5904	5760,5896	5634
No.816	5635,5740,5856	5538,5734,5939	5556
No.817		5544,5760,5874	5538,5756
No.818	5766	5741	5558,5744
No.819	5538,5635	5752,5896	5901,5950
No.820	5525,5791	5618,5879	5905
No.821		5539,5898	5573,5634,5910
No.822	5855	5535,5636	5764
No.823	5766	5648,5872	5540,5748,5938
No.824	5882	5653,5750,5930	5759,5896
No.825	5549,5821	5571,5632,5751	5543
No.826	5755	5635,5773	5643,5898
No.827	5758	5565,5745	5772,5935
No.828	5878		5652
No.829	5522,5562	5547,5650,5760,5875	5556,5756
No.830	5553,5707,5757,5902	5556,5748,5887	5751
No.831	5750	5740,5877	5546,5907
No.832	5620	5774	5543
No.833	5547,5776	5539,5900	5566,5634
No.834	5525,5819	5544,5643,5723	5641,5750
No.835	5775	5527,5626,5784	5754,5855
No.836	5914	5746	5638,5761
No.837	5663	5555,5904	5549,5754
No.838	5584,5741,5886,5920	5570	5557,5737
No.839		5544,5646,5739	5544,5768
No.840	5522,5635,5822	5621,5656,5895	5543,5903
No.841	5573,5683,5725	5595	5643,5783,5916,5929
No.842	5626	5541,5747	5548
No.843	5560	5533	5760
No.844	5553,5793	5564,5598,5732	5533,5583
No.845	5574,5717,5867	5743	5908
No.846	5619	5540,5713	5768
No.847	5848	5539,5747,5914	5587,5625,5760,5912
No.848	5731,5806	5546,5630,5750	5557,5748
No.849		5750	5547,5637,5748
No.850	5642,5763,5906	5538,5734,5939	5542,5648,5745,5915
No.851	5758	5746,5865
No.852		5529	5898
No.853	5912	5596,5732	5759,5899
No.854	5523,5912	5540,5713,5932	5760,5907
No.855	5619,5725,5841	5753	5759,5904
No.856	5892	5567
No.857	5902	5553,5748,5890
No.858	5750,5775	5530,5745,5906	5546,5571,5752
No.859	5631,5712,5802,5907	5541,5625,5750,5877	5675,5714,5904
No.860		5561,5753,5896	5553
No.861	5644,5905	5594,5754,5905	5750
No.862	5553,5824	5531	5635,5758
No.863	5665,5877	5521,5556,5591,5902	5580,5903
No.864	5567,5850,5880	5542,5641,5736	5528,5740,5879
No.865		5626,5748	5543,5655
No.866	5796,5908	5541,5751,5875,5905	5551,5729,5903
No.867	5551,5849	5532,5636,5751	5649,5907
No.868	5661	5902	5872
No.869	5692,5721	5522,5575,5755,5891	5615,5745,5901
No.870		5618,5729	5558,5895
No.871	5568	5642,5745	5635,5750
No.872	5570,5731,5955	5737,5912	5637,5748
No.873	5541	5745	5552,5624,5734,5766,5907
No.874	5638,5915	5556,5662,5754	5913
No.875	5797,5909	5546,5636,5761	5645,5748,5904
No.876	5548,5759		5546,5879
No.877	5583	5747	5742
No.878		5556,5643,5761	5634,5754,5895
No.879	5745	5642,5668,5770,5892	5569,5907
No.880	5808,5921	5552,5738,5963	5912
No.881		5642,5747	5891
No.882	5593,5624,5771	5743
No.883	5746,5911	5538,5736,5893	5566,5762
No.884	5688	5584,5634,5757	5552,5750,5899
No.885	5692,5721	5658,5750,5901	5894
No.886	5617,5897	5535,5625,5750,5877	5557,5737,5904
No.887	5640,5874	5904	5633,5760
No.888	5575,5760,5901	5559	5637,5896,5916
No.889	5616,5760	5553	5556
No.890	5569,5742,5773,5904	5734	5563,5622
No.891	5573,5749,5923	5546,5658,5910	5557,5636,5750,5892
No.892	5775	5644,5746,5788,5906	5560
No.893	5696,5837	5532,5742	5562,5632
No.894	5620	5552,5661	5553,5639
No.895	5696,5902	5607,5731
No.896	5966	5753,5899	5575
No.897	5911	5592,5910	5555,5774
No.898		5537,5736,5893	5539,5644,5761,5906
No.899	5547	5750	5557,5636,5750,5892
No.900	5589,5885	5541,5606,5747,5922,5969
No.901	5753,5869	5638,5756	5544,5918
No.902	5577,5692	5536,5667,5782	5565,5744,5899
No.903	5555	5571,5632,5751,5900	5557,5744
No.904	5552,5849	5752	5642
No.905	5847	5765,5895	5538,5766
No.906	5594,5746,5867	5538,5916	5551,5902
No.907	5739		5553,5907
No.908	5778		5549,5904
No.909	5668	5573,5749,5885	5544,5647,5902
No.910	5634	5527,5657,5736,5904	5759
No.911	5532,5750	5567,5752
No.912	5671,5902	5723,5963	5546,5906
No.913	5611,5769	5596,5732,5908	5640,5742
No.914	5550,5649,5876	5913	5752
No.915	5606	5540,5751	5548,5643,5730,5873
No.916	5639,5752,5867	5551,5748,5891
No.917	5569,5814	5748	5542,5747,5906
No.918	5535,5644,5902	5614,5749	5542,5620,5752
No.919	5616,5752,5867	5630,5744	5539,5908
No.920	5638		5561,5641,5752
No.921	5646	5561,5745	5744,5840
No.922	5555,5768,5869	5747,5928	5632,5755
No.923	5552	5747,5901	5550,5643
No.924	5538,5756	5635,5767
No.925	5652,5799,5953	5742
No.926	5908	5749,5865	5634,5741
No.927	5766,5912,5958	5736,5912	5733,5906,5931
No.928		5594,5754,5906
No.929	5627	5541,5605,5760	5763
No.930	5560,5891	5653,5889	5631,5752
No.931		5626,5767	5761
No.932	5575,5666	5618,5748	5552,5637,5748,5898
No.933	5557,5682,5799	5544,5643,5750,5903	5547,5758,5907
No.934	5646,5800	5760,5779	5753
No.935	5583	5533
No.936	5593,5917	5557,5627,5767,5879	5756,5887
No.937	5597	5642,5668,5770,5890	5556
No.938	5524,5564,5793	5765	5645,5748,5905
No.939	5644	5545,5729	5546,5907
No.940	5878	5634,5744	5553,5758,5906
No.941	5787	5618,5741	5553,5614,5743,5906
No.942		5527,5731,5921	5564
No.943	5625,5931	5545,5745	5547
No.944	5554,5714,5752,5882	5573,5634,5890	5759,5903
No.945	5899	5554,5971	5570
No.946	5692,5721	5549,5745
No.947	5921	5539,5760,5874	5557,5748
No.948	5529,5632,5754	5541,5766	5545,5878
No.949	5758	5532,5771	5760
No.950	5540,5581,5634	5555,5908	5536,5761,5929
No.951	5556,5682,5799	5531,5637,5751	5565,5904
No.952	5797,5920,5946	5541,5761	5644
No.953	5542,5645,5882	5748	5765
No.954	5559,5888	5612,5753,5892	5634,5907
No.955	5900	5570,5632,5669,5739,5902	5902
No.956	5570,5730,5894	5569,5643	5541,5643,5757
No.957		5534,5742,5902	5561,5641,5752
No.958		5548	5763
No.959	5648,5781		5634,5749
No.960	5645,5794,5823	5645,5745	5909
No.961	5756	5783
No.962	5560	5540	5767,5911
No.963	5660,5892	5536,5740,5916	5560,5739
No.964	5646,5739	5559,5742,5931,5974	5740
No.965	5768	5629,5766,5904	5635,5750
No.966	5901	5634,5764	5542,5758,5911
No.967	5543,5720,5755,5890	5741	5544,5765,5901
No.968	5544,5793	5544,5639	5756
No.969	5769	5904	5727
No.970	5713,5908	5715	5539,5920
No.971	5763	5533,5575,5734,5761	5548,5895
No.972	5537,5759	5894	5877
No.973	5687,5748,5891	5749,5865	5547,5648,5756
No.974	5637,5661,5838	5629,5766,5904
No.975	5912	5636,5746,5917	5756
No.976	5546,5829,5951	5771,5880
No.977	5530,5648	5554,5651,5744,5925	5914
No.978	5738	5541,5592,5633,5911
No.979	5554,5826	5659,5765	5640,5761
No.980	5825,5944	5540,5738	5639
No.981	5647,5779	5790	5632,5755
No.982	5606,5738	5555,5908
No.983	5655,5754	5740,5877	5552,5749,5906,5934
No.984	5899	5543,5591,5643,5760	5640,5756,5908
No.985	5569,5913	5634,5757	5530,5553,5630,5917
No.986	5671,5811,5841	5587,5609	5539,5922
No.987	5558,5749,5913	5528,5743,5899	5749,5906,5933
No.988	5593,5624,5771	5591	5748,5899
No.989	5722,5889	5584,5738,5888	5544,5758,5911
No.990	5661	5543,5614,5737	5650
No.991	5599,5644,5801,5835	5592	5548,5644
No.992	5656	5626	5559,5766
No.993	5677,5727	5565,5750,5903	5586,5635,5755
No.994	5573,5661,5766	5536,5667,5782	5565,5902
No.995	5729,5806,5912	5653,5764,5902
No.996	5532,5750		5555,5606,5907
No.997	5713,5925	5549,5761	5756
No.998		5531,5731,5921	5539
No.999	5763,5960	5671,5902,5952	5552
No.1000	5699,5907,5962	5570,5597,5767	5970
No.1001	5727,5833	5628,5751,5897
No.1002	5535,5658,5971	5650,5734
No.1003	5538,5610,5782	5561,5901	5548,5631,5906
No.1004	5744,5860	5529,5760,5779	5641,5754
No.1005	5745	5731,5921	5642
No.1006	5541,5583,5699	5760,5916	5553,5581,5750
No.1007	5753,5869	5645	5900
No.1008	5779	5573,5661	5561,5641,5752
No.1009	5535,5750	5546,5599,5747,5840,5901	5559,5751
No.1010	5725,5839,5962		5555
No.1011		5557,5671	5901
No.1012		5542,5574,5752,5903
No.1013	5746,5867	5741	5553,5902
No.1014	5641,5938	5570,5632,5669,5739,5903	5549
No.1015	5544,5794	5628	5640,5742
No.1016	5808,5921	5532,5636,5899	5754,5902
No.1017	5586,5687,5792	5661,5754	5550,5582,5740
No.1018		5556,5748,5887	5548
No.1019	5747	5903	5548,5918
No.1020	5573	5738,5899	5543
No.1021	5525,5706,5872	5633,5747,5789,5919
No.1022	5751		5570,5756
No.1023	5921		5752
No.1024	5931	5548,5594	5636,5758
No.1025	5554,5672	5594,5754,5905
No.1026	5565,5582	5530,5750
No.1027	5658,5719,5952	5756,5859	5547
No.1028	5786,5914	5588,5916	5550
No.1029	5645,5766	5729
No.1030	5549,5821	5664,5887	5547,5645,5907
No.1031		5640,5741,5888	5640,5751
No.1032	5570	5744,5974	5557,5750
No.1033	5632,5753	5745	5638,5911
No.1034	5541	5630,5744	5645,5763,5901
No.1035		5540,5639	5575,5900
No.1036	5562,5742	5641,5773	5574,5646
No.1037	5778	5645,5751	5595,5636,5914
No.1038	5543,5888	5523,5916	5560,5643,5749,5948
No.1039	5648	5607,5731	5556
No.1040	5691	5726	5543,5639
No.1041	5561,5695,5759,5953	5555,5728	5586,5635,5755
No.1042	5545,5652,5767	5737	5759,5893
No.1043	5567	5600,5625,5668,5774,5884
No.1044	5576,5906	5554,5754	5675,5714,5904
No.1045	5530,5638,5750	5629,5765,5897	5641,5907
No.1046	5575,5810,5918	5533	5595,5636
No.1047	5614,5782	5556	5547,5746
No.1048	5658,5719	5533,5746,5898	5550,5645,5907
No.1049	5554	5734	5642
No.1050	5546,5710,5929	5544,5596,5747,5923	5772,5900
No.1051	5657,5766,5885	5671,5899	5638,5758
No.1052		5892	5550,5754
No.1053	5795,5896	5742,5902	5749
No.1054	5548,5757,5888		5546,5749
No.1055	5716,5921		5747,5908
No.1056	5560	5631,5742	5914
No.1057	5638,5750,5951	5555,5740,5907	5551,5628,5742,5919
No.1058	5754	5565,5740,5912	5556
No.1059	5731	5532,5636,5751	5557,5752,5896
No.1060	5604,5704	5546
No.1061	5559	5747,5904	5625,5770
No.1062	5562,5738,5881	5747,5905	5640,5757
No.1063	5572,5882	5538,5754	5635,5764,5932
No.1064	5768	5564	5546,5760,5900
No.1065	5557,5705,5929	5531,5637,5751	5532,5648,5756,5899
No.1066	5723,5857	5552,5889	5547,5765
No.1067	5910	5537,5741,5909	5642,5759,5903
No.1068	5583,5721,5832	5522,5575,5755,5895	5751,5891
No.1069	5561,5695,5769	5548,5595,5636	5749,5907,5937
No.1070	5646,5739	5556,5643,5761	5750,5901
No.1071		5746,5910	5636,5751
No.1072	5663	5630,5755	5550,5754
No.1073	5868	5550,5620,5744	5545,5759
No.1074	5619,5734,5762	5726,5891	5558,5630
No.1075	5573,5618,5882	5630	5739,5934
No.1076		5551,5743,5973	5643,5907
No.1077	5655	5567	5759,5895
No.1078	5760	5553	5598,5636,5908
No.1079	5570,5730,5894	5533,5750,5895
No.1080	5902	5740,5877	5556,5616
No.1081		5546,5630,5750,5901	5527,5758
No.1082	5900	5580,5636,5756	5645
No.1083	5612,5874	5671,5911	5934
No.1084	5624	5566,5747	5555,5900
No.1085	5613		5553,5742
No.1086	5738
No.1087	5525,5735,5803	5756,5902	5759,5914
No.1088	5671,5900	5634,5749
No.1089	5561,5746	5531,5637,5751,5941	5550,5768
No.1090	5877	5557,5671,5898	5750
No.1091	5571,5584	5558,5619,5735	5901
No.1092		5629,5767	5550,5770
No.1093	5600,5885	5645,5751,5915	5738
No.1094	5641,5763,5877	5623,5784	5911
No.1095	5642,5763,5883	5764	5583,5756
No.1096		5540,5623,5784	5527,5744
No.1097	5563,5812	5757	5570,5756
No.1098	5738,5803	5753,5902	5905
No.1099	5754,5941	5628	5546,5884
No.1100	5763,5960	5745	5568,5646,5756
No.1101	5636,5933	5543,5754	5559
No.1102	5521,5646,5715,5822,5861	5534,5748,5883
No.1103	5560,5776,5902	5783	5552,5636,5873
No.1104	5763,5960	5748,5784	5549
No.1105		5552,5661	5915,5971
No.1106	5896	5643,5767,5901	5553,5780,5901
No.1107	5583,5721,5826	5533,5752	5555
No.1108	5718	5729	5904
No.1109	5745	5627,5747	5636,5755
No.1110	5581	5526,5747	5549
No.1111	5604,5704	5556,5643,5761	5554,5755,5901
No.1112	5764	5571,5632,5751,5902	5566,5631,5753,5891
No.1113	5550	5528,5891	5762,5903
No.1114	5860	5533,5638,5748	5544,5632,5759,5899
No.1115	5691	5920	5540,5743,5900
No.1116	5696,5837	5538,5603,5637,5905	5542,5747,5903
No.1117	5646	5570,5597,5767	5646,5754
No.1118	5586,5687,5792	5582,5607	5547,5648,5756
No.1119	5598	5632,5759,5911	5645,5763
No.1120	5897	5552,5661	5650
No.1121	5648,5931	5671	5545
No.1122	5538,5635	5545,5592	5547,5648,5756
No.1123	5549	5732	5643
No.1124	5713,5921	5568,5740	5754,5897
No.1125	5611,5870	5743	5635,5764,5932
No.1126	5694	5570	5755,5901
No.1127	5638,5757,5884	5908,5965	5904
No.1128	5560	5568,5740	5647
No.1129	5597	5556,5759,5978	5565,5754,5910
No.1130	5593,5735	5773,5796	5901,5950
No.1131	5758	5737
No.1132	5783	5539,5751,5912	5557,5601
No.1133	5556	5750	5649,5751
No.1134	5772	5644,5746,5788	5613,5755,5902
No.1135	5780	5545,5746	5756
No.1136	5635,5914	5750	5555,5647,5730,5871
No.1137	5746,5920	5628,5911	5680,5724,5904
No.1138	5781	5540	5546,5949
No.1139	5707,5805,5919	5773,5795,5900	5639,5903
No.1140	5557,5682,5799	5747,5832	5756,5898
No.1141	5644,5911	5546,5630,5750	5545,5644,5761,5906
No.1142	5633,5718,5924	5916	5756
No.1143	5560,5715	5760	5909
No.1144	5524	5555,5596,5735,5914	5585,5737,5906
No.1145	5653,5907	5539,5595,5747,5921	5555,5759,5908
No.1146	5552		5646
No.1147		5558,5756	5640,5742
No.1148	5548,5758,5940	5546,5630,5750
No.1149	5634,5752,5867	5560,5755,5904	5550,5756
No.1150		5631,5896	5550,5750
No.1151	5593,5895	5746	5649,5742
No.1152	5574,5749,5923	5545,5592	5532,5648,5756,5904
No.1153	5525,5787	5737	5550,5912
No.1154	5704,5825,5944	5535	5751,5909
No.1155	5535,5592,5638		5544,5898,5944
No.1156	5750,5775	5542,5643,5750,5903	5547,5758,5904
No.1157	5818	5592,5910	5551,5593,5636,5908
No.1158	5707,5805,5919	5551	5897
No.1159	5560,5766	5595,5753,5892	5539,5911
No.1160	5571,5726,5933	5566,5747	5556,5757
No.1161		5765	5562
No.1162	5566,5676	5560,5592,5902	5550,5904
No.1163	5741	5533	5543,5655
No.1164		5569,5650,5734
No.1165	5800,5975	5546,5563,5744	5767,5911
No.1166	5554,5714,5752	5644	5759
No.1167	5905,5937	5561,5744,5908	5640,5761
No.1168	5742,5843	5539,5594,5655,5931	5555,5760,5900
No.1169	5692	5783	5634
No.1170	5739	5565,5742	5637,5755,5936
No.1171	5696,5909		5544,5758,5922
No.1172	5605	5570,5597,5767	5755,5855
No.1173	5755	5570,5751	5759
No.1174		5971	5558,5632,5762
No.1175	5619	5569,5756,5899	5572
No.1176	5783	5545,5668,5874	5545,5631,5906
No.1177		5753,5906	5541
No.1178		5639,5754	5595,5636,5914
No.1179	5547	5533,5575,5732,5763	5770,5911
No.1180	5911,5947	5904	5556,5759,5904
No.1181	5553,5776	5551,5728	5637,5755,5937
No.1182	5539,5594	5629,5731,5895	5569,5751,5927
No.1183		5635,5738
No.1184	5556,5682,5799	5554,5734	5905
No.1185		5634,5764	5754
No.1186	5758	5584,5634,5757,5884	5748
No.1187	5786	5661,5754	5650
No.1188	5749	5631,5742	5907
No.1189	5560,5762	5753,5896	5539,5629,5754
No.1190	5751	5739	5750
No.1191	5583,5721,5832	5538,5637,5750	5752
No.1192	5742,5773,5904	5686,5891	5649,5742
No.1193	5543,5675	5750	5552,5758
No.1194	5531,5573,5719	5745,5902	5909
No.1195	5744	5545,5592,5758	5751,5900
No.1196	5731	5752,5905	5643
No.1197	5624	5549,5747	5561,5641,5752
No.1198	5633,5765,5888	5584,5750,5897	5908
No.1199	5731		5762,5903
No.1200	5643,5794	5569,5641,5859	5641
No.1201	5571,5759,5908	5564,5758	5527,5744,5898
No.1202	5577,5732	5557,5637
No.1203	5758	5541,5751,5875,5905	5757,5910,5968
No.1204	5722		5545,5757
No.1205	5750,5852	5743	5909
No.1206	5620	5761	5904
No.1207	5892	5552,5738,5853,5886	5558,5641,5910
No.1208	5537,5789	5642,5761
No.1209	5892	5570,5729	5760
No.1210		5750	5754,5914
No.1211	5656,5762,5951	5643,5752	5520
No.1212	5757	5568,5613,5879	5553,5759
No.1213		5640,5757	5569,5751,5926
No.1214	5586,5741,5920	5539,5635,5753	5546,5760
No.1215	5604,5704	5538,5639,5952	5546,5627,5754,5902
No.1216	5873	5741	5539,5640
No.1217		5686,5891	5558,5630
No.1218	5781,5882	5743	5740
No.1219	5625,5931	5734
No.1220	5731	5565,5750
No.1221	5627	5723,5901	5604,5629,5742,5908
No.1222	5939	5540,5738	5680,5724
No.1223	5530,5812		5527,5758
No.1224	5892	5577,5905	5557,5961
No.1225	5745	5737,5912
No.1226	5795,5898	5766	5559,5641,5883,5904
No.1227		5561,5742,5902	5754,5915
No.1228	5596,5885,5963	5748,5784	5565,5902
No.1229	5696,5837	5602,5753,5896	5547,5765
No.1230	5861	5628,5751,5897	5547,5635,5909
No.1231	5550,5789	5536,5740,5917	5558,5895
No.1232	5557		5898,5944
No.1233	5768	5525,5739	5555
No.1234	5604,5897	5578,5746,5910	5756,5894
No.1235	5555,5602,5767,5918	5540
No.1236	5729,5807	5741	5758,5921
No.1237		5526,5748	5638,5764,5909
No.1238	5585,5911	5566	5742
No.1239	5704,5825,5944	5630,5756	5644,5759,5903
No.1240		5653,5890	5646,5754
No.1241	5645,5933	5672,5905	5628,5751
No.1242		5550	5548,5766,5909
No.1243		5659	5540,5743,5898
No.1244	5780
No.1245	5759	5549,5746
No.1246	5555,5602,5767,5922,5971	5558,5619,5735	5898
No.1247	5621		5539,5638,5761
No.1248	5533,5904	5737	5909
No.1249	5570,5731	5525,5748	5630,5752
No.1250	5762,5876	5595,5772	5565
No.1251	5638,5757,5884	5753	5548
No.1252	5775	5649,5745,5860	5540
No.1253	5666,5758,5954	5565,5738,5944	5912
No.1254	5629,5907,5978	5574	5754
No.1255	5522,5876	5903	5569
No.1256	5538,5756	5771	5680,5724
No.1257	5901	5753	5753,5933
No.1258	5652,5799,5839	5573,5602,5900	5572
No.1259	5599,5747	5540,5622,5745,5898	5634,5754,5895
No.1260	5768	5530,5569,5752,5903	5640,5756,5908
No.1261	5708,5741,5897	5760,5874	5754
No.1262	5785,5913	5633,5754	5634
No.1263		5539,5594,5655	5546
No.1264	5694	5561,5608	5555
No.1265	5742,5773,5904	5549,5807	5565,5904
No.1266	5787	5538,5743	5637,5911
No.1267	5747	5591,5748	5549,5643
No.1268	5619,5734,5762,5936	5533,5652,5916	5642,5756
No.1269	5699,5908,5971	5923	5760
No.1270	5558,5672	5539,5635,5753	5645,5917
No.1271	5619,5734,5762	5736	5547,5754,5938
No.1272	5758	5756,5859	5752
No.1273	5841	5551,5658,5908
No.1274	5560,5766,5895	5567	5539,5634
No.1275	5520,5761,5804	5638,5742,5780	5555,5757,5901
No.1276	5863	5535,5726	5640,5757
No.1277	5549	5531,5637,5751	5553,5639,5754
No.1278	5579,5719	5540,5622,5745,5893	5543
No.1279	5742,5773,5904	5541,5750	5543,5646,5753
No.1280	5645,5794,5823	5634,5744	5549
No.1281	5643,5778	5637,5750	5639,5755,5908
No.1282		5656,5891	5914
No.1283	5617	5758,5921	5556,5760,5900
No.1284		5565,5632,5746	5575,5632,5759,5899
No.1285	5897	5640,5756	5754
No.1286	5520,5761,5804	5548,5595,5636	5555,5756
No.1287	5556,5746	5527,5763,5970	5632
No.1288	5911	5567,5633,5756	5725,5759,5899
No.1289	5921	5591,5748	5549,5912
No.1290	5868,5913	5584,5738	5711,5732
No.1291	5736	5636,5762
No.1292	5754	5536,5740,5918	5523,5550,5666,5904
No.1293	5529	5583,5635,5749	5752
No.1294		5570,5726,5900,5975	5740
No.1295	5685,5809	5573,5661	5560,5964
No.1296	5581,5778	5562,5759,5898	5759,5798
No.1297	5931	5530,5569,5752,5903	5557
No.1298	5760	5751,5906	5541
No.1299	5567	5582,5633,5771	5547,5745
No.1300	5720,5755,5897	5558,5634	5733
No.1301	5711,5755	5655,5736,5906	5628
No.1302	5587,5763	5551	5550
No.1303		5636,5762	5549,5635
No.1304	5629	5658	5544,5746,5901
No.1305	5908	5527,5763	5549,5641,5748
No.1306	5568,5882	5544	5547,5739
No.1307	5530,5648,5670,5911	5736
No.1308	5544,5611	5560,5754	5543,5636,5908
No.1309		5637,5740
No.1310	5555,5677,5774,5912,5963	5547,5745	5582,5755
No.1311	5585,5703,5788	5753	5560
No.1312	5537,5759	5526,5747,5914	5535,5772,5935
No.1313	5917	5563,5670,5748	5555,5740,5904
No.1314	5727,5897,5938	5546,5583,5752	5757
No.1315	5626	5752,5905	5532,5648,5756,5903
No.1316	5878	5629,5731,5895	5645,5763
No.1317	5758	5540,5751	5553,5615,5743,5906
No.1318	5906	5596,5732	5566,5631,5753,5889
No.1319	5606,5740,5858,5897	5753	5547,5627,5754,5902
No.1320	5617,5727	5545,5658,5909	5564
No.1321	5678	5639,5951
No.1322	5564,5762	5544,5777	5547,5936
No.1323		5550,5761,5832	5636,5758,5903
No.1324	5880,5938	5747	5909
No.1325	5547,5746,5867	5570,5632,5669,5739,5903	5551,5650,5755,5910
No.1326	5696,5909	5738	5527,5758
No.1327	5577,5692	5531,5790	5897
No.1328	5781,5882	5632,5759,5887	5565
No.1329	5575,5666	5634,5743	5545,5903
No.1330	5741,5925	5650,5764,5902	5559,5751,5932
No.1331	5563,5772	5642,5668,5770,5883	5742
No.1332	5655	5586,5753,5885	5559
No.1333	5530,5738	5522,5752,5896	5650
No.1334	5883		5751,5904
No.1335	5585	5549,5761	5536,5650,5740,5906
No.1336	5912	5742,5880	5639,5761
No.1337	5605,5773	5574,5661,5751	5545,5635,5909
No.1338	5592,5863	5583,5752	5561,5905
No.1339		5527,5633,5755	5565,5747
No.1340	5784	5628,5767	5552,5647,5754
No.1341	5604	5636	5733
No.1342	5738	5741	5564
No.1343	5785,5913	5542,5730	5742
No.1344	5644,5909
No.1345	5757,5932	5529,5739	5767
No.1346	5845	5554	5557,5640,5764,5907
No.1347	5572,5759,5908	5644	5547,5750,5897
No.1348	5878	5771	5596,5638,5758
No.1349	5571,5755,5903	5725,5899	5541
No.1350	5764	5546,5620,5745	5551
No.1351	5904	5550,5728	5569,5751,5924
No.1352	5631,5910	5746	5538,5738
No.1353	5604,5704	5554,5752	5544
No.1354	5580,5756,5907	5750	5910
No.1355	5548	5549,5807	5555
No.1356	5573	5528,5754	5525,5762
No.1357	5592,5885	5548,5752	5637,5905
No.1358	5627,5893	5540,5738	5547,5644
No.1359	5586,5687,5792	5527,5755	5544,5906
No.1360	5559,5672	5774	5527,5758
No.1361	5724,5896	5743	5748
No.1362	5616,5921	5730
No.1363	5636	5550,5758	5544,5619,5752
No.1364	5530,5646,5757,5888	5903	5642
No.1365	5639,5752,5867	5741	5539,5912
No.1366	5744,5860	5634,5750,5899	5742
No.1367	5611,5769	5529,5633,5755	5636,5908
No.1368	5692	5686,5891	5549,5742,5906
No.1369	5556,5847	5584,5634,5757,5904	5663,5755
No.1370	5941	5564,5632,5756	5639
No.1371	5633,5712,5802,5904	5539,5738,5899	5560,5626
No.1372	5729	5773,5795,5907	5547,5642,5761,5907
No.1373	5731	5542,5594,5636	5551
No.1374	5592,5673		5754,5898
No.1375	5558,5583,5780	5569	5631,5746
No.1376	5586,5687,5792	5611,5748	5767,5911
No.1377	5812	5920	5614,5738
No.1378	5632,5660	5538,5841	5749
No.1379	5524,5604	5642,5747	5555
No.1380	5626,5897	5630,5744,5906	5738
No.1381	5589,5885	5632,5750,5904	5563,5734
No.1382	5707,5805,5919	5632,5750	5645,5763
No.1383	5738	5556,5643,5761	5756
No.1384	5665	5596,5638	5648,5762,5900
No.1385	5617,5647	5752	5750
No.1386	5601,5674	5544,5729	5546,5907
No.1387	5663,5757,5947	5584,5753,5885	5901,5950
No.1388	5528,5557,5790,5899	5534,5644,5900
No.1389	5619,5725,5816	5747	5558
No.1390	5722,5784	5599,5638
No.1391	5888	5560,5756	5896
No.1392	5535,5592,5638	5634,5744	5645
No.1393	5865	5546,5751,5912	5546,5753
No.1394	5563,5812		5896
No.1395	5775,5887	5755,5896
No.1396	5554,5683	5910,5967	5755
No.1397	5781	5744,5896	5549,5908
No.1398	5742	5544,5759,5978	5753,5922
No.1399	5565,5586	5532,5636,5751	5561,5762
No.1400	5557,5705,5948	5530,5632,5759,5911	5562,5642
No.1401	5552	5629,5742	5548,5589
No.1402		5524,5559,5753,5899	5556,5566,5760,5898
No.1403	5547,5605,5770	5641,5760	5754
No.1404		5900
No.1405	5636,5933	5544,5761	5540,5757
No.1406	5575,5760	5572,5649,5765	5553,5760,5899
No.1407	5633,5712,5802,5903		5540,5743,5900
No.1408	5672	5532,5553,5657	5537,5761,5927
No.1409	5691	5599,5748	5573,5634,5910
No.1410	5929	5535	5762,5905
No.1411	5693,5731,5856	5742,5902	5916
No.1412		5616,5771
No.1413	5611	5554,5752
No.1414	5698	5635,5731,5897	5644,5783,5916,5929
No.1415	5616,5760	5533,5575,5734,5761	5542,5747,5903
No.1416	5549,5810,5907	5541,5763	5772,5935
No.1417	5747	5558,5619,5735	5648,5745,5915
No.1418	5604,5900,5917	5750,5894	5749
No.1419		5741	5645,5942
No.1420	5635,5914	5760,5916	5890
No.1421	5763,5960	5916	5560,5755,5901
No.1422	5552,5589,5868	5522,5739	5542,5636,5759,5914
No.1423	5645,5766	5748	5563
No.1424		5900	5754,5897
No.1425	5533,5639,5757,5884	5556,5648,5748,5910	5746
No.1426	5543,5653	5535,5888
No.1427	5932	5758,5920	5540,5903
No.1428	5931	5634,5745,5912
No.1429		5537,5734,5939	5557
No.1430	5544	5592	5568,5646,5756
No.1431	5904	5790	5759,5904
No.1432		5741	5563,5626,5904,5934
No.1433	5558,5666,5697	5553,5747,5931	5919
No.1434	5731	5556	5751,5890,5933
No.1435		5539,5650,5764,5902	5546,5753,5902
No.1436	5594,5721	5553
No.1437		5534,5633,5746,5976	5561,5641,5883,5904
No.1438	5576,5904	5532,5636,5751	5542,5635,5909
No.1439	5670,5793	5543,5640	5760
No.1440		5923	5761
No.1441	5570,5730		5565,5763
No.1442	5562	5744	5559
No.1443	5752,5887	5609	5558
No.1444	5885	5640	5544
No.1445	5569,5731	5764	5562
No.1446	5603,5899	5783	5748,5893
No.1447	5627	5629,5742	5613,5755,5903
No.1448	5628,5788,5893	5546,5760	5649
No.1449	5611,5769	5559,5756	5638,5761
No.1450	5668	5720,5963	5640,5747,5901
No.1451	5549	5558,5734,5939	5749
No.1452		5541,5904	5548,5655,5766
No.1453	5522,5675,5882	5579,5900	5739,5934
No.1454	5574,5959	5539,5755	5747
No.1455	5521,5574,5717,5867	5649,5748,5910
No.1456	5535,5592,5638	5643,5767,5900	5553,5879
No.1457	5630,5910	5822	5625
No.1458	5529,5733,5780	5538,5841	5757
No.1459	5554,5826
No.1460	5829,5951	5616,5771	5750
No.1461		5765,5897	5609,5753
No.1462	5570,5731	5546,5566,5624,5758	5546,5901
No.1463	5745	5547,5650,5760,5875	5738
No.1464	5927	5541	5546
No.1465	5808,5921	5552,5738,5853,5887	5560,5914
No.1466	5647	5752
No.1467	5530,5622,5718,5867	5588,5764,5911	5900
No.1468	5641,5766,5885	5645	5553,5878
No.1469	5711	5915
No.1470	5635,5661,5838	5526,5633	5553,5879
No.1471	5652,5767	5584,5634,5757,5902	5544,5652,5752,5908
No.1472	5557,5717,5842	5633,5747,5789,5919	5542,5747,5903
No.1473	5632,5757,5884	5765	5756
No.1474	5728,5921	5556,5754	5553,5639
No.1475		5751	5652
No.1476	5585	5776	5745,5923
No.1477	5544,5635,5914	5549,5643	5921
No.1478	5757,5924	5636	5749,5909
No.1479	5771,5887	5527,5755	5558,5627,5740
No.1480	5591,5723,5898		5558,5890
No.1481	5778	5553	5555,5759,5908
No.1482	5530,5646,5756	5743	5556,5969
No.1483	5671,5811,5841		5541
No.1484	5589,5751	5651,5763,5873,5904	5945
No.1485	5800,5896	5766	5542
No.1486	5754,5941	5636,5901	5558,5740,5908
No.1487	5753,5903	5566,5747	5895
No.1488	5760	5553,5577,5764,5911	5569
No.1489	5655	5533	5557
No.1490	5625	5659,5750	5630,5752
No.1491	5558	5632,5750,5906	5559,5878
No.1492	5736	5557	5752
No.1493	5744	5564,5642,5746	5547,5635,5909
No.1494	5657,5746,5911	5618,5729	5533,5649,5768,5903
No.1495		5761	5549,5755
No.1496	5762,5870	5550,5620,5746	5545,5738
No.1497		5635,5757	5758
No.1498	5800	5549,5747	5547
No.1499	5633	5550,5620,5749	5906,5931
No.1500	5661,5902	5607,5731	5559,5751
No.1501		5790	5758,5906
No.1502	5652,5796	5553,5769,5903	5543,5750,5905
No.1503	5588	5572,5752	5555,5766
No.1504	5609,5747,5933	5638	5544,5759
No.1505	5611,5769	5903	5639,5761
No.1506	5562,5884	5543,5740	5555,5758,5899
No.1507	5667,5779	5543,5923	5558,5622,5735,5913
No.1508	5725,5839,5962	5738,5899	5583,5737,5906
No.1509	5565,5913	5641,5775,5797
No.1510	5908	5540,5635,5785	5632
No.1511	5763,5960	5556,5761,5832	5558,5907
No.1512		5633	5767
No.1513	5531,5812	5744	5754,5915
No.1514	5705	5650,5759,5922	5898,5944
No.1515	5540,5766	5637	5756
No.1516	5639,5793	5584,5750,5915	5898
No.1517	5629,5788,5899	5751	5620
No.1518	5604,5902,5916	5755,5904	5765
No.1519	5575,5761,5910	5661	5556,5593
No.1520	5715	5596,5732,5929,5974
No.1521		5575,5900	5744,5841
No.1522	5619,5734,5762,5937	5532,5564,5905	5561,5762
No.1523	5892	5757,5900	5559,5751
No.1524	5731	5642,5747	5555,5766
No.1525	5569,5816	5620,5729	5560,5637
No.1526	5552,5919		5565
No.1527	5812	5592	5625
No.1528	5758	5553,5752	5638,5755
No.1529	5555,5776	5539,5594,5655,5913	5556,5756
No.1530	5562,5719
No.1531		5551,5636,5756,5888
No.1532	5643,5794	5739	5768
No.1533	5727,5897,5938	5539,5594,5655	5541,5760
No.1534	5545,5648,5711	5741	5754,5902
No.1535	5658,5719	5584,5738	5911
No.1536	5538,5750	5570,5580	5727
No.1537	5578,5778	5620,5738,5912	5528,5740
No.1538	5676,5786	5636	5535,5772,5935
No.1539	5819	5532,5566,5752	5900
No.1540	5532,5645,5933	5744	5650
No.1541	5639,5870	5639,5951	5652
No.1542	5890	5644,5746,5788	5534,5748
No.1543	5675	5632	5541
No.1544	5529,5648,5763	5527,5733	5760,5911
No.1545	5539,5609,5782		5541,5754
No.1546	5532	5900	5553,5905
No.1547	5606,5912	5642,5747
No.1548	5656,5762	5680,5908	5554,5766
No.1549	5671,5902	5751	5546,5647,5902
No.1550
No.1551	5778	5540	5908
No.1552	5542,5645,5882	5571,5632,5751	5554,5633,5750,5905
No.1553	5595,5626,5847	5534,5746
No.1554	5545,5655,5831	5593,5633,5911	5566,5631,5753,5890
No.1555	5624	5729	5642,5759,5903
No.1556	5590,5905	5558,5744,5895	5637,5742
No.1557		5537,5571,5661,5751	5543
No.1558	5892	5636,5751	5643
No.1559	5555,5768,5869	5572,5733	5556
No.1560	5648	5554,5754	5746,5893
No.1561	5657,5768	5561	5727
No.1562	5645,5794,5823,5979	5741
No.1563	5816	5761	5631,5742
No.1564	5542,5695	5740,5912	5533,5895
No.1565	5573	5526,5745
No.1566	5541,5695	5636	5569
No.1567	5900	5570,5641,5859	5763,5909
No.1568	5884	5613,5909	5740
No.1569	5658,5912		5896
No.1570	5619,5734,5762,5968	5580,5739,5794
No.1571	5531,5581,5763	5533,5652,5904
No.1572	5778,5926	5584,5634,5757,5904	5909
No.1573	5866	5760	5542,5643,5756
No.1574	5549	5624,5759
No.1575	5525,5559,5725,5812,5910,5955	5747	5546,5746,5901
No.1576		5632,5747,5795	5568,5896
No.1577		5542	5539,5634
No.1578	5762,5872	5546,5630,5750,5901	5653,5761,5905
No.1579	5536,5635	5608,5750,5899	5634
No.1580	5586,5824	5583,5753,5885	5734,5907
No.1581	5576,5732	5734,5939	5567,5632
No.1582	5669	5547,5916	5644,5906
No.1583	5691	5776	5570,5756,5904
No.1584	5904	5528,5760,5902	5537,5761,5927
No.1585		5557,5758	5734
No.1586	5768,5869	5553,5619,5745,5909	5905
No.1587	5530,5734,5883		5634,5763
No.1588	5599,5644,5801,5835	5561,5742	5540,5755,5895
No.1589	5716,5922	5529,5633,5755	5557,5636,5750,5897
No.1590	5637	5598,5771	5541
No.1591	5763,5960	5636	5547,5758
No.1592	5939		5642,5751,5926
No.1593	5546,5776,5902	5629,5742	5756
No.1594	5778,5901,5955	5565,5744,5887	5543,5904
No.1595	5529,5920	5553,5762,5911	5742
No.1596	5732	5544,5758	5640,5909
No.1597	5570,5730	5730,5744,5879	5553,5755
No.1598	5538,5725	5536,5565,5633,5747	5756,5894
No.1599	5800	5539,5635,5745	5558,5744
No.1600	5618,5928	5546,5747
No.1601	5800	5569,5742,5880	5632,5762
No.1602	5533,5838	5588,5738	5563,5768,5897
No.1603	5578,5810,5918	5634,5838	5890
No.1604	5660	5538,5754	5555,5638,5761
No.1605	5747	5773,5795,5904	5559,5751
No.1606	5899	5608,5756,5855	5748
No.1607	5562,5742	5627,5728	5532,5763
No.1608	5525,5731,5854	5736,5780	5765
No.1609	5556,5915	5551,5752	5609,5754
No.1610	5608	5600,5625,5668,5774,5884	5535,5748
No.1611	5604	5541,5668,5897	5554,5752
No.1612	5590,5911	5585,5783,5902	5752
No.1613	5637,5734	5750,5894	5897
No.1614	5774	5624,5759	5642,5756
No.1615	5731	5527,5657,5736,5904	5751
No.1616	5536,5635	5632	5544,5930
No.1617	5711,5755	5533
No.1618	5583	5621,5763,5903	5542,5890
No.1619	5758	5568,5629	5546
No.1620	5694,5967	5545,5746	5539,5755,5903
No.1621	5756,5845	5616,5771
No.1622	5704,5825,5944	5548,5753,5899	5556,5760,5898
No.1623	5938	5527	5556,5749
No.1624	5540,5581,5634	5749,5899	5532,5648,5756,5902
No.1625	5604	5528,5592,5753,5892	5640,5759
No.1626	5560,5725,5812,5910,5955	5536,5770,5904	5558
No.1627	5787	5561,5629	5751,5890,5933
No.1628	5559,5612	5637	5751,5901
No.1629	5596,5919	5547,5556,5747,5836
No.1630	5660	5556,5761,5832	5552,5624,5734,5766,5907
No.1631	5534,5651,5861	5601,5744	5558,5740
No.1632	5646,5766,5885		5782
No.1633	5885	5905	5750
No.1634	5829,5951	5548,5627,5723,5914	5546
No.1635	5603	5641,5773	5540
No.1636	5526,5868	5750,5896	5655,5766
No.1637	5556,5768,5869	5893
No.1638	5781	5638	5750,5933
No.1639	5570,5755	5569,5914	5539,5913
No.1640	5571,5726,5934	5634,5745
No.1641	5722	5533,5635,5751,5900	5630,5752
No.1642		5589	5544
No.1643	5573,5661,5766	5542,5633,5785	5570,5760,5898
No.1644	5682,5799	5562,5656,5891	5553,5639,5754
No.1645		5541,5907	5748
No.1646	5526,5747,5881	5760,5779	5736,5912
No.1647	5532,5591,5934	5526,5750,5895	5552,5886
No.1648	5558,5925	5544,5822	5558,5627,5740
No.1649	5642	5549,5738,5907	5565,5636,5873
No.1650	5589,5885	5642,5761	5595,5636
No.1651	5544	5566,5750
No.1652	5528,5848	5539,5635,5751	5546
No.1653	5683,5722,5782	5764	5555,5740
No.1654	5613,5782	5546,5771	5565,5750,5908
No.1655	5642	5535,5901	5527,5744,5901
No.1656	5731		5747,5905
No.1657	5643,5913,5944	5533,5652,5901	5620
No.1658		5645,5906,5952	5530,5640,5751
No.1659	5646,5715,5822,5861	5541,5739	5642,5750
No.1660	5524	5543,5772	5749
No.1661	5524	5591,5627	5908
No.1662	5580	5552,5644,5766	5751,5890,5933
No.1663	5742	5753,5899	5527,5744,5903
No.1664	5795	5600,5771	5635,5753
No.1665	5552,5583,5747	5522,5739	5629
No.1666	5558,5666,5697	5554,5751,5906	5582,5770
No.1667	5556,5847		5546,5591,5636,5908
No.1668	5899	5570,5632,5669,5763	5557,5752
No.1669	5556,5910	5971	5640,5757
No.1670	5668	5633,5761	5644,5759,5903
No.1671	5533,5800,5896	5529,5574,5745	5627,5900
No.1672	5800,5975	5635
No.1673		5645,5745	5530,5645,5757,5910
No.1674	5655
No.1675	5653,5867	5558,5744	5557,5640,5764,5906
No.1676	5603	5543	5634,5763
No.1677	5755	5636	5557,5640,5764,5907
No.1678	5752,5887	5630,5735	5558,5746,5925
No.1679		5742,5880	5544,5900
No.1680	5572,5744,5860	5527,5734	5546
No.1681	5572,5744,5860	5647,5760	5546,5753,5897
No.1682	5677,5765	5748,5784	5541
No.1683	5551,5759	5637	5553
No.1684	5921	5561,5636,5756	5759,5897
No.1685	5561,5695,5759	5790	5560
No.1686	5617,5936	5610,5756	5555,5617,5929
No.1687		5736	5895
No.1688	5553,5793	5741	5762,5883
No.1689	5824,5942	5567,5783	5566,5644,5783,5916,5929
No.1690	5797,5908	5551	5639
No.1691		5630,5744,5908	5570,5895
No.1692	5558,5612		5746,5898
No.1693	5661,5844	5650,5759,5922	5943
No.1694	5550,5710,5929	5573,5920	5557,5636,5750,5895
No.1695	5566,5695	5554,5754	5648,5745,5915
No.1696	5560	5746
No.1697		5565,5750	5563,5644,5768
No.1698		5624,5734,5910	5557,5739
No.1699	5779,5963	5633,5747,5789,5919	5625
No.1700	5825,5944	5531,5751	5546,5884
No.1701	5543	5748,5923	5596,5638,5758,5914
No.1702	5582,5882	5574,5634,5890	5547,5765
No.1703	5595,5626,5847	5747,5890	5534
No.1704	5538,5755,5786,5898	5550,5910	5580,5914
No.1705	5751	5549,5807	5555,5638,5761
No.1706	5778,5926	5600,5744	5552,5617,5929
No.1707	5801,5883	5528,5753	5532,5638,5903
No.1708	5588	5631,5756	5756,5901
No.1709	5669,5764	5555,5662,5754	5639
No.1710		5725,5899	5646,5942
No.1711	5523,5797,5955	5746	5553,5756,5898
No.1712	5801,5883	5522,5739	5636,5751
No.1713	5758,5912	5635	5760,5907
No.1714		5741,5909	5742,5912
No.1715		5540,5626,5784	5558,5746,5915
No.1716	5713,5921	5527,5748	5738
No.1717	5537,5789	5547,5736,5893	5540,5743,5900
No.1718	5532,5904	5634,5750	5550,5905
No.1719	5567,5759	5668,5874	5628,5751
No.1720	5848	5632	5761
No.1721	5544,5818	5557,5627,5767,5879	5902
No.1722		5549,5761	5555,5757,5904
No.1723	5728	5573,5590,5748	5557,5766
No.1724	5600	5634,5745,5912	5746
No.1725	5649,5887	5726,5889
No.1726	5766,5912,5958	5546,5630,5750,5900	5535,5753,5931
No.1727	5756	5552,5741,5891	5551
No.1728	5808,5921	5536,5565,5633,5747	5556,5616,5951
No.1729	5525,5706,5873	5645,5751	5552,5632,5754,5911,5933
No.1730	5661,5902	5650,5759,5922	5555,5758,5901
No.1731	5591,5763,5900	5734,5939	5558,5760,5902
No.1732	5538,5800,5896	5659	5562
No.1733	5781,5882	5756,5859	5761
No.1734	5569,5814	5532,5916	5564,5622
No.1735	5731	5556,5738,5885	5750
No.1736	5694	5632	5638,5751,5926
No.1737	5531,5556	5584,5634,5757,5884	5552,5636,5873
No.1738	5526,5665	5536,5736,5894	5557,5754
No.1739	5521	5760	5640,5742
No.1740	5646,5739	5765,5897	5582,5755
No.1741	5849	5671,5747,5836	5549,5755
No.1742	5754,5941	5585,5783,5900	5550,5907
No.1743	5604,5902,5917	5570	5635,5758
No.1744	5653,5911	5646	5651
No.1745	5747	5630	5749
No.1746	5908	5559,5750	5558,5746,5921
No.1747	5577,5692	5575,5742,5880	5760,5902
No.1748	5565,5582,5934	5539,5760,5874	5562,5622
No.1749	5759,5908	5554,5752	5527,5744,5898
No.1750	5958	5625,5739,5918	5637
No.1751	5783	5573,5661	5544,5750
No.1752	5908	5540,5639	5541
No.1753		5540	5548,5742
No.1754	5627	5533	5634
No.1755	5696,5909	5558,5590,5731	5642,5756
No.1756	5558	5750	5555
No.1757	5647,5779,5938,5975	5624	5560,5774
No.1758	5537	5551,5748,5888	5902
No.1759	5722,5784	5554,5680,5908	5890
No.1760	5808,5921	5528,5753	5570
No.1761	5545,5648,5711	5555,5754	5761
No.1762	5719	5550,5620,5746	5752
No.1763	5711,5755,5902		5643,5783,5916,5929
No.1764	5542,5823,5928	5547,5746	5641,5899
No.1765		5626,5747,5890	5750
No.1766	5669,5711,5772	5751	5558,5648,5907
No.1767	5565,5725,5812,5910,5955	5638,5753	5557,5969
No.1768	5909,5942	5570	5746,5903
No.1769	5546,5767	5567,5749	5544
No.1770	5624	5544,5758	5634
No.1771	5808,5921	5773,5796	5560,5774
No.1772	5547	5563	5645,5763,5902
No.1773	5544,5772	5631,5742	5555,5878
No.1774	5545	5574,5755	5638,5755
No.1775	5611,5866	5545	5642
No.1776	5611,5715,5778	5545,5592,5758	5546,5760,5900
No.1777		5634,5746,5976	5749
No.1778	5569	5530,5633,5746,5976	5922
No.1779	5718	5639,5692,5744	5546,5888
No.1780	5756,5845	5748	5680,5724,5902
No.1781	5558	5612,5900	5760
No.1782	5628,5664,5825,5944	5636,5892	5744
No.1783	5531,5583,5705,5751	5628	5666,5876
No.1784	5725,5839,5962	5539,5594,5655	5573,5625
No.1785		5644,5751,5848,5966
No.1786	5530,5646,5756	5753,5885	5565,5628,5752
No.1787	5540,5581,5634	5555,5912	5745,5923,5978
No.1788	5534,5750	5530,5594,5726,5899	5542,5643,5897
No.1789	5757	5740,5877	5558,5605,5907
No.1790	5742	5583,5635,5749	5628
No.1791	5661,5844,5936	5548,5752	5539,5645
No.1792	5917	5750	5757
No.1793	5776,5902	5645	5581,5631
No.1794	5769	5539,5635,5745	5897
No.1795	5677,5765	5636,5743,5903	5902
No.1796	5560,5715,5897	5743	5642,5756
No.1797	5551,5588,5673	5528,5558,5616,5740,5979	5742,5902
No.1798	5560,5715,5897	5533,5760,5895	5544,5896
No.1799	5524,5563,5616,5766,5912,5958	5574	5545,5907
No.1800		5636,5745	5898
No.1801	5670,5793	5561,5747,5904	5548,5740
No.1802		5745,5903	5756,5907
No.1803	5664	5539,5897	5740
No.1804	5544,5793	5538,5745	5646,5754
No.1805	5696,5837	5890	5751,5909
No.1806	5663,5757,5947	5723,5963	5560,5744,5922
No.1807	5536,5585,5711,5758,5900	5567,5752,5887	5634
No.1808	5530,5754,5941	5596,5726,5899	5629,5758
No.1809	5934		5554,5753,5939
No.1810	5633,5779
No.1811	5912	5723,5901	5759
No.1812	5784		5552,5904
No.1813		5639,5886	5548,5758,5907
No.1814	5729,5807	5734	5609,5754
No.1815	5607	5558,5590,5731	5565,5754,5910
No.1816	5552,5752,5921	5570,5726,5900
No.1817	5551,5584,5747	5757	5748
No.1818	5761,5935,5969	5550,5644,5766	5546,5753
No.1819			5547,5902
No.1820	5910	5884	5754
No.1821	5568,5913	5545,5746	5544,5759,5878,5930
No.1822	5540,5620,5786	5556,5628,5749,5893	5541,5754,5920
No.1823	5563	5741
No.1824	5645,5766	5545	5555,5639
No.1825		5643,5767,5895	5756
No.1826	5536,5658,5971	5531,5916	5640,5757
No.1827	5713,5919	5533,5752,5905	5745
No.1828	5534	5533,5642,5822,5879,5966	5566,5762
No.1829		5771,5881	5645,5761,5906
No.1830	5640,5771	5549,5748	5568,5646,5756
No.1831	5894	5620,5729	5559
No.1832	5752,5919	5550,5728	5915
No.1833	5555,5692,5917	5790	5754
No.1834	5553,5661,5769,5948		5628,5751
No.1835	5555,5873	5756,5902	5553,5758,5907
No.1836	5876	5536,5740,5917	5542,5647
No.1837	5633,5718,5924	5545,5616,5798	5550,5758,5906
No.1838	5637,5765,5887	5532,5636,5899	5633,5761
No.1839	5904	5640	5560
No.1840	5801,5883	5747	5640,5761,5910
No.1841	5738	5539,5647,5939	5634
No.1842	5624	5741
No.1843	5785,5913	5638,5742,5780	5556
No.1844	5716,5918		5565
No.1845	5757,5954	5569,5915	5575,5752
No.1846	5857	5592	5539,5745
No.1847	5532,5675,5882	5756,5931	5759,5900
No.1848	5615,5897	5753,5903	5638,5764,5904
No.1849	5551,5627,5756,5854	5535,5640,5754	5557,5905
No.1850	5559,5590,5721	5574,5755	5558,5638,5751
No.1851	5585,5703,5788,5917	5636	5582,5755
No.1852	5564,5904	5753,5899	5597,5640
No.1853	5723,5857	5532,5640,5754	5558,5746,5924
No.1854	5595,5626,5847	5558,5756	5906
No.1855	5530,5812	5539,5898	5544,5768
No.1856	5755	5565,5591,5902	5538,5738
No.1857	5655,5754	5630	5559,5751,5932
No.1858	5540	5630	5568,5744,5899
No.1859	5741	5547,5916	5582,5624,5770
No.1860		5633	5550
No.1861	5727,5897,5938	5565	5558
No.1862	5739,5907	5545,5657,5773,5877	5554,5633,5750
No.1863	5536,5863	5541,5751,5872	5758
No.1864	5554,5915	5535	5558,5890
No.1865	5577,5692	5549,5655,5765	5573,5625
No.1866	5540,5934	5536,5667,5908	5745
No.1867	5571,5726	5567,5745,5903	5550,5745
No.1868	5578,5749,5923	5524,5637	5566,5631,5753,5891,5914
No.1869		5582,5746,5910	5749
No.1870		5551,5760,5874	5527,5744
No.1871		5565,5750,5906	5752,5899,5944
No.1872	5745	5532,5629,5758	5639,5751,5926
No.1873	5758	5783	5526,5770,5911
No.1874	5711,5755	5578	5758,5911
No.1875	5828	5630,5748	5550
No.1876	5771	5729	5751,5902
No.1877	5753,5869	5537,5668,5874	5735
No.1878	5547,5725	5536,5667,5782	5756
No.1879		5560,5738,5890
No.1880	5540,5638,5757,5884	5548,5916	5754,5897
No.1881	5558,5879,5895	5633,5747,5789	5546,5571,5752
No.1882	5545,5655,5835,5970	5723,5963	5557,5744,5934
No.1883		5538,5603,5637,5743,5937,5974	5560,5636
No.1884		5557,5747,5931	5637
No.1885	5611,5866	5536,5636,5743,5903
No.1886		5621,5656,5893	5550,5760
No.1887	5731	5616,5640,5756,5803,5906	5549,5635,5910
No.1888	5533,5620,5786	5536,5607
No.1889	5783	5737
No.1890	5530,5812	5570,5751,5924	5549,5768
No.1891	5655	5553,5822	5557,5739
No.1892	5768	5570	5637,5751,5926
No.1893	5534,5878	5745	5565
No.1894	5706,5805,5919	5640,5741,5887	5546,5637,5748
No.1895	5696,5902	5598,5744	5549
No.1896	5545	5744	5767,5911
No.1897	5592,5784	5570,5632,5669,5739,5902
No.1898		5549,5560,5636,5756	5545,5644,5761,5906
No.1899	5861	5642,5745	5555
No.1900	5627	5535,5564,5756,5899	5559
No.1901		5535,5633,5785	5548,5922
No.1902	5822	5898	5541,5649,5751
No.1903	5889	5549,5747	5638,5761,5862
No.1904	5643	5560,5638,5761	5637,5751,5926
No.1905	5826	5641,5773	5908,5926
No.1906	5632,5660	5554,5754	5759,5910
No.1907	5539,5702,5917	5540,5901
No.1908	5574,5772	5538,5730	5557
No.1909	5664	5544,5822	5551
No.1910	5632,5660	5763	5642,5750
No.1911	5654,5776,5902	5648,5752,5913,5959	5634
No.1912	5772	5567,5848,5966
No.1913	5590,5902		5548
No.1914			5759,5914
No.1915	5911	5643,5751	5727
No.1916	5623	5536,5745	5546
No.1917	5719	5566,5883	5555,5911
No.1918	5917	5533,5728	5538,5646,5942
No.1919	5738	5534,5730	5763
No.1920	5569,5816	5549,5641,5759,5922	5760
No.1921	5549	5545,5592,5758	5887
No.1922	5629	5559,5848,5966	5631,5902
No.1923	5539,5658,5971	5899	5545,5648,5907
No.1924	5761,5935,5969	5538,5673,5747,5836	5565,5594,5642,5886
No.1925	5580,5756,5903	5578,5757	5638,5755
No.1926	5580,5640	5546,5895	5750
No.1927	5539,5567,5888	5561,5740,5912	5634
No.1928	5634,5740,5928	5626,5767	5742,5912
No.1929	5882	5935	5640,5751
No.1930	5661,5844,5927		5556,5900
No.1931	5551,5627,5756,5847	5739,5794
No.1932	5906,5941	5566
No.1933	5543,5744,5858	5752	5638,5751,5926
No.1934	5641	5632,5750	5527,5744,5898
No.1935	5753,5869	5750,5906	5758,5921
No.1936		5723,5901
No.1937		5744	5643,5757
No.1938	5618	5557	5744
No.1939	5893	5527,5755	5760,5902
No.1940	5569	5667,5766,5902	5637
No.1941	5863	5556,5752	5544,5768
No.1942	5915	5573,5661	5556,5909
No.1943	5829,5951	5637	5531,5640,5909
No.1944	5738,5803	5538	5751,5909
No.1945	5548,5758	5628,5751,5897	5560,5605,5634
No.1946	5569,5662,5904	5564,5642,5746	5571,5757
No.1947	5663,5971	5530,5569,5752,5903
No.1948	5575,5760	5565,5752	5754
No.1949		5589,5755,5895	5759,5914
No.1950	5739	5633	5680,5724,5908
No.1951	5691,5749	5548,5595,5636	5543,5758,5904
No.1952		5737,5879,5910	5913
No.1953	5554,5649,5763	5566,5882	5547,5765
No.1954	5540,5581,5634,5930	5529	5727
No.1955	5759,5908	5565,5742	5546,5627,5754,5902
No.1956	5765	5557	5640
No.1957	5632,5660	5644,5764	5545,5740,5901
No.1958	5524,5563,5616,5766,5912,5958	5900	5742
No.1959	5696,5837	5561,5745	5770
No.1960	5711,5755	5618,5729	5563,5626,5905
No.1961	5915	5523,5916	5565,5903
No.1962	5783	5744	5556,5756
No.1963	5588,5879	5543,5591,5643,5760	5548
No.1964	5560,5888	5543,5668,5897	5730,5906,5931
No.1965	5887	5633	5754,5898
No.1966	5808,5921	5552,5739	5756
No.1967	5725	5908,5965	5752
No.1968	5800		5575,5752
No.1969	5657,5718	5627,5739,5918	5641,5945
No.1970	5632,5853	5750,5899	5547,5746
No.1971	5761,5935,5969	5558,5744,5895	5739,5934
No.1972	5808,5921	5564,5632,5756	5552
No.1973	5899	5576	5634,5907
No.1974	5749,5923	5770,5904	5595,5636
No.1975	5619,5734,5762	5632	5644,5756
No.1976	5768	5570,5765
No.1977	5610,5885	5653	5904
No.1978	5545	5553,5673,5747,5837	5560,5739
No.1979	5561,5695,5769	5542,5641,5736	5550,5745,5909
No.1980	5645,5794,5823	5556	5546,5571,5752
No.1981	5536,5585,5711,5758,5812	5541,5889	5738
No.1982		5733	5528,5559,5903
No.1983	5717,5867	5631,5896	5635,5750
No.1984		5756,5902	5544,5921
No.1985	5530,5646,5756	5744,5896	5569
No.1986	5790,5899	5567,5749	5636,5758,5903
No.1987	5588	5551,5748,5888	5759,5914
No.1988	5835		5618,5752
No.1989	5865	5538,5760,5896	5641,5750
No.1990	5563,5606	5552,5750,5894	5582,5629,5761,5901
No.1991	5540,5594	5743,5895	5754,5855
No.1992		5744	5745
No.1993	5669,5765	5539,5594,5655,5913	5748,5895
No.1994	5623	5636	5637
No.1995	5761,5935,5969	5751,5906	5565,5753,5896
No.1996	5611,5885	5536,5740,5916
No.1997	5536,5700	5584,5750,5898	5546,5890
No.1998			5543
[truncated: 3,002 more rows]
