# Supplementary material for: High-resolution single-cell 3D-models of chromatin ensembles during Drosophila embryogenesis
Source: Nat Commun. 2021 Jan 8;12:205. doi: 10.1038/s41467-020-20490-9 (PMC7794469; doi:10.1038/s41467-020-20490-9)
Supplement: Supplementary file 4 — Source Data [file 41467_2020_20490_MOESM4_ESM.zip › Source Data/Supplementary Figure 3.txt]

##Density of specific interactions for different cell types
distance	cycles 9-13	stages 5-8	S2R+
0-2000	0.0000	0.0000	0.0000
2000-4000	0.0000	0.0000	0.0000
4000-6000	0.0000	0.0000	0.0000
6000-8000	0.0031	0.0057	0.0053
8000-10000	0.0037	0.0065	0.0064
10000-12000	0.0046	0.0070	0.0068
12000-14000	0.0051	0.0073	0.0069
14000-16000	0.0056	0.0075	0.0070
16000-18000	0.0060	0.0078	0.0070
18000-20000	0.0062	0.0079	0.0071
20000-22000	0.0049	0.0071	0.0068
22000-24000	0.0050	0.0070	0.0067
24000-26000	0.0049	0.0069	0.0064
26000-28000	0.0039	0.0058	0.0059
28000-30000	0.0041	0.0060	0.0060
30000-32000	0.0042	0.0060	0.0059
32000-34000	0.0036	0.0054	0.0055
34000-36000	0.0036	0.0053	0.0055
36000-38000	0.0035	0.0052	0.0053
38000-40000	0.0034	0.0051	0.0052
40000-42000	0.0034	0.0050	0.0052
42000-44000	0.0034	0.0050	0.0052
44000-46000	0.0033	0.0048	0.0050
46000-48000	0.0032	0.0048	0.0050
48000-50000	0.0030	0.0046	0.0049
50000-52000	0.0030	0.0046	0.0049
52000-54000	0.0033	0.0049	0.0051
54000-56000	0.0032	0.0048	0.0051
56000-58000	0.0031	0.0046	0.0049
58000-60000	0.0030	0.0046	0.0048
60000-62000	0.0029	0.0043	0.0046
62000-64000	0.0029	0.0043	0.0045
64000-66000	0.0027	0.0041	0.0044
66000-68000	0.0024	0.0037	0.0041
68000-70000	0.0026	0.0039	0.0042
70000-72000	0.0024	0.0037	0.0041
72000-74000	0.0026	0.0039	0.0042
74000-76000	0.0025	0.0038	0.0041
76000-78000	0.0022	0.0035	0.0039
78000-80000	0.0023	0.0036	0.0040
80000-82000	0.0023	0.0035	0.0039
82000-84000	0.0023	0.0035	0.0040
84000-86000	0.0024	0.0036	0.0041
86000-88000	0.0023	0.0037	0.0040
88000-90000	0.0026	0.0039	0.0043
90000-92000	0.0029	0.0040	0.0044
92000-94000	0.0027	0.0039	0.0042
94000-96000	0.0024	0.0036	0.0041
96000-98000	0.0024	0.0036	0.0040
98000-100000	0.0024	0.0036	0.0040
100000-102000	0.0022	0.0034	0.0039
102000-104000	0.0023	0.0035	0.0039
104000-106000	0.0024	0.0036	0.0040
106000-108000	0.0025	0.0036	0.0041
108000-110000	0.0027	0.0038	0.0042
110000-112000	0.0027	0.0039	0.0043
112000-114000	0.0030	0.0041	0.0045
114000-116000	0.0028	0.0040	0.0043
116000-118000	0.0029	0.0041	0.0044
118000-120000	0.0032	0.0043	0.0045
120000-122000	0.0029	0.0040	0.0043
122000-124000	0.0028	0.0039	0.0042
124000-126000	0.0026	0.0036	0.0040
126000-128000	0.0028	0.0039	0.0042
128000-130000	0.0030	0.0042	0.0044
130000-132000	0.0027	0.0038	0.0041
132000-134000	0.0027	0.0037	0.0041
134000-136000	0.0026	0.0036	0.0040
136000-138000	0.0028	0.0039	0.0040
138000-140000	0.0024	0.0033	0.0037
140000-142000	0.0026	0.0037	0.0040
142000-144000	0.0028	0.0038	0.0040
144000-146000	0.0030	0.0041	0.0043
146000-148000	0.0029	0.0040	0.0041
148000-150000	0.0030	0.0041	0.0042
150000-152000	0.0028	0.0038	0.0040
152000-154000	0.0027	0.0037	0.0040
154000-156000	0.0026	0.0035	0.0038
156000-158000	0.0025	0.0034	0.0037
158000-160000	0.0022	0.0030	0.0034
160000-162000	0.0023	0.0032	0.0036
162000-164000	0.0021	0.0027	0.0032
164000-166000	0.0022	0.0030	0.0033
166000-168000	0.0026	0.0033	0.0036
168000-170000	0.0022	0.0029	0.0033
170000-172000	0.0025	0.0033	0.0036
172000-174000	0.0024	0.0033	0.0035
174000-176000	0.0027	0.0036	0.0038
176000-178000	0.0023	0.0031	0.0034
178000-180000	0.0026	0.0034	0.0036
180000-182000	0.0026	0.0033	0.0036
182000-184000	0.0024	0.0031	0.0034
184000-186000	0.0021	0.0027	0.0030
186000-188000	0.0021	0.0027	0.0030
188000-190000	0.0022	0.0028	0.0031
190000-192000	0.0023	0.0028	0.0031
192000-194000	0.0026	0.0032	0.0034
194000-196000	0.0028	0.0036	0.0037
196000-198000	0.0029	0.0037	0.0038
198000-200000	0.0028	0.0035	0.0036
200000-202000	0.0028	0.0035	0.0037
202000-204000	0.0027	0.0034	0.0036
204000-206000	0.0029	0.0035	0.0036
206000-208000	0.0028	0.0035	0.0037
208000-210000	0.0027	0.0034	0.0036
210000-212000	0.0028	0.0034	0.0036
212000-214000	0.0026	0.0032	0.0034
214000-216000	0.0026	0.0031	0.0033
216000-218000	0.0023	0.0026	0.0029
218000-220000	0.0023	0.0028	0.0030
220000-222000	0.0024	0.0028	0.0030
222000-224000	0.0025	0.0029	0.0031
224000-226000	0.0025	0.0029	0.0031
226000-228000	0.0023	0.0027	0.0029
228000-230000	0.0026	0.0030	0.0032
230000-232000	0.0024	0.0028	0.0030
232000-234000	0.0025	0.0029	0.0032
234000-236000	0.0027	0.0032	0.0033
236000-238000	0.0026	0.0032	0.0033
238000-240000	0.0028	0.0033	0.0033
240000-242000	0.0032	0.0036	0.0036
242000-244000	0.0027	0.0032	0.0033
244000-246000	0.0031	0.0034	0.0034
246000-248000	0.0030	0.0034	0.0035
248000-250000	0.0031	0.0036	0.0036
250000-252000	0.0030	0.0033	0.0034
252000-254000	0.0027	0.0030	0.0031
254000-256000	0.0026	0.0029	0.0031
256000-258000	0.0027	0.0029	0.0030
258000-260000	0.0026	0.0028	0.0029
260000-262000	0.0025	0.0026	0.0027
262000-264000	0.0022	0.0023	0.0025
264000-266000	0.0022	0.0023	0.0024
266000-268000	0.0022	0.0023	0.0024
268000-270000	0.0022	0.0022	0.0024
270000-272000	0.0024	0.0024	0.0026
272000-274000	0.0025	0.0026	0.0027
274000-276000	0.0023	0.0023	0.0025
276000-278000	0.0022	0.0022	0.0023
278000-280000	0.0021	0.0020	0.0022
280000-282000	0.0024	0.0024	0.0025
282000-284000	0.0025	0.0024	0.0025
284000-286000	0.0024	0.0023	0.0024
286000-288000	0.0025	0.0024	0.0025
288000-290000	0.0022	0.0021	0.0022
290000-292000	0.0023	0.0022	0.0023
292000-294000	0.0022	0.0020	0.0022
294000-296000	0.0020	0.0018	0.0020
296000-298000	0.0020	0.0017	0.0019
298000-300000	0.0017	0.0015	0.0017
300000-302000	0.0020	0.0018	0.0020
302000-304000	0.0018	0.0016	0.0018
304000-306000	0.0020	0.0018	0.0020
306000-308000	0.0019	0.0017	0.0019
308000-310000	0.0019	0.0016	0.0018
310000-312000	0.0019	0.0016	0.0017
312000-314000	0.0018	0.0014	0.0017
314000-316000	0.0021	0.0017	0.0020
316000-318000	0.0021	0.0019	0.0020
318000-320000	0.0019	0.0015	0.0018
320000-322000	0.0022	0.0019	0.0021
322000-324000	0.0021	0.0018	0.0020
324000-326000	0.0020	0.0017	0.0019
326000-328000	0.0019	0.0015	0.0017
328000-330000	0.0019	0.0015	0.0017
330000-332000	0.0021	0.0017	0.0019
332000-334000	0.0022	0.0018	0.0020
334000-336000	0.0024	0.0021	0.0022
336000-338000	0.0025	0.0021	0.0022
338000-340000	0.0023	0.0019	0.0020
340000-342000	0.0025	0.0022	0.0023
342000-344000	0.0024	0.0020	0.0021
344000-346000	0.0023	0.0019	0.0020
346000-348000	0.0021	0.0017	0.0018
348000-350000	0.0022	0.0018	0.0019
350000-352000	0.0021	0.0017	0.0019
352000-354000	0.0021	0.0017	0.0019
354000-356000	0.0020	0.0016	0.0018
356000-358000	0.0021	0.0017	0.0018
358000-360000	0.0022	0.0018	0.0018
360000-362000	0.0021	0.0017	0.0018
362000-364000	0.0024	0.0018	0.0019
364000-366000	0.0022	0.0017	0.0019
366000-368000	0.0022	0.0017	0.0019
368000-370000	0.0023	0.0017	0.0019
370000-372000	0.0022	0.0016	0.0019
372000-374000	0.0021	0.0017	0.0017
374000-376000	0.0022	0.0018	0.0019
376000-378000	0.0019	0.0014	0.0017
378000-380000	0.0022	0.0018	0.0019
380000-382000	0.0022	0.0018	0.0019
382000-384000	0.0018	0.0013	0.0015
384000-386000	0.0017	0.0012	0.0014
386000-388000	0.0017	0.0012	0.0013
388000-390000	0.0016	0.0012	0.0014
390000-392000	0.0016	0.0010	0.0015
392000-394000	0.0019	0.0013	0.0015
394000-396000	0.0018	0.0012	0.0014
396000-398000	0.0019	0.0014	0.0015
398000-400000	0.0017	0.0012	0.0013
400000-402000	0.0018	0.0013	0.0014
402000-404000	0.0015	0.0010	0.0014
404000-406000	0.0017	0.0012	0.0014
406000-408000	0.0018	0.0012	0.0015
408000-410000	0.0018	0.0013	0.0015
410000-412000	0.0019	0.0014	0.0016
412000-414000	0.0020	0.0015	0.0016
414000-416000	0.0023	0.0016	0.0018
416000-418000	0.0021	0.0014	0.0018
418000-420000	0.0021	0.0016	0.0017
420000-422000	0.0020	0.0014	0.0017
422000-424000	0.0022	0.0015	0.0018
424000-426000	0.0023	0.0017	0.0017
426000-428000	0.0021	0.0016	0.0017
428000-430000	0.0024	0.0017	0.0018
430000-432000	0.0022	0.0014	0.0016
432000-434000	0.0023	0.0016	0.0019
434000-436000	0.0023	0.0017	0.0019
436000-438000	0.0024	0.0016	0.0017
438000-440000	0.0022	0.0015	0.0016
440000-442000	0.0022	0.0016	0.0017
442000-444000	0.0024	0.0017	0.0017
444000-446000	0.0023	0.0016	0.0017
446000-448000	0.0022	0.0015	0.0016
448000-450000	0.0024	0.0017	0.0018
450000-452000	0.0022	0.0015	0.0016
452000-454000	0.0020	0.0013	0.0016
454000-456000	0.0017	0.0011	0.0012
456000-458000	0.0018	0.0011	0.0014
458000-460000	0.0018	0.0012	0.0014
460000-462000	0.0016	0.0010	0.0011
462000-464000	0.0016	0.0009	0.0011
464000-466000	0.0018	0.0011	0.0013
466000-468000	0.0014	0.0008	0.0012
468000-470000	0.0013	0.0007	0.0010
470000-472000	0.0015	0.0009	0.0010
472000-474000	0.0013	0.0007	0.0012
474000-476000	0.0015	0.0009	0.0014
476000-478000	0.0016	0.0010	0.0011
478000-480000	0.0018	0.0011	0.0013
480000-482000	0.0019	0.0012	0.0013
482000-484000	0.0016	0.0009	0.0012
484000-486000	0.0016	0.0010	0.0011
486000-488000	0.0018	0.0011	0.0012
488000-490000	0.0015	0.0009	0.0011
490000-492000	0.0013	0.0007	0.0009
492000-494000	0.0013	0.0008	0.0009
494000-496000	0.0015	0.0009	0.0009
496000-498000	0.0013	0.0008	0.0009
498000-500000	0.0016	0.0009	0.0011
500000-502000	0.0016	0.0010	0.0011
502000-504000	0.0016	0.0010	0.0014
504000-506000	0.0017	0.0011	0.0014
506000-508000	0.0023	0.0015	0.0016
508000-510000	0.0018	0.0011	0.0014
510000-512000	0.0016	0.0010	0.0010
512000-514000	0.0015	0.0009	0.0011
514000-516000	0.0020	0.0013	0.0015
516000-518000	0.0020	0.0013	0.0014
518000-520000	0.0018	0.0012	0.0012
520000-522000	0.0020	0.0014	0.0014
522000-524000	0.0019	0.0012	0.0014
524000-526000	0.0023	0.0015	0.0015
526000-528000	0.0019	0.0012	0.0013
528000-530000	0.0019	0.0012	0.0014
530000-532000	0.0016	0.0010	0.0011
532000-534000	0.0015	0.0009	0.0013
534000-536000	0.0016	0.0010	0.0013
536000-538000	0.0015	0.0009	0.0011
538000-540000	0.0016	0.0010	0.0011
540000-542000	0.0017	0.0010	0.0013
542000-544000	0.0016	0.0009	0.0010
544000-546000	0.0020	0.0013	0.0013
546000-548000	0.0021	0.0014	0.0014
548000-550000	0.0020	0.0014	0.0014
550000-552000	0.0020	0.0013	0.0013
552000-554000	0.0015	0.0009	0.0011
554000-556000	0.0015	0.0009	0.0010
556000-558000	0.0012	0.0007	0.0009
558000-560000	0.0013	0.0008	0.0008
560000-562000	0.0015	0.0009	0.0010
562000-564000	0.0014	0.0008	0.0009
564000-566000	0.0016	0.0009	0.0010
566000-568000	0.0014	0.0008	0.0009
568000-570000	0.0016	0.0010	0.0010
570000-572000	0.0015	0.0009	0.0010
572000-574000	0.0014	0.0009	0.0009
574000-576000	0.0015	0.0009	0.0010
576000-578000	0.0016	0.0009	0.0010
578000-580000	0.0012	0.0007	0.0008
580000-582000	0.0015	0.0009	0.0010
582000-584000	0.0015	0.0009	0.0010
584000-586000	0.0011	0.0006	0.0008
586000-588000	0.0014	0.0008	0.0009
588000-590000	0.0013	0.0007	0.0009
590000-592000	0.0018	0.0011	0.0012
592000-594000	0.0017	0.0010	0.0010
594000-596000	0.0015	0.0009	0.0010
596000-598000	0.0016	0.0010	0.0009
598000-600000	0.0014	0.0009	0.0009
600000-602000	0.0015	0.0009	0.0009
602000-604000	0.0016	0.0010	0.0010
604000-606000	0.0018	0.0011	0.0011
606000-608000	0.0020	0.0012	0.0011
608000-610000	0.0016	0.0009	0.0009
610000-612000	0.0016	0.0009	0.0009
612000-614000	0.0014	0.0008	0.0009
614000-616000	0.0013	0.0008	0.0009
616000-618000	0.0015	0.0009	0.0009
618000-620000	0.0011	0.0006	0.0007
620000-622000	0.0013	0.0008	0.0008
622000-624000	0.0013	0.0007	0.0008
624000-626000	0.0012	0.0007	0.0007
626000-628000	0.0012	0.0007	0.0008
628000-630000	0.0017	0.0010	0.0010
630000-632000	0.0012	0.0007	0.0008
632000-634000	0.0014	0.0008	0.0008
634000-636000	0.0012	0.0007	0.0006
636000-638000	0.0011	0.0006	0.0006
638000-640000	0.0011	0.0006	0.0006
640000-642000	0.0010	0.0005	0.0006
642000-644000	0.0009	0.0005	0.0006
644000-646000	0.0011	0.0007	0.0007
646000-648000	0.0013	0.0007	0.0007
648000-650000	0.0016	0.0010	0.0010
650000-652000	0.0015	0.0009	0.0008
652000-654000	0.0014	0.0008	0.0008
654000-656000	0.0016	0.0009	0.0009
656000-658000	0.0013	0.0008	0.0009
658000-660000	0.0011	0.0006	0.0006
660000-662000	0.0014	0.0008	0.0008
662000-664000	0.0012	0.0007	0.0007
664000-666000	0.0013	0.0008	0.0008
666000-668000	0.0018	0.0011	0.0010
668000-670000	0.0015	0.0009	0.0009
670000-672000	0.0015	0.0010	0.0009
672000-674000	0.0015	0.0010	0.0009
674000-676000	0.0012	0.0007	0.0007
676000-678000	0.0010	0.0006	0.0006
678000-680000	0.0012	0.0007	0.0006
680000-682000	0.0012	0.0007	0.0008
682000-684000	0.0015	0.0009	0.0009
684000-686000	0.0015	0.0009	0.0008
686000-688000	0.0014	0.0009	0.0009
688000-690000	0.0015	0.0010	0.0009
690000-692000	0.0011	0.0007	0.0007
692000-694000	0.0014	0.0009	0.0008
694000-696000	0.0011	0.0006	0.0006
696000-698000	0.0012	0.0007	0.0006
698000-700000	0.0010	0.0006	0.0005
700000-702000	0.0008	0.0004	0.0005
702000-704000	0.0009	0.0005	0.0005
704000-706000	0.0009	0.0005	0.0005
706000-708000	0.0009	0.0005	0.0006
708000-710000	0.0009	0.0005	0.0007
710000-712000	0.0010	0.0006	0.0005
712000-714000	0.0011	0.0006	0.0006
714000-716000	0.0009	0.0005	0.0006
716000-718000	0.0010	0.0006	0.0006
718000-720000	0.0011	0.0006	0.0006
720000-722000	0.0009	0.0005	0.0006
722000-724000	0.0012	0.0008	0.0007
724000-726000	0.0011	0.0006	0.0007
726000-728000	0.0011	0.0007	0.0007
728000-730000	0.0010	0.0006	0.0006
730000-732000	0.0011	0.0007	0.0006
732000-734000	0.0010	0.0006	0.0006
734000-736000	0.0013	0.0008	0.0007
736000-738000	0.0011	0.0007	0.0007
738000-740000	0.0013	0.0007	0.0008
740000-742000	0.0013	0.0007	0.0007
742000-744000	0.0011	0.0006	0.0007
744000-746000	0.0015	0.0010	0.0009
746000-748000	0.0013	0.0008	0.0007
748000-750000	0.0013	0.0008	0.0008
750000-752000	0.0012	0.0007	0.0006
752000-754000	0.0012	0.0008	0.0007
754000-756000	0.0014	0.0009	0.0008
756000-758000	0.0014	0.0009	0.0009
758000-760000	0.0011	0.0006	0.0007
760000-762000	0.0013	0.0009	0.0008
762000-764000	0.0011	0.0006	0.0006
764000-766000	0.0013	0.0008	0.0007
766000-768000	0.0012	0.0008	0.0007
768000-770000	0.0013	0.0008	0.0008
770000-772000	0.0014	0.0010	0.0009
772000-774000	0.0012	0.0007	0.0007
774000-776000	0.0010	0.0006	0.0006
776000-778000	0.0013	0.0008	0.0007
778000-780000	0.0013	0.0008	0.0007
780000-782000	0.0014	0.0009	0.0008
782000-784000	0.0012	0.0007	0.0008
784000-786000	0.0013	0.0008	0.0008
786000-788000	0.0009	0.0005	0.0005
788000-790000	0.0011	0.0006	0.0006
790000-792000	0.0011	0.0006	0.0006
792000-794000	0.0012	0.0008	0.0007
794000-796000	0.0010	0.0006	0.0005
796000-798000	0.0015	0.0010	0.0009
798000-800000	0.0012	0.0007	0.0006
800000-802000	0.0011	0.0007	0.0006
802000-804000	0.0009	0.0005	0.0005
804000-806000	0.0007	0.0004	0.0004
806000-808000	0.0009	0.0005	0.0005
808000-810000	0.0008	0.0004	0.0005
810000-812000	0.0010	0.0006	0.0005
812000-814000	0.0008	0.0005	0.0005
814000-816000	0.0009	0.0005	0.0005
816000-818000	0.0008	0.0005	0.0004
818000-820000	0.0010	0.0006	0.0006
820000-822000	0.0010	0.0007	0.0007
822000-824000	0.0010	0.0006	0.0006
824000-826000	0.0011	0.0007	0.0006
826000-828000	0.0010	0.0006	0.0005
828000-830000	0.0009	0.0006	0.0005
830000-832000	0.0008	0.0004	0.0005
832000-834000	0.0008	0.0005	0.0005
834000-836000	0.0010	0.0006	0.0006
836000-838000	0.0010	0.0007	0.0006
838000-840000	0.0009	0.0005	0.0005
840000-842000	0.0010	0.0007	0.0006
842000-844000	0.0012	0.0007	0.0006
844000-846000	0.0009	0.0005	0.0005
846000-848000	0.0009	0.0005	0.0005
848000-850000	0.0009	0.0006	0.0006
850000-852000	0.0007	0.0004	0.0005
852000-854000	0.0008	0.0005	0.0004
854000-856000	0.0010	0.0007	0.0005
856000-858000	0.0010	0.0006	0.0005
858000-860000	0.0008	0.0004	0.0004
860000-862000	0.0008	0.0006	0.0005
862000-864000	0.0008	0.0005	0.0004
864000-866000	0.0011	0.0007	0.0006
866000-868000	0.0010	0.0007	0.0005
868000-870000	0.0011	0.0008	0.0006
870000-872000	0.0011	0.0007	0.0006
872000-874000	0.0011	0.0007	0.0006
874000-876000	0.0009	0.0006	0.0005
876000-878000	0.0007	0.0005	0.0004
878000-880000	0.0008	0.0005	0.0004
880000-882000	0.0006	0.0004	0.0003
882000-884000	0.0006	0.0003	0.0003
884000-886000	0.0005	0.0003	0.0003
886000-888000	0.0006	0.0003	0.0003
888000-890000	0.0007	0.0004	0.0004
890000-892000	0.0008	0.0005	0.0004
892000-894000	0.0008	0.0005	0.0004
894000-896000	0.0006	0.0004	0.0003
896000-898000	0.0005	0.0003	0.0003
898000-900000	0.0006	0.0004	0.0003
900000-902000	0.0007	0.0004	0.0003
902000-904000	0.0006	0.0004	0.0003
904000-906000	0.0005	0.0003	0.0003
906000-908000	0.0005	0.0003	0.0003
908000-910000	0.0005	0.0002	0.0003
910000-912000	0.0006	0.0004	0.0003
912000-914000	0.0006	0.0004	0.0004
914000-916000	0.0007	0.0004	0.0003
916000-918000	0.0009	0.0006	0.0005
918000-920000	0.0009	0.0006	0.0004
920000-922000	0.0008	0.0005	0.0004
922000-924000	0.0008	0.0006	0.0005
924000-926000	0.0008	0.0005	0.0004
926000-928000	0.0008	0.0005	0.0003
928000-930000	0.0007	0.0005	0.0003
930000-932000	0.0008	0.0005	0.0004
932000-934000	0.0007	0.0005	0.0003
934000-936000	0.0006	0.0004	0.0003
936000-938000	0.0006	0.0003	0.0003
938000-940000	0.0007	0.0005	0.0003
940000-942000	0.0006	0.0004	0.0003
942000-944000	0.0007	0.0005	0.0003
944000-946000	0.0006	0.0004	0.0003
946000-948000	0.0006	0.0004	0.0003
948000-950000	0.0006	0.0003	0.0002
950000-952000	0.0005	0.0003	0.0002
952000-954000	0.0005	0.0003	0.0002
954000-956000	0.0005	0.0003	0.0002
956000-958000	0.0004	0.0002	0.0002
958000-960000	0.0004	0.0002	0.0002
960000-962000	0.0003	0.0002	0.0001
962000-964000	0.0003	0.0001	0.0001
964000-966000	0.0003	0.0002	0.0001
966000-968000	0.0003	0.0002	0.0001
968000-970000	0.0002	0.0001	0.0001
970000-972000	0.0002	0.0001	0.0001
972000-974000	0.0003	0.0001	0.0001
974000-976000	0.0004	0.0002	0.0002
976000-978000	0.0004	0.0003	0.0002
978000-980000	0.0008	0.0006	0.0004
980000-982000	0.0009	0.0007	0.0005
982000-984000	0.0006	0.0004	0.0003
984000-986000	0.0007	0.0005	0.0004
986000-988000	0.0006	0.0004	0.0003
988000-990000	0.0006	0.0005	0.0004
990000-992000	0.0006	0.0004	0.0003
992000-994000	0.0006	0.0004	0.0003
994000-996000	0.0005	0.0004	0.0003
996000-998000	0.0006	0.0004	0.0003
998000-1000000	0.0007	0.0005	0.0004
1000000-1002000	0.0007	0.0005	0.0003
1002000-1004000	0.0007	0.0005	0.0004
1004000-1006000	0.0006	0.0004	0.0003
1006000-1008000	0.0007	0.0005	0.0004
1008000-1010000	0.0006	0.0005	0.0003
1010000-1012000	0.0005	0.0003	0.0002
1012000-1014000	0.0004	0.0003	0.0002
1014000-1016000	0.0004	0.0003	0.0002
1016000-1018000	0.0004	0.0002	0.0002
1018000-1020000	0.0004	0.0003	0.0002
1020000-1022000	0.0004	0.0002	0.0002
1022000-1024000	0.0003	0.0002	0.0001
1024000-1026000	0.0003	0.0002	0.0001
1026000-1028000	0.0003	0.0002	0.0002
1028000-1030000	0.0004	0.0003	0.0002
1030000-1032000	0.0005	0.0003	0.0002
1032000-1034000	0.0005	0.0004	0.0003
1034000-1036000	0.0005	0.0003	0.0002
1036000-1038000	0.0004	0.0003	0.0002
1038000-1040000	0.0005	0.0004	0.0003
1040000-1042000	0.0005	0.0004	0.0003
1042000-1044000	0.0005	0.0004	0.0003
1044000-1046000	0.0005	0.0004	0.0003
1046000-1048000	0.0005	0.0004	0.0003
1048000-1050000	0.0005	0.0004	0.0003
1050000-1052000	0.0005	0.0003	0.0002
1052000-1054000	0.0004	0.0003	0.0002
1054000-1056000	0.0005	0.0004	0.0003
1056000-1058000	0.0006	0.0004	0.0003
1058000-1060000	0.0006	0.0005	0.0003
1060000-1062000	0.0006	0.0005	0.0004
1062000-1064000	0.0005	0.0004	0.0003
1064000-1066000	0.0005	0.0004	0.0003
1066000-1068000	0.0005	0.0004	0.0003
1068000-1070000	0.0006	0.0005	0.0003
1070000-1072000	0.0007	0.0006	0.0004
1072000-1074000	0.0006	0.0005	0.0003
1074000-1076000	0.0005	0.0004	0.0003
1076000-1078000	0.0005	0.0004	0.0003
1078000-1080000	0.0006	0.0005	0.0004
1080000-1082000	0.0006	0.0005	0.0003
1082000-1084000	0.0004	0.0003	0.0002
1084000-1086000	0.0005	0.0003	0.0002
1086000-1088000	0.0004	0.0003	0.0002
1088000-1090000	0.0005	0.0004	0.0003
1090000-1092000	0.0006	0.0005	0.0003
1092000-1094000	0.0005	0.0004	0.0003
1094000-1096000	0.0005	0.0005	0.0003
1096000-1098000	0.0004	0.0003	0.0002
1098000-1100000	0.0004	0.0003	0.0002
1100000-1102000	0.0005	0.0004	0.0003
1102000-1104000	0.0005	0.0004	0.0003
1104000-1106000	0.0005	0.0004	0.0002
1106000-1108000	0.0005	0.0004	0.0003
1108000-1110000	0.0006	0.0005	0.0003
1110000-1112000	0.0005	0.0004	0.0003
1112000-1114000	0.0005	0.0004	0.0003
1114000-1116000	0.0004	0.0003	0.0002
1116000-1118000	0.0004	0.0003	0.0002
1118000-1120000	0.0004	0.0003	0.0002
1120000-1122000	0.0004	0.0003	0.0002
1122000-1124000	0.0004	0.0003	0.0002
1124000-1126000	0.0004	0.0003	0.0002
1126000-1128000	0.0004	0.0003	0.0002
1128000-1130000	0.0004	0.0003	0.0002
1130000-1132000	0.0003	0.0003	0.0002
1132000-1134000	0.0004	0.0003	0.0002
1134000-1136000	0.0004	0.0003	0.0002
1136000-1138000	0.0003	0.0003	0.0002
1138000-1140000	0.0003	0.0003	0.0002
1140000-1142000	0.0004	0.0004	0.0002
1142000-1144000	0.0004	0.0004	0.0002
1144000-1146000	0.0005	0.0005	0.0003
1146000-1148000	0.0005	0.0004	0.0003
1148000-1150000	0.0003	0.0003	0.0002
1150000-1152000	0.0003	0.0003	0.0002
1152000-1154000	0.0004	0.0003	0.0002
1154000-1156000	0.0004	0.0003	0.0002
1156000-1158000	0.0004	0.0003	0.0002
1158000-1160000	0.0005	0.0005	0.0003
1160000-1162000	0.0004	0.0003	0.0002
1162000-1164000	0.0003	0.0003	0.0002
1164000-1166000	0.0003	0.0003	0.0002
1166000-1168000	0.0003	0.0002	0.0002
1168000-1170000	0.0003	0.0003	0.0002
1170000-1172000	0.0003	0.0003	0.0002
1172000-1174000	0.0003	0.0002	0.0001
1174000-1176000	0.0004	0.0003	0.0002
1176000-1178000	0.0004	0.0003	0.0002
1178000-1180000	0.0003	0.0003	0.0002
1180000-1182000	0.0004	0.0004	0.0002
1182000-1184000	0.0005	0.0004	0.0003
1184000-1186000	0.0004	0.0004	0.0002
1186000-1188000	0.0003	0.0003	0.0002
1188000-1190000	0.0002	0.0002	0.0001
1190000-1192000	0.0004	0.0004	0.0002
1192000-1194000	0.0004	0.0003	0.0002
1194000-1196000	0.0004	0.0004	0.0002
1196000-1198000	0.0004	0.0003	0.0002
1198000-1200000	0.0003	0.0003	0.0002
1200000-1202000	0.0003	0.0003	0.0002
1202000-1204000	0.0003	0.0002	0.0001
1204000-1206000	0.0004	0.0004	0.0002
1206000-1208000	0.0003	0.0003	0.0002
1208000-1210000	0.0002	0.0002	0.0001
1210000-1212000	0.0002	0.0002	0.0001
1212000-1214000	0.0003	0.0002	0.0001
1214000-1216000	0.0003	0.0002	0.0001
1216000-1218000	0.0002	0.0002	0.0002
1218000-1220000	0.0002	0.0002	0.0001
1220000-1222000	0.0002	0.0002	0.0002
1222000-1224000	0.0002	0.0002	0.0001
1224000-1226000	0.0002	0.0002	0.0002
1226000-1228000	0.0002	0.0002	0.0002
1228000-1230000	0.0003	0.0002	0.0002
1230000-1232000	0.0003	0.0003	0.0002
1232000-1234000	0.0003	0.0003	0.0002
1234000-1236000	0.0003	0.0003	0.0002
1236000-1238000	0.0002	0.0002	0.0002
1238000-1240000	0.0003	0.0002	0.0002
1240000-1242000	0.0003	0.0002	0.0002
1242000-1244000	0.0004	0.0004	0.0003
1244000-1246000	0.0004	0.0004	0.0002
1246000-1248000	0.0003	0.0003	0.0002
1248000-1250000	0.0003	0.0003	0.0002
1250000-1252000	0.0003	0.0002	0.0002
1252000-1254000	0.0002	0.0002	0.0001
1254000-1256000	0.0002	0.0001	0.0001
1256000-1258000	0.0002	0.0001	0.0001
1258000-1260000	0.0002	0.0002	0.0001
1260000-1262000	0.0002	0.0002	0.0001
1262000-1264000	0.0002	0.0002	0.0001
1264000-1266000	0.0004	0.0004	0.0002
1266000-1268000	0.0003	0.0002	0.0001
1268000-1270000	0.0003	0.0003	0.0002
1270000-1272000	0.0002	0.0002	0.0001
1272000-1274000	0.0002	0.0002	0.0001
1274000-1276000	0.0002	0.0002	0.0001
1276000-1278000	0.0002	0.0002	0.0001
1278000-1280000	0.0002	0.0002	0.0001
1280000-1282000	0.0002	0.0002	0.0001
1282000-1284000	0.0002	0.0002	0.0001
1284000-1286000	0.0002	0.0002	0.0001
1286000-1288000	0.0003	0.0002	0.0002
1288000-1290000	0.0002	0.0002	0.0001
1290000-1292000	0.0003	0.0003	0.0002
1292000-1294000	0.0003	0.0003	0.0002
1294000-1296000	0.0002	0.0002	0.0001
1296000-1298000	0.0002	0.0002	0.0001
1298000-1300000	0.0003	0.0003	0.0002
1300000-1302000	0.0002	0.0002	0.0002
1302000-1304000	0.0002	0.0002	0.0001
1304000-1306000	0.0003	0.0003	0.0002
1306000-1308000	0.0002	0.0002	0.0001
1308000-1310000	0.0002	0.0002	0.0001
1310000-1312000	0.0001	0.0001	0.0001
1312000-1314000	0.0001	0.0001	0.0001
1314000-1316000	0.0001	0.0001	0.0001
1316000-1318000	0.0001	0.0001	0.0001
1318000-1320000	0.0002	0.0002	0.0001
1320000-1322000	0.0001	0.0001	0.0001
1322000-1324000	0.0002	0.0003	0.0001
1324000-1326000	0.0002	0.0001	0.0001
1326000-1328000	0.0001	0.0001	0.0001
1328000-1330000	0.0002	0.0002	0.0001
1330000-1332000	0.0002	0.0002	0.0001
1332000-1334000	0.0002	0.0002	0.0001
1334000-1336000	0.0001	0.0001	0.0001
1336000-1338000	0.0001	0.0001	0.0001
1338000-1340000	0.0001	0.0001	0.0001
1340000-1342000	0.0001	0.0001	0.0001
1342000-1344000	0.0001	0.0001	0.0000
1344000-1346000	0.0002	0.0002	0.0001
1346000-1348000	0.0003	0.0003	0.0002
1348000-1350000	0.0003	0.0003	0.0002
1350000-1352000	0.0002	0.0003	0.0002
1352000-1354000	0.0003	0.0004	0.0002
1354000-1356000	0.0003	0.0003	0.0002
1356000-1358000	0.0002	0.0002	0.0001
1358000-1360000	0.0002	0.0003	0.0001
1360000-1362000	0.0002	0.0002	0.0001
1362000-1364000	0.0002	0.0002	0.0001
1364000-1366000	0.0002	0.0002	0.0001
1366000-1368000	0.0002	0.0002	0.0001
1368000-1370000	0.0002	0.0002	0.0001
1370000-1372000	0.0001	0.0001	0.0001
1372000-1374000	0.0002	0.0002	0.0001
1374000-1376000	0.0002	0.0002	0.0001
1376000-1378000	0.0002	0.0002	0.0001
1378000-1380000	0.0002	0.0002	0.0001
1380000-1382000	0.0002	0.0002	0.0001
1382000-1384000	0.0001	0.0001	0.0001
1384000-1386000	0.0001	0.0001	0.0000
1386000-1388000	0.0001	0.0002	0.0001
1388000-1390000	0.0002	0.0001	0.0001
1390000-1392000	0.0001	0.0001	0.0001
1392000-1394000	0.0001	0.0001	0.0001
1394000-1396000	0.0002	0.0002	0.0001
1396000-1398000	0.0002	0.0002	0.0001
1398000-1400000	0.0002	0.0002	0.0001
1400000-1402000	0.0001	0.0002	0.0001
1402000-1404000	0.0001	0.0001	0.0001
1404000-1406000	0.0001	0.0001	0.0001
1406000-1408000	0.0001	0.0001	0.0000
1408000-1410000	0.0001	0.0001	0.0001
1410000-1412000	0.0001	0.0001	0.0001
1412000-1414000	0.0001	0.0001	0.0001
1414000-1416000	0.0001	0.0001	0.0001
1416000-1418000	0.0002	0.0002	0.0001
1418000-1420000	0.0002	0.0003	0.0001
1420000-1422000	0.0001	0.0002	0.0001
1422000-1424000	0.0001	0.0002	0.0001
1424000-1426000	0.0001	0.0002	0.0001
1426000-1428000	0.0001	0.0002	0.0001
1428000-1430000	0.0002	0.0002	0.0001
1430000-1432000	0.0002	0.0002	0.0001
1432000-1434000	0.0002	0.0002	0.0001
1434000-1436000	0.0002	0.0002	0.0001
1436000-1438000	0.0002	0.0002	0.0001
1438000-1440000	0.0002	0.0002	0.0001
1440000-1442000	0.0001	0.0002	0.0001
1442000-1444000	0.0001	0.0001	0.0001
1444000-1446000	0.0001	0.0001	0.0001
1446000-1448000	0.0001	0.0001	0.0001
1448000-1450000	0.0001	0.0002	0.0001
1450000-1452000	0.0002	0.0002	0.0001
1452000-1454000	0.0002	0.0002	0.0001
1454000-1456000	0.0002	0.0002	0.0001
1456000-1458000	0.0001	0.0001	0.0001
1458000-1460000	0.0001	0.0001	0.0001
1460000-1462000	0.0001	0.0001	0.0001
1462000-1464000	0.0001	0.0001	0.0000
1464000-1466000	0.0001	0.0001	0.0000
1466000-1468000	0.0001	0.0001	0.0000
1468000-1470000	0.0001	0.0001	0.0001
1470000-1472000	0.0001	0.0002	0.0001
1472000-1474000	0.0001	0.0002	0.0001
1474000-1476000	0.0001	0.0002	0.0001
1476000-1478000	0.0002	0.0002	0.0001
1478000-1480000	0.0002	0.0003	0.0002
1480000-1482000	0.0001	0.0002	0.0001
1482000-1484000	0.0002	0.0002	0.0001
1484000-1486000	0.0002	0.0002	0.0001
1486000-1488000	0.0002	0.0002	0.0001
1488000-1490000	0.0002	0.0003	0.0001
1490000-1492000	0.0002	0.0002	0.0001
1492000-1494000	0.0001	0.0002	0.0001
1494000-1496000	0.0001	0.0001	0.0001
1496000-1498000	0.0001	0.0002	0.0001
1498000-1500000	0.0002	0.0002	0.0001
1500000-1502000	0.0002	0.0002	0.0001
1502000-1504000	0.0001	0.0001	0.0001
1504000-1506000	0.0002	0.0002	0.0001
1506000-1508000	0.0001	0.0002	0.0001
1508000-1510000	0.0002	0.0002	0.0001
1510000-1512000	0.0002	0.0002	0.0001
1512000-1514000	0.0001	0.0002	0.0001
1514000-1516000	0.0002	0.0002	0.0001
1516000-1518000	0.0002	0.0004	0.0002
1518000-1520000	0.0002	0.0002	0.0001
1520000-1522000	0.0002	0.0003	0.0002
1522000-1524000	0.0003	0.0004	0.0002
1524000-1526000	0.0002	0.0003	0.0002
1526000-1528000	0.0001	0.0002	0.0001
1528000-1530000	0.0002	0.0002	0.0001
1530000-1532000	0.0001	0.0002	0.0001
1532000-1534000	0.0002	0.0002	0.0001
1534000-1536000	0.0001	0.0002	0.0001
1536000-1538000	0.0001	0.0001	0.0001
1538000-1540000	0.0001	0.0002	0.0001
1540000-1542000	0.0001	0.0002	0.0001
1542000-1544000	0.0002	0.0003	0.0001
1544000-1546000	0.0001	0.0002	0.0001
1546000-1548000	0.0002	0.0002	0.0001
1548000-1550000	0.0002	0.0003	0.0001
1550000-1552000	0.0001	0.0002	0.0001
1552000-1554000	0.0001	0.0002	0.0001
1554000-1556000	0.0001	0.0002	0.0001
1556000-1558000	0.0001	0.0001	0.0001
1558000-1560000	0.0001	0.0001	0.0001
1560000-1562000	0.0001	0.0001	0.0001
1562000-1564000	0.0001	0.0001	0.0001
1564000-1566000	0.0001	0.0001	0.0001
1566000-1568000	0.0001	0.0001	0.0001
1568000-1570000	0.0001	0.0002	0.0001
1570000-1572000	0.0001	0.0001	0.0001
1572000-1574000	0.0001	0.0001	0.0001
1574000-1576000	0.0001	0.0002	0.0001
1576000-1578000	0.0001	0.0002	0.0001
1578000-1580000	0.0001	0.0002	0.0001
1580000-1582000	0.0001	0.0001	0.0001
1582000-1584000	0.0001	0.0001	0.0001
1584000-1586000	0.0001	0.0001	0.0001
1586000-1588000	0.0001	0.0001	0.0001
1588000-1590000	0.0001	0.0002	0.0001
1590000-1592000	0.0001	0.0001	0.0001
1592000-1594000	0.0001	0.0002	0.0001
1594000-1596000	0.0001	0.0001	0.0001
1596000-1598000	0.0001	0.0001	0.0001
1598000-1600000	0.0001	0.0001	0.0001
1600000-1602000	0.0001	0.0001	0.0000
1602000-1604000	0.0001	0.0001	0.0001
1604000-1606000	0.0001	0.0001	0.0000
1606000-1608000	0.0001	0.0001	0.0001
1608000-1610000	0.0001	0.0002	0.0001
1610000-1612000	0.0000	0.0001	0.0000
1612000-1614000	0.0001	0.0001	0.0000
1614000-1616000	0.0000	0.0000	0.0000
1616000-1618000	0.0001	0.0001	0.0000
1618000-1620000	0.0000	0.0000	0.0000
1620000-1622000	0.0001	0.0001	0.0001
1622000-1624000	0.0000	0.0000	0.0000
1624000-1626000	0.0000	0.0000	0.0000
1626000-1628000	0.0001	0.0001	0.0000
1628000-1630000	0.0001	0.0001	0.0001
1630000-1632000	0.0001	0.0002	0.0001
1632000-1634000	0.0001	0.0002	0.0001
1634000-1636000	0.0001	0.0001	0.0001
1636000-1638000	0.0001	0.0002	0.0001
1638000-1640000	0.0001	0.0001	0.0001
1640000-1642000	0.0001	0.0001	0.0001
1642000-1644000	0.0001	0.0001	0.0000
1644000-1646000	0.0001	0.0001	0.0001
1646000-1648000	0.0001	0.0001	0.0000
1648000-1650000	0.0001	0.0001	0.0001
1650000-1652000	0.0001	0.0001	0.0001
1652000-1654000	0.0001	0.0001	0.0001
1654000-1656000	0.0001	0.0001	0.0001
1656000-1658000	0.0001	0.0002	0.0001
1658000-1660000	0.0001	0.0001	0.0001
1660000-1662000	0.0001	0.0001	0.0001
1662000-1664000	0.0001	0.0001	0.0001
1664000-1666000	0.0001	0.0002	0.0001
1666000-1668000	0.0001	0.0001	0.0001
1668000-1670000	0.0001	0.0001	0.0001
1670000-1672000	0.0001	0.0002	0.0001
1672000-1674000	0.0001	0.0002	0.0001
1674000-1676000	0.0001	0.0001	0.0001
1676000-1678000	0.0001	0.0001	0.0001
1678000-1680000	0.0001	0.0002	0.0001
1680000-1682000	0.0001	0.0001	0.0001
1682000-1684000	0.0001	0.0001	0.0001
1684000-1686000	0.0000	0.0001	0.0000
1686000-1688000	0.0001	0.0001	0.0001
1688000-1690000	0.0001	0.0001	0.0001
1690000-1692000	0.0001	0.0001	0.0001
1692000-1694000	0.0001	0.0001	0.0000
1694000-1696000	0.0001	0.0001	0.0001
1696000-1698000	0.0001	0.0002	0.0001
1698000-1700000	0.0001	0.0001	0.0001
1700000-1702000	0.0001	0.0002	0.0001
1702000-1704000	0.0001	0.0002	0.0001
1704000-1706000	0.0001	0.0001	0.0001
1706000-1708000	0.0001	0.0002	0.0001
1708000-1710000	0.0001	0.0001	0.0001
1710000-1712000	0.0001	0.0001	0.0001
1712000-1714000	0.0001	0.0001	0.0001
1714000-1716000	0.0001	0.0001	0.0001
1716000-1718000	0.0001	0.0002	0.0001
1718000-1720000	0.0001	0.0001	0.0001
1720000-1722000	0.0001	0.0002	0.0001
1722000-1724000	0.0001	0.0002	0.0001
1724000-1726000	0.0001	0.0002	0.0001
1726000-1728000	0.0001	0.0002	0.0001
1728000-1730000	0.0001	0.0002	0.0001
1730000-1732000	0.0001	0.0002	0.0001
1732000-1734000	0.0001	0.0001	0.0001
1734000-1736000	0.0001	0.0001	0.0000
1736000-1738000	0.0001	0.0001	0.0001
1738000-1740000	0.0001	0.0001	0.0001
1740000-1742000	0.0001	0.0001	0.0001
1742000-1744000	0.0001	0.0001	0.0001
1744000-1746000	0.0001	0.0001	0.0001
1746000-1748000	0.0001	0.0001	0.0001
1748000-1750000	0.0001	0.0001	0.0001
1750000-1752000	0.0001	0.0002	0.0001
1752000-1754000	0.0001	0.0002	0.0001
1754000-1756000	0.0001	0.0001	0.0001
1756000-1758000	0.0001	0.0002	0.0001
1758000-1760000	0.0001	0.0001	0.0001
1760000-1762000	0.0001	0.0001	0.0001
1762000-1764000	0.0001	0.0001	0.0001
1764000-1766000	0.0001	0.0001	0.0001
1766000-1768000	0.0001	0.0001	0.0001
1768000-1770000	0.0001	0.0001	0.0001
1770000-1772000	0.0001	0.0001	0.0001
1772000-1774000	0.0001	0.0001	0.0001
1774000-1776000	0.0001	0.0001	0.0001
1776000-1778000	0.0001	0.0001	0.0001
1778000-1780000	0.0000	0.0001	0.0001
1780000-1782000	0.0001	0.0001	0.0001
1782000-1784000	0.0001	0.0001	0.0001
1784000-1786000	0.0001	0.0001	0.0001
1786000-1788000	0.0001	0.0001	0.0001
1788000-1790000	0.0001	0.0001	0.0001
1790000-1792000	0.0000	0.0001	0.0001
1792000-1794000	0.0001	0.0001	0.0001
1794000-1796000	0.0000	0.0001	0.0000
1796000-1798000	0.0000	0.0000	0.0000
1798000-1800000	0.0000	0.0000	0.0000
1800000-1802000	0.0000	0.0000	0.0000
1802000-1804000	0.0000	0.0000	0.0000
1804000-1806000	0.0000	0.0001	0.0000
1806000-1808000	0.0001	0.0001	0.0001
1808000-1810000	0.0000	0.0001	0.0001
1810000-1812000	0.0000	0.0001	0.0000
1812000-1814000	0.0000	0.0001	0.0000
1814000-1816000	0.0000	0.0000	0.0000
1816000-1818000	0.0001	0.0001	0.0001
1818000-1820000	0.0001	0.0001	0.0001
1820000-1822000	0.0001	0.0001	0.0001
1822000-1824000	0.0001	0.0002	0.0001
1824000-1826000	0.0001	0.0001	0.0001
1826000-1828000	0.0000	0.0001	0.0001
1828000-1830000	0.0001	0.0001	0.0001
1830000-1832000	0.0001	0.0001	0.0001
1832000-1834000	0.0001	0.0001	0.0001
1834000-1836000	0.0001	0.0001	0.0001
1836000-1838000	0.0001	0.0001	0.0001
1838000-1840000	0.0000	0.0000	0.0000
1840000-1842000	0.0000	0.0000	0.0000
1842000-1844000	0.0000	0.0000	0.0000
1844000-1846000	0.0000	0.0000	0.0000
1846000-1848000	0.0000	0.0001	0.0000
1848000-1850000	0.0000	0.0001	0.0001
1850000-1852000	0.0000	0.0000	0.0000
1852000-1854000	0.0000	0.0000	0.0000
1854000-1856000	0.0000	0.0000	0.0000
1856000-1858000	0.0000	0.0001	0.0001
1858000-1860000	0.0000	0.0001	0.0000
1860000-1862000	0.0000	0.0000	0.0000
1862000-1864000	0.0000	0.0000	0.0000
1864000-1866000	0.0000	0.0001	0.0000
1866000-1868000	0.0000	0.0000	0.0000
1868000-1870000	0.0000	0.0000	0.0000
1870000-1872000	0.0000	0.0001	0.0001
1872000-1874000	0.0001	0.0001	0.0001
1874000-1876000	0.0000	0.0001	0.0001
1876000-1878000	0.0000	0.0001	0.0001
1878000-1880000	0.0000	0.0001	0.0000
1880000-1882000	0.0000	0.0001	0.0001
1882000-1884000	0.0000	0.0000	0.0000
1884000-1886000	0.0001	0.0001	0.0001
1886000-1888000	0.0000	0.0001	0.0000
1888000-1890000	0.0001	0.0001	0.0001
1890000-1892000	0.0001	0.0001	0.0001
1892000-1894000	0.0001	0.0001	0.0001
1894000-1896000	0.0001	0.0001	0.0001
1896000-1898000	0.0001	0.0001	0.0001
1898000-1900000	0.0001	0.0001	0.0001
1900000-1902000	0.0001	0.0001	0.0001
1902000-1904000	0.0001	0.0001	0.0001
1904000-1906000	0.0000	0.0001	0.0001
1906000-1908000	0.0000	0.0001	0.0000
1908000-1910000	0.0000	0.0000	0.0000
1910000-1912000	0.0000	0.0001	0.0001
1912000-1914000	0.0001	0.0001	0.0001
1914000-1916000	0.0000	0.0001	0.0000
1916000-1918000	0.0000	0.0000	0.0000
1918000-1920000	0.0000	0.0001	0.0001
1920000-1922000	0.0000	0.0001	0.0000
1922000-1924000	0.0000	0.0000	0.0000
1924000-1926000	0.0000	0.0001	0.0000
1926000-1928000	0.0000	0.0000	0.0000
1928000-1930000	0.0000	0.0001	0.0000
1930000-1932000	0.0000	0.0001	0.0001
1932000-1934000	0.0000	0.0001	0.0000
1934000-1936000	0.0000	0.0001	0.0000
1936000-1938000	0.0001	0.0001	0.0001
1938000-1940000	0.0000	0.0000	0.0000
1940000-1942000	0.0001	0.0001	0.0001
1942000-1944000	0.0000	0.0001	0.0001
1944000-1946000	0.0000	0.0001	0.0000
1946000-1948000	0.0000	0.0001	0.0000
1948000-1950000	0.0000	0.0001	0.0000
1950000-1952000	0.0000	0.0001	0.0000
1952000-1954000	0.0000	0.0001	0.0000
1954000-1956000	0.0001	0.0001	0.0001
1956000-1958000	0.0000	0.0001	0.0000
1958000-1960000	0.0000	0.0000	0.0000
1960000-1962000	0.0000	0.0001	0.0001
1962000-1964000	0.0000	0.0000	0.0000
1964000-1966000	0.0000	0.0001	0.0000
1966000-1968000	0.0000	0.0001	0.0001
1968000-1970000	0.0000	0.0001	0.0000
1970000-1972000	0.0000	0.0001	0.0000
1972000-1974000	0.0000	0.0001	0.0000
1974000-1976000	0.0000	0.0001	0.0001
1976000-1978000	0.0000	0.0000	0.0000
1978000-1980000	0.0000	0.0001	0.0000
1980000-1982000	0.0000	0.0001	0.0001
1982000-1984000	0.0000	0.0001	0.0000
1984000-1986000	0.0000	0.0001	0.0000
1986000-1988000	0.0000	0.0001	0.0000
1988000-1990000	0.0000	0.0001	0.0000
1990000-1992000	0.0000	0.0001	0.0000
1992000-1994000	0.0000	0.0000	0.0000
1994000-1996000	0.0000	0.0001	0.0000
1996000-1998000	0.0000	0.0000	0.0000
1998000-2000000	0.0000	0.0000	0.0000
2000000-2002000	0.0000	0.0000	0.0000
2002000-2004000	0.0000	0.0001	0.0000
2004000-2006000	0.0000	0.0001	0.0000
2006000-2008000	0.0000	0.0001	0.0000
2008000-2010000	0.0000	0.0001	0.0000
2010000-2012000	0.0000	0.0000	0.0000
2012000-2014000	0.0000	0.0000	0.0000
2014000-2016000	0.0000	0.0001	0.0000
2016000-2018000	0.0000	0.0000	0.0000
2018000-2020000	0.0000	0.0001	0.0000
2020000-2022000	0.0000	0.0000	0.0000
2022000-2024000	0.0000	0.0000	0.0000
2024000-2026000	0.0000	0.0000	0.0000
2026000-2028000	0.0000	0.0001	0.0000
2028000-2030000	0.0000	0.0001	0.0000
2030000-2032000	0.0000	0.0001	0.0000
2032000-2034000	0.0000	0.0001	0.0000
2034000-2036000	0.0000	0.0001	0.0000
2036000-2038000	0.0000	0.0001	0.0000
2038000-2040000	0.0000	0.0000	0.0000
2040000-2042000	0.0000	0.0001	0.0000
2042000-2044000	0.0000	0.0000	0.0000
2044000-2046000	0.0000	0.0001	0.0000
2046000-2048000	0.0000	0.0000	0.0000
2048000-2050000	0.0000	0.0000	0.0000
2050000-2052000	0.0000	0.0000	0.0000
2052000-2054000	0.0000	0.0000	0.0000
2054000-2056000	0.0000	0.0000	0.0000
2056000-2058000	0.0000	0.0000	0.0000
2058000-2060000	0.0000	0.0000	0.0000
2060000-2062000	0.0000	0.0000	0.0000
2062000-2064000	0.0000	0.0000	0.0000
2064000-2066000	0.0000	0.0000	0.0000
2066000-2068000	0.0000	0.0001	0.0000
2068000-2070000	0.0000	0.0001	0.0001
2070000-2072000	0.0000	0.0001	0.0001
2072000-2074000	0.0001	0.0001	0.0001
2074000-2076000	0.0000	0.0001	0.0001
2076000-2078000	0.0000	0.0001	0.0001
2078000-2080000	0.0000	0.0000	0.0000
2080000-2082000	0.0000	0.0000	0.0000
2082000-2084000	0.0000	0.0001	0.0000
2084000-2086000	0.0000	0.0001	0.0000
2086000-2088000	0.0000	0.0001	0.0000
2088000-2090000	0.0000	0.0001	0.0000
2090000-2092000	0.0000	0.0000	0.0000
2092000-2094000	0.0000	0.0000	0.0000
2094000-2096000	0.0000	0.0000	0.0000
2096000-2098000	0.0000	0.0000	0.0000
2098000-2100000	0.0000	0.0001	0.0000
2100000-2102000	0.0000	0.0001	0.0000
2102000-2104000	0.0000	0.0000	0.0000
2104000-2106000	0.0000	0.0000	0.0000
2106000-2108000	0.0000	0.0001	0.0000
2108000-2110000	0.0000	0.0000	0.0000
2110000-2112000	0.0000	0.0001	0.0000
2112000-2114000	0.0000	0.0001	0.0001
2114000-2116000	0.0000	0.0001	0.0000
2116000-2118000	0.0000	0.0001	0.0000
2118000-2120000	0.0000	0.0001	0.0000
2120000-2122000	0.0000	0.0000	0.0000
2122000-2124000	0.0000	0.0000	0.0000
2124000-2126000	0.0000	0.0000	0.0000
2126000-2128000	0.0000	0.0000	0.0000
2128000-2130000	0.0000	0.0000	0.0000
2130000-2132000	0.0000	0.0000	0.0000
2132000-2134000	0.0000	0.0001	0.0000
2134000-2136000	0.0000	0.0001	0.0001
2136000-2138000	0.0000	0.0001	0.0000
2138000-2140000	0.0000	0.0001	0.0001
2140000-2142000	0.0000	0.0001	0.0000
2142000-2144000	0.0000	0.0000	0.0000
2144000-2146000	0.0000	0.0000	0.0000
2146000-2148000	0.0000	0.0001	0.0000
2148000-2150000	0.0000	0.0001	0.0000
2150000-2152000	0.0000	0.0000	0.0000
2152000-2154000	0.0000	0.0000	0.0000
2154000-2156000	0.0000	0.0000	0.0000
2156000-2158000	0.0000	0.0000	0.0000
2158000-2160000	0.0000	0.0000	0.0000
2160000-2162000	0.0000	0.0000	0.0000
2162000-2164000	0.0000	0.0000	0.0000
2164000-2166000	0.0000	0.0001	0.0000
2166000-2168000	0.0000	0.0000	0.0000
2168000-2170000	0.0000	0.0000	0.0000
2170000-2172000	0.0000	0.0000	0.0000
2172000-2174000	0.0000	0.0000	0.0000
2174000-2176000	0.0000	0.0000	0.0000
2176000-2178000	0.0000	0.0000	0.0000
2178000-2180000	0.0000	0.0001	0.0000
2180000-2182000	0.0000	0.0001	0.0000
2182000-2184000	0.0000	0.0000	0.0000
2184000-2186000	0.0000	0.0001	0.0000
2186000-2188000	0.0000	0.0001	0.0000
2188000-2190000	0.0000	0.0000	0.0000
2190000-2192000	0.0000	0.0000	0.0000
2192000-2194000	0.0000	0.0000	0.0000
2194000-2196000	0.0000	0.0001	0.0000
2196000-2198000	0.0000	0.0001	0.0001
2198000-2200000	0.0000	0.0001	0.0001
2200000-2202000	0.0000	0.0001	0.0000
2202000-2204000	0.0000	0.0000	0.0000
2204000-2206000	0.0000	0.0001	0.0001
2206000-2208000	0.0000	0.0001	0.0001
2208000-2210000	0.0001	0.0001	0.0001
2210000-2212000	0.0000	0.0001	0.0000
2212000-2214000	0.0000	0.0001	0.0000
2214000-2216000	0.0000	0.0001	0.0001
2216000-2218000	0.0000	0.0001	0.0001
2218000-2220000	0.0000	0.0000	0.0000
2220000-2222000	0.0000	0.0001	0.0000
2222000-2224000	0.0000	0.0000	0.0000
2224000-2226000	0.0000	0.0000	0.0000
2226000-2228000	0.0000	0.0000	0.0000
2228000-2230000	0.0000	0.0000	0.0000
2230000-2232000	0.0000	0.0000	0.0000
2232000-2234000	0.0000	0.0000	0.0000
2234000-2236000	0.0000	0.0000	0.0000
2236000-2238000	0.0000	0.0000	0.0000
2238000-2240000	0.0000	0.0000	0.0000
2240000-2242000	0.0000	0.0000	0.0000
2242000-2244000	0.0000	0.0000	0.0000
2244000-2246000	0.0000	0.0000	0.0000
2246000-2248000	0.0000	0.0000	0.0000
2248000-2250000	0.0000	0.0000	0.0000
2250000-2252000	0.0000	0.0000	0.0000
2252000-2254000	0.0000	0.0000	0.0000
2254000-2256000	0.0000	0.0000	0.0000
2256000-2258000	0.0000	0.0000	0.0000
2258000-2260000	0.0000	0.0000	0.0000
2260000-2262000	0.0000	0.0000	0.0000
2262000-2264000	0.0000	0.0000	0.0000
2264000-2266000	0.0000	0.0000	0.0000
2266000-2268000	0.0000	0.0001	0.0000
2268000-2270000	0.0000	0.0000	0.0000
2270000-2272000	0.0000	0.0001	0.0000
2272000-2274000	0.0000	0.0001	0.0000
2274000-2276000	0.0000	0.0001	0.0000
2276000-2278000	0.0000	0.0001	0.0001
2278000-2280000	0.0000	0.0000	0.0000
2280000-2282000	0.0000	0.0000	0.0000
2282000-2284000	0.0000	0.0000	0.0000
2284000-2286000	0.0000	0.0000	0.0000
2286000-2288000	0.0000	0.0000	0.0000
2288000-2290000	0.0000	0.0000	0.0000
2290000-2292000	0.0000	0.0001	0.0001
2292000-2294000	0.0000	0.0001	0.0001
2294000-2296000	0.0000	0.0001	0.0000
2296000-2298000	0.0000	0.0001	0.0001
2298000-2300000	0.0000	0.0001	0.0001
2300000-2302000	0.0000	0.0001	0.0000
2302000-2304000	0.0000	0.0000	0.0000
2304000-2306000	0.0000	0.0001	0.0000
2306000-2308000	0.0000	0.0000	0.0000
2308000-2310000	0.0000	0.0000	0.0000
2310000-2312000	0.0000	0.0000	0.0000
2312000-2314000	0.0000	0.0000	0.0000
2314000-2316000	0.0000	0.0000	0.0000
2316000-2318000	0.0000	0.0000	0.0000
2318000-2320000	0.0000	0.0000	0.0000
2320000-2322000	0.0000	0.0000	0.0000
2322000-2324000	0.0000	0.0000	0.0000
2324000-2326000	0.0000	0.0000	0.0000
2326000-2328000	0.0000	0.0000	0.0000
2328000-2330000	0.0000	0.0000	0.0000
2330000-2332000	0.0000	0.0000	0.0000
2332000-2334000	0.0000	0.0000	0.0000
2334000-2336000	0.0000	0.0000	0.0000
2336000-2338000	0.0000	0.0000	0.0000
2338000-2340000	0.0000	0.0000	0.0000
2340000-2342000	0.0000	0.0000	0.0000
2342000-2344000	0.0000	0.0000	0.0000
2344000-2346000	0.0000	0.0000	0.0000
2346000-2348000	0.0000	0.0000	0.0000
2348000-2350000	0.0000	0.0000	0.0000
2350000-2352000	0.0000	0.0000	0.0000
2352000-2354000	0.0000	0.0000	0.0000
2354000-2356000	0.0000	0.0000	0.0000
2356000-2358000	0.0000	0.0000	0.0000
2358000-2360000	0.0000	0.0000	0.0000
2360000-2362000	0.0000	0.0001	0.0001
2362000-2364000	0.0000	0.0000	0.0000
2364000-2366000	0.0000	0.0000	0.0000
2366000-2368000	0.0000	0.0000	0.0000
2368000-2370000	0.0000	0.0000	0.0000
2370000-2372000	0.0000	0.0000	0.0000
2372000-2374000	0.0000	0.0000	0.0000
2374000-2376000	0.0000	0.0000	0.0000
2376000-2378000	0.0000	0.0000	0.0000
2378000-2380000	0.0000	0.0000	0.0000
2380000-2382000	0.0000	0.0001	0.0000
2382000-2384000	0.0000	0.0001	0.0000
2384000-2386000	0.0000	0.0001	0.0000
2386000-2388000	0.0000	0.0000	0.0000
2388000-2390000	0.0000	0.0001	0.0000
2390000-2392000	0.0000	0.0001	0.0000
2392000-2394000	0.0000	0.0001	0.0000
2394000-2396000	0.0000	0.0001	0.0000
2396000-2398000	0.0000	0.0001	0.0001
2398000-2400000	0.0000	0.0001	0.0000
2400000-2402000	0.0000	0.0000	0.0000
2402000-2404000	0.0000	0.0000	0.0000
2404000-2406000	0.0000	0.0000	0.0000
2406000-2408000	0.0000	0.0000	0.0000
2408000-2410000	0.0000	0.0001	0.0000
2410000-2412000	0.0000	0.0000	0.0000
2412000-2414000	0.0000	0.0001	0.0000
2414000-2416000	0.0000	0.0000	0.0000
2416000-2418000	0.0000	0.0001	0.0000
2418000-2420000	0.0000	0.0000	0.0000
2420000-2422000	0.0000	0.0001	0.0000
2422000-2424000	0.0000	0.0001	0.0001
2424000-2426000	0.0000	0.0000	0.0000
2426000-2428000	0.0000	0.0001	0.0000
2428000-2430000	0.0000	0.0001	0.0000
2430000-2432000	0.0000	0.0001	0.0000
2432000-2434000	0.0000	0.0001	0.0000
2434000-2436000	0.0000	0.0001	0.0001
2436000-2438000	0.0000	0.0001	0.0001
2438000-2440000	0.0000	0.0001	0.0001
2440000-2442000	0.0000	0.0001	0.0001
2442000-2444000	0.0000	0.0001	0.0000
2444000-2446000	0.0000	0.0001	0.0000
2446000-2448000	0.0000	0.0001	0.0000
2448000-2450000	0.0000	0.0000	0.0000
2450000-2452000	0.0000	0.0001	0.0001
2452000-2454000	0.0000	0.0000	0.0000
2454000-2456000	0.0000	0.0000	0.0000
2456000-2458000	0.0000	0.0001	0.0000
2458000-2460000	0.0000	0.0000	0.0000
2460000-2462000	0.0000	0.0000	0.0000
2462000-2464000	0.0000	0.0001	0.0000
2464000-2466000	0.0000	0.0001	0.0000
2466000-2468000	0.0000	0.0000	0.0000
2468000-2470000	0.0000	0.0000	0.0000
2470000-2472000	0.0000	0.0000	0.0000
2472000-2474000	0.0000	0.0001	0.0000
2474000-2476000	0.0000	0.0000	0.0000
2476000-2478000	0.0000	0.0001	0.0000
2478000-2480000	0.0000	0.0001	0.0000
2480000-2482000	0.0000	0.0000	0.0000
2482000-2484000	0.0000	0.0001	0.0001
2484000-2486000	0.0000	0.0001	0.0001
2486000-2488000	0.0000	0.0000	0.0000
2488000-2490000	0.0000	0.0000	0.0000
2490000-2492000	0.0000	0.0000	0.0000
2492000-2494000	0.0000	0.0000	0.0000
2494000-2496000	0.0000	0.0000	0.0000
2496000-2498000	0.0000	0.0000	0.0000
2498000-2500000	0.0000	0.0000	0.0000
2500000-2502000	0.0000	0.0000	0.0000
2502000-2504000	0.0000	0.0001	0.0000
2504000-2506000	0.0000	0.0000	0.0000
2506000-2508000	0.0000	0.0000	0.0000
2508000-2510000	0.0000	0.0000	0.0000
2510000-2512000	0.0000	0.0000	0.0000
2512000-2514000	0.0000	0.0000	0.0000
2514000-2516000	0.0000	0.0000	0.0000
2516000-2518000	0.0000	0.0001	0.0000
2518000-2520000	0.0000	0.0001	0.0000
2520000-2522000	0.0000	0.0000	0.0000
2522000-2524000	0.0000	0.0000	0.0000
2524000-2526000	0.0000	0.0000	0.0000
2526000-2528000	0.0000	0.0000	0.0000
2528000-2530000	0.0000	0.0000	0.0000
2530000-2532000	0.0000	0.0000	0.0000
2532000-2534000	0.0000	0.0000	0.0000
2534000-2536000	0.0000	0.0000	0.0000
2536000-2538000	0.0000	0.0000	0.0000
2538000-2540000	0.0000	0.0000	0.0000
2540000-2542000	0.0000	0.0000	0.0000
2542000-2544000	0.0000	0.0000	0.0000
2544000-2546000	0.0000	0.0000	0.0000
2546000-2548000	0.0000	0.0000	0.0000
2548000-2550000	0.0000	0.0000	0.0000
2550000-2552000	0.0000	0.0000	0.0000
2552000-2554000	0.0000	0.0000	0.0000
2554000-2556000	0.0000	0.0000	0.0000
2556000-2558000	0.0000	0.0000	0.0000
2558000-2560000	0.0000	0.0000	0.0000
2560000-2562000	0.0000	0.0000	0.0000
2562000-2564000	0.0000	0.0000	0.0000
2564000-2566000	0.0000	0.0000	0.0000
2566000-2568000	0.0000	0.0000	0.0000
2568000-2570000	0.0000	0.0000	0.0000
2570000-2572000	0.0000	0.0000	0.0000
2572000-2574000	0.0000	0.0000	0.0000
2574000-2576000	0.0000	0.0000	0.0000
2576000-2578000	0.0000	0.0000	0.0000
2578000-2580000	0.0000	0.0000	0.0000
2580000-2582000	0.0000	0.0000	0.0000
2582000-2584000	0.0000	0.0000	0.0000
2584000-2586000	0.0000	0.0000	0.0000
2586000-2588000	0.0000	0.0000	0.0000
2588000-2590000	0.0000	0.0000	0.0000
2590000-2592000	0.0000	0.0000	0.0000
2592000-2594000	0.0000	0.0000	0.0000
2594000-2596000	0.0000	0.0000	0.0000
2596000-2598000	0.0000	0.0000	0.0000
2598000-2600000	0.0000	0.0000	0.0000
2600000-2602000	0.0000	0.0000	0.0000
2602000-2604000	0.0000	0.0000	0.0000
2604000-2606000	0.0000	0.0000	0.0000
2606000-2608000	0.0000	0.0000	0.0000
2608000-2610000	0.0000	0.0000	0.0000
2610000-2612000	0.0000	0.0001	0.0000
2612000-2614000	0.0000	0.0000	0.0000
2614000-2616000	0.0000	0.0000	0.0000
2616000-2618000	0.0000	0.0000	0.0000
2618000-2620000	0.0000	0.0000	0.0000
2620000-2622000	0.0000	0.0000	0.0000
2622000-2624000	0.0000	0.0000	0.0000
2624000-2626000	0.0000	0.0000	0.0000
2626000-2628000	0.0000	0.0000	0.0000
2628000-2630000	0.0000	0.0000	0.0000
2630000-2632000	0.0000	0.0000	0.0000
2632000-2634000	0.0000	0.0000	0.0000
2634000-2636000	0.0000	0.0001	0.0000
2636000-2638000	0.0000	0.0001	0.0000
2638000-2640000	0.0000	0.0001	0.0000
2640000-2642000	0.0000	0.0000	0.0000
2642000-2644000	0.0000	0.0000	0.0000
2644000-2646000	0.0000	0.0000	0.0000
2646000-2648000	0.0000	0.0000	0.0000
2648000-2650000	0.0000	0.0000	0.0000
2650000-2652000	0.0000	0.0000	0.0000
2652000-2654000	0.0000	0.0000	0.0000
2654000-2656000	0.0000	0.0000	0.0000
2656000-2658000	0.0000	0.0000	0.0000
2658000-2660000	0.0000	0.0000	0.0000
2660000-2662000	0.0000	0.0000	0.0000
2662000-2664000	0.0000	0.0000	0.0000
2664000-2666000	0.0000	0.0000	0.0000
2666000-2668000	0.0000	0.0000	0.0000
2668000-2670000	0.0000	0.0000	0.0000
2670000-2672000	0.0000	0.0000	0.0000
2672000-2674000	0.0000	0.0000	0.0000
2674000-2676000	0.0000	0.0000	0.0000
2676000-2678000	0.0000	0.0000	0.0000
2678000-2680000	0.0000	0.0000	0.0000
2680000-2682000	0.0000	0.0000	0.0000
2682000-2684000	0.0000	0.0001	0.0000
2684000-2686000	0.0000	0.0000	0.0000
2686000-2688000	0.0000	0.0000	0.0000
2688000-2690000	0.0000	0.0000	0.0000
2690000-2692000	0.0000	0.0000	0.0000
2692000-2694000	0.0000	0.0000	0.0000
2694000-2696000	0.0000	0.0000	0.0000
2696000-2698000	0.0000	0.0000	0.0000
2698000-2700000	0.0000	0.0000	0.0000
2700000-2702000	0.0000	0.0000	0.0000
2702000-2704000	0.0000	0.0000	0.0000
2704000-2706000	0.0000	0.0000	0.0000
2706000-2708000	0.0000	0.0000	0.0000
2708000-2710000	0.0000	0.0000	0.0000
2710000-2712000	0.0000	0.0000	0.0000
2712000-2714000	0.0000	0.0000	0.0000
2714000-2716000	0.0000	0.0000	0.0000
2716000-2718000	0.0000	0.0000	0.0000
2718000-2720000	0.0000	0.0000	0.0000
2720000-2722000	0.0000	0.0000	0.0000
2722000-2724000	0.0000	0.0000	0.0000
2724000-2726000	0.0000	0.0000	0.0000
2726000-2728000	0.0000	0.0000	0.0000
2728000-2730000	0.0000	0.0000	0.0000
2730000-2732000	0.0000	0.0000	0.0000
2732000-2734000	0.0000	0.0000	0.0000
2734000-2736000	0.0000	0.0000	0.0000
2736000-2738000	0.0000	0.0000	0.0000
2738000-2740000	0.0000	0.0000	0.0000
2740000-2742000	0.0000	0.0000	0.0000
2742000-2744000	0.0000	0.0000	0.0000
2744000-2746000	0.0000	0.0000	0.0000
2746000-2748000	0.0000	0.0000	0.0000
2748000-2750000	0.0000	0.0000	0.0000
2750000-2752000	0.0000	0.0000	0.0000
2752000-2754000	0.0000	0.0000	0.0000
2754000-2756000	0.0000	0.0000	0.0000
2756000-2758000	0.0000	0.0000	0.0000
2758000-2760000	0.0000	0.0000	0.0000
2760000-2762000	0.0000	0.0001	0.0000
2762000-2764000	0.0000	0.0000	0.0000
2764000-2766000	0.0000	0.0000	0.0000
2766000-2768000	0.0000	0.0000	0.0000
2768000-2770000	0.0000	0.0000	0.0000
2770000-2772000	0.0000	0.0000	0.0000
2772000-2774000	0.0000	0.0000	0.0000
2774000-2776000	0.0000	0.0000	0.0000
2776000-2778000	0.0000	0.0000	0.0000
2778000-2780000	0.0000	0.0000	0.0000
2780000-2782000	0.0000	0.0000	0.0000
2782000-2784000	0.0000	0.0000	0.0000
2784000-2786000	0.0000	0.0000	0.0000
2786000-2788000	0.0000	0.0000	0.0000
2788000-2790000	0.0000	0.0000	0.0000
2790000-2792000	0.0000	0.0000	0.0000
2792000-2794000	0.0000	0.0000	0.0000
2794000-2796000	0.0000	0.0000	0.0000
2796000-2798000	0.0000	0.0000	0.0000
2798000-2800000	0.0000	0.0000	0.0000
2800000-2802000	0.0000	0.0000	0.0000
2802000-2804000	0.0000	0.0000	0.0000
2804000-2806000	0.0000	0.0000	0.0000
2806000-2808000	0.0000	0.0000	0.0000
2808000-2810000	0.0000	0.0000	0.0000
2810000-2812000	0.0000	0.0000	0.0000
2812000-2814000	0.0000	0.0000	0.0000
2814000-2816000	0.0000	0.0000	0.0000
2816000-2818000	0.0000	0.0000	0.0000
2818000-2820000	0.0000	0.0000	0.0000
2820000-2822000	0.0000	0.0000	0.0000
2822000-2824000	0.0000	0.0000	0.0000
2824000-2826000	0.0000	0.0000	0.0000
2826000-2828000	0.0000	0.0000	0.0000
2828000-2830000	0.0000	0.0000	0.0000
2830000-2832000	0.0000	0.0000	0.0000
2832000-2834000	0.0000	0.0000	0.0000
2834000-2836000	0.0000	0.0000	0.0000
2836000-2838000	0.0000	0.0000	0.0000
2838000-2840000	0.0000	0.0000	0.0000
2840000-2842000	0.0000	0.0000	0.0000
2842000-2844000	0.0000	0.0001	0.0000
2844000-2846000	0.0000	0.0000	0.0000
2846000-2848000	0.0000	0.0000	0.0000
2848000-2850000	0.0000	0.0000	0.0000
2850000-2852000	0.0000	0.0000	0.0000
2852000-2854000	0.0000	0.0000	0.0000
2854000-2856000	0.0000	0.0000	0.0000
2856000-2858000	0.0000	0.0000	0.0000
2858000-2860000	0.0000	0.0000	0.0000
2860000-2862000	0.0000	0.0000	0.0000
2862000-2864000	0.0000	0.0000	0.0000
2864000-2866000	0.0000	0.0000	0.0000
2866000-2868000	0.0000	0.0000	0.0000
2868000-2870000	0.0000	0.0000	0.0000
2870000-2872000	0.0000	0.0000	0.0000
2872000-2874000	0.0000	0.0000	0.0000
2874000-2876000	0.0000	0.0000	0.0000
2876000-2878000	0.0000	0.0000	0.0000
2878000-2880000	0.0000	0.0000	0.0000
2880000-2882000	0.0000	0.0000	0.0000
2882000-2884000	0.0000	0.0000	0.0000
2884000-2886000	0.0000	0.0000	0.0000
2886000-2888000	0.0000	0.0000	0.0000
2888000-2890000	0.0000	0.0000	0.0000
2890000-2892000	0.0000	0.0000	0.0000
2892000-2894000	0.0000	0.0000	0.0000
2894000-2896000	0.0000	0.0000	0.0000
2896000-2898000	0.0000	0.0000	0.0000
2898000-2900000	0.0000	0.0000	0.0000
2900000-2902000	0.0000	0.0000	0.0000
2902000-2904000	0.0000	0.0000	0.0000
2904000-2906000	0.0000	0.0000	0.0000
2906000-2908000	0.0000	0.0000	0.0000
2908000-2910000	0.0000	0.0000	0.0000
2910000-2912000	0.0000	0.0000	0.0000
2912000-2914000	0.0000	0.0000	0.0000
2914000-2916000	0.0000	0.0000	0.0000
2916000-2918000	0.0000	0.0000	0.0000
2918000-2920000	0.0000	0.0000	0.0000
2920000-2922000	0.0000	0.0000	0.0000
2922000-2924000	0.0000	0.0000	0.0000
2924000-2926000	0.0000	0.0000	0.0000
2926000-2928000	0.0000	0.0000	0.0000
2928000-2930000	0.0000	0.0000	0.0000
2930000-2932000	0.0000	0.0000	0.0000
2932000-2934000	0.0000	0.0000	0.0000
2934000-2936000	0.0000	0.0000	0.0000
2936000-2938000	0.0000	0.0000	0.0000
2938000-2940000	0.0000	0.0000	0.0000
2940000-2942000	0.0000	0.0000	0.0000
2942000-2944000	0.0000	0.0000	0.0000
2944000-2946000	0.0000	0.0000	0.0000
2946000-2948000	0.0000	0.0000	0.0000
2948000-2950000	0.0000	0.0000	0.0000
2950000-2952000	0.0000	0.0000	0.0000
2952000-2954000	0.0000	0.0000	0.0000
2954000-2956000	0.0000	0.0000	0.0000
2956000-2958000	0.0000	0.0000	0.0000
2958000-2960000	0.0000	0.0000	0.0000
2960000-2962000	0.0000	0.0000	0.0000
2962000-2964000	0.0000	0.0000	0.0000
2964000-2966000	0.0000	0.0000	0.0000
2966000-2968000	0.0000	0.0000	0.0000
2968000-2970000	0.0000	0.0000	0.0000
2970000-2972000	0.0000	0.0000	0.0000
2972000-2974000	0.0000	0.0000	0.0000
2974000-2976000	0.0000	0.0000	0.0000
2976000-2978000	0.0000	0.0000	0.0000
2978000-2980000	0.0000	0.0000	0.0000
2980000-2982000	0.0000	0.0000	0.0000
2982000-2984000	0.0000	0.0000	0.0000
2984000-2986000	0.0000	0.0000	0.0000
2986000-2988000	0.0000	0.0000	0.0000
2988000-2990000	0.0000	0.0000	0.0000
2990000-2992000	0.0000	0.0000	0.0000
2992000-2994000	0.0000	0.0000	0.0000
2994000-2996000	0.0000	0.0000	0.0000
2996000-2998000	0.0000	0.0000	0.0000
2998000-3000000	0.0000	0.0000	0.0000
3000000-3002000	0.0000	0.0000	0.0000
3002000-3004000	0.0000	0.0000	0.0000
3004000-3006000	0.0000	0.0000	0.0000
3006000-3008000	0.0000	0.0000	0.0000
3008000-3010000	0.0000	0.0000	0.0000
3010000-3012000	0.0000	0.0000	0.0000
3012000-3014000	0.0000	0.0000	0.0000
3014000-3016000	0.0000	0.0000	0.0000
3016000-3018000	0.0000	0.0000	0.0000
3018000-3020000	0.0000	0.0000	0.0000
3020000-3022000	0.0000	0.0000	0.0000
3022000-3024000	0.0000	0.0000	0.0000
3024000-3026000	0.0000	0.0001	0.0000
3026000-3028000	0.0000	0.0001	0.0000
3028000-3030000	0.0000	0.0001	0.0001
3030000-3032000	0.0000	0.0000	0.0000
3032000-3034000	0.0000	0.0001	0.0000
3034000-3036000	0.0000	0.0000	0.0000
3036000-3038000	0.0000	0.0000	0.0000
3038000-3040000	0.0000	0.0000	0.0000
3040000-3042000	0.0000	0.0000	0.0000
3042000-3044000	0.0000	0.0000	0.0000
3044000-3046000	0.0000	0.0000	0.0000
3046000-3048000	0.0000	0.0000	0.0000
3048000-3050000	0.0000	0.0000	0.0000
3050000-3052000	0.0000	0.0000	0.0000
3052000-3054000	0.0000	0.0000	0.0000
3054000-3056000	0.0000	0.0000	0.0000
3056000-3058000	0.0000	0.0001	0.0000
3058000-3060000	0.0000	0.0000	0.0000
3060000-3062000	0.0000	0.0000	0.0000
3062000-3064000	0.0000	0.0001	0.0000
3064000-3066000	0.0000	0.0001	0.0000
3066000-3068000	0.0000	0.0000	0.0000
3068000-3070000	0.0000	0.0000	0.0000
3070000-3072000	0.0000	0.0000	0.0000
3072000-3074000	0.0000	0.0000	0.0000
3074000-3076000	0.0000	0.0000	0.0000
3076000-3078000	0.0000	0.0000	0.0000
3078000-3080000	0.0000	0.0000	0.0000
3080000-3082000	0.0000	0.0000	0.0000
3082000-3084000	0.0000	0.0000	0.0000
3084000-3086000	0.0000	0.0000	0.0000
3086000-3088000	0.0000	0.0000	0.0000
3088000-3090000	0.0000	0.0000	0.0000
3090000-3092000	0.0000	0.0000	0.0000
3092000-3094000	0.0000	0.0000	0.0000
3094000-3096000	0.0000	0.0000	0.0000
3096000-3098000	0.0000	0.0000	0.0000
3098000-3100000	0.0000	0.0000	0.0000
3100000-3102000	0.0000	0.0000	0.0000
3102000-3104000	0.0000	0.0000	0.0000
3104000-3106000	0.0000	0.0000	0.0000
3106000-3108000	0.0000	0.0000	0.0000
3108000-3110000	0.0000	0.0000	0.0000
3110000-3112000	0.0000	0.0000	0.0000
3112000-3114000	0.0000	0.0000	0.0000
3114000-3116000	0.0000	0.0000	0.0000
3116000-3118000	0.0000	0.0000	0.0000
3118000-3120000	0.0000	0.0000	0.0000
3120000-3122000	0.0000	0.0000	0.0000
3122000-3124000	0.0000	0.0000	0.0000
3124000-3126000	0.0000	0.0000	0.0000
3126000-3128000	0.0000	0.0000	0.0000
3128000-3130000	0.0000	0.0000	0.0000
3130000-3132000	0.0000	0.0000	0.0000
3132000-3134000	0.0000	0.0000	0.0000
3134000-3136000	0.0000	0.0000	0.0000
3136000-3138000	0.0000	0.0000	0.0000
3138000-3140000	0.0000	0.0000	0.0000
3140000-3142000	0.0000	0.0000	0.0000
3142000-3144000	0.0000	0.0000	0.0000
3144000-3146000	0.0000	0.0000	0.0000
3146000-3148000	0.0000	0.0000	0.0000
3148000-3150000	0.0000	0.0000	0.0000
3150000-3152000	0.0000	0.0000	0.0000
3152000-3154000	0.0000	0.0000	0.0000
3154000-3156000	0.0000	0.0000	0.0000
3156000-3158000	0.0000	0.0000	0.0000
3158000-3160000	0.0000	0.0000	0.0000
3160000-3162000	0.0000	0.0000	0.0000
3162000-3164000	0.0000	0.0000	0.0000
3164000-3166000	0.0000	0.0000	0.0000
3166000-3168000	0.0000	0.0000	0.0000
3168000-3170000	0.0000	0.0000	0.0000
3170000-3172000	0.0000	0.0000	0.0000
3172000-3174000	0.0000	0.0000	0.0000
3174000-3176000	0.0000	0.0000	0.0000
3176000-3178000	0.0000	0.0000	0.0000
3178000-3180000	0.0000	0.0000	0.0000
3180000-3182000	0.0000	0.0000	0.0000
3182000-3184000	0.0000	0.0000	0.0000
3184000-3186000	0.0000	0.0000	0.0000
3186000-3188000	0.0000	0.0000	0.0000
3188000-3190000	0.0000	0.0000	0.0000
3190000-3192000	0.0000	0.0000	0.0000
3192000-3194000	0.0000	0.0000	0.0000
3194000-3196000	0.0000	0.0000	0.0000
3196000-3198000	0.0000	0.0000	0.0000
3198000-3200000	0.0000	0.0000	0.0000
3200000-3202000	0.0000	0.0000	0.0000
3202000-3204000	0.0000	0.0000	0.0000
3204000-3206000	0.0000	0.0000	0.0000
3206000-3208000	0.0000	0.0000	0.0000
3208000-3210000	0.0000	0.0000	0.0000
3210000-3212000	0.0000	0.0000	0.0000
3212000-3214000	0.0000	0.0000	0.0000
3214000-3216000	0.0000	0.0001	0.0000
3216000-3218000	0.0000	0.0000	0.0000
3218000-3220000	0.0000	0.0000	0.0000
3220000-3222000	0.0000	0.0000	0.0000
3222000-3224000	0.0000	0.0000	0.0000
3224000-3226000	0.0000	0.0000	0.0000
3226000-3228000	0.0000	0.0000	0.0000
3228000-3230000	0.0000	0.0000	0.0000
3230000-3232000	0.0000	0.0000	0.0000
3232000-3234000	0.0000	0.0000	0.0000
3234000-3236000	0.0000	0.0000	0.0000
3236000-3238000	0.0000	0.0000	0.0000
3238000-3240000	0.0000	0.0000	0.0000
3240000-3242000	0.0000	0.0000	0.0000
3242000-3244000	0.0000	0.0000	0.0000
3244000-3246000	0.0000	0.0000	0.0000
3246000-3248000	0.0000	0.0000	0.0000
3248000-3250000	0.0000	0.0000	0.0000
3250000-3252000	0.0000	0.0000	0.0000
3252000-3254000	0.0000	0.0000	0.0000
3254000-3256000	0.0000	0.0000	0.0000
3256000-3258000	0.0000	0.0000	0.0000
3258000-3260000	0.0000	0.0000	0.0000
3260000-3262000	0.0000	0.0000	0.0000
3262000-3264000	0.0000	0.0000	0.0000
3264000-3266000	0.0000	0.0000	0.0000
3266000-3268000	0.0000	0.0000	0.0000
3268000-3270000	0.0000	0.0000	0.0000
3270000-3272000	0.0000	0.0000	0.0000
3272000-3274000	0.0000	0.0000	0.0000
3274000-3276000	0.0000	0.0000	0.0000
3276000-3278000	0.0000	0.0000	0.0000
3278000-3280000	0.0000	0.0000	0.0000
3280000-3282000	0.0000	0.0000	0.0000
3282000-3284000	0.0000	0.0000	0.0000
3284000-3286000	0.0000	0.0000	0.0000
3286000-3288000	0.0000	0.0000	0.0000
3288000-3290000	0.0000	0.0000	0.0000
3290000-3292000	0.0000	0.0000	0.0000
3292000-3294000	0.0000	0.0000	0.0000
3294000-3296000	0.0000	0.0000	0.0000
3296000-3298000	0.0000	0.0000	0.0000
3298000-3300000	0.0000	0.0000	0.0000
3300000-3302000	0.0000	0.0000	0.0000
3302000-3304000	0.0000	0.0000	0.0000
3304000-3306000	0.0000	0.0000	0.0000
3306000-3308000	0.0000	0.0000	0.0000
3308000-3310000	0.0000	0.0000	0.0000
3310000-3312000	0.0000	0.0000	0.0000
3312000-3314000	0.0000	0.0000	0.0000
3314000-3316000	0.0000	0.0000	0.0000
3316000-3318000	0.0000	0.0000	0.0000
3318000-3320000	0.0000	0.0000	0.0000
3320000-3322000	0.0000	0.0000	0.0000
3322000-3324000	0.0000	0.0000	0.0000
3324000-3326000	0.0000	0.0000	0.0000
3326000-3328000	0.0000	0.0000	0.0000
3328000-3330000	0.0000	0.0000	0.0000
3330000-3332000	0.0000	0.0000	0.0000
3332000-3334000	0.0000	0.0000	0.0000
3334000-3336000	0.0000	0.0000	0.0000
3336000-3338000	0.0000	0.0000	0.0000
3338000-3340000	0.0000	0.0000	0.0000
3340000-3342000	0.0000	0.0001	0.0000
3342000-3344000	0.0000	0.0001	0.0000
3344000-3346000	0.0000	0.0000	0.0000
3346000-3348000	0.0000	0.0001	0.0000
3348000-3350000	0.0000	0.0000	0.0000
3350000-3352000	0.0000	0.0000	0.0000
3352000-3354000	0.0000	0.0000	0.0000
3354000-3356000	0.0000	0.0000	0.0000
3356000-3358000	0.0000	0.0000	0.0000
3358000-3360000	0.0000	0.0000	0.0000
3360000-3362000	0.0000	0.0000	0.0000
3362000-3364000	0.0000	0.0000	0.0000
3364000-3366000	0.0000	0.0000	0.0000
3366000-3368000	0.0000	0.0000	0.0000
3368000-3370000	0.0000	0.0000	0.0000
3370000-3372000	0.0000	0.0000	0.0000
3372000-3374000	0.0000	0.0000	0.0000
3374000-3376000	0.0000	0.0000	0.0000
3376000-3378000	0.0000	0.0000	0.0000
3378000-3380000	0.0000	0.0000	0.0000
3380000-3382000	0.0000	0.0000	0.0000
3382000-3384000	0.0000	0.0000	0.0000
3384000-3386000	0.0000	0.0000	0.0000
3386000-3388000	0.0000	0.0001	0.0000
3388000-3390000	0.0000	0.0000	0.0000
3390000-3392000	0.0000	0.0000	0.0000
3392000-3394000	0.0000	0.0000	0.0000
3394000-3396000	0.0000	0.0000	0.0000
3396000-3398000	0.0000	0.0000	0.0000
3398000-3400000	0.0000	0.0000	0.0000
3400000-3402000	0.0000	0.0000	0.0000
3402000-3404000	0.0000	0.0000	0.0000
3404000-3406000	0.0000	0.0000	0.0000
3406000-3408000	0.0000	0.0000	0.0000
3408000-3410000	0.0000	0.0000	0.0000
3410000-3412000	0.0000	0.0000	0.0000
3412000-3414000	0.0000	0.0000	0.0000
3414000-3416000	0.0000	0.0000	0.0000
3416000-3418000	0.0000	0.0000	0.0000
3418000-3420000	0.0000	0.0000	0.0000
3420000-3422000	0.0000	0.0000	0.0000
3422000-3424000	0.0000	0.0000	0.0000
3424000-3426000	0.0000	0.0000	0.0000
3426000-3428000	0.0000	0.0000	0.0000
3428000-3430000	0.0000	0.0000	0.0000
3430000-3432000	0.0000	0.0000	0.0000
3432000-3434000	0.0000	0.0000	0.0000
3434000-3436000	0.0000	0.0000	0.0000
3436000-3438000	0.0000	0.0000	0.0000
3438000-3440000	0.0000	0.0000	0.0000
3440000-3442000	0.0000	0.0000	0.0000
3442000-3444000	0.0000	0.0000	0.0000
3444000-3446000	0.0000	0.0000	0.0000
3446000-3448000	0.0000	0.0000	0.0000
3448000-3450000	0.0000	0.0000	0.0000
3450000-3452000	0.0000	0.0000	0.0000
3452000-3454000	0.0000	0.0000	0.0000
3454000-3456000	0.0000	0.0000	0.0000
3456000-3458000	0.0000	0.0000	0.0000
3458000-3460000	0.0000	0.0000	0.0000
3460000-3462000	0.0000	0.0000	0.0000
3462000-3464000	0.0000	0.0000	0.0000
3464000-3466000	0.0000	0.0000	0.0000
3466000-3468000	0.0000	0.0000	0.0000
3468000-3470000	0.0000	0.0000	0.0000
3470000-3472000	0.0000	0.0000	0.0000
3472000-3474000	0.0000	0.0000	0.0000
3474000-3476000	0.0000	0.0000	0.0000
3476000-3478000	0.0000	0.0000	0.0000
3478000-3480000	0.0000	0.0000	0.0000
3480000-3482000	0.0000	0.0000	0.0000
3482000-3484000	0.0000	0.0000	0.0000
3484000-3486000	0.0000	0.0000	0.0000
3486000-3488000	0.0000	0.0000	0.0000
3488000-3490000	0.0000	0.0000	0.0000
3490000-3492000	0.0000	0.0000	0.0000
3492000-3494000	0.0000	0.0000	0.0000
3494000-3496000	0.0000	0.0000	0.0000
3496000-3498000	0.0000	0.0000	0.0000
3498000-3500000	0.0000	0.0000	0.0000
3500000-3502000	0.0000	0.0000	0.0000
3502000-3504000	0.0000	0.0000	0.0000
3504000-3506000	0.0000	0.0000	0.0000
3506000-3508000	0.0000	0.0000	0.0000
3508000-3510000	0.0000	0.0000	0.0000
3510000-3512000	0.0000	0.0000	0.0000
3512000-3514000	0.0000	0.0000	0.0000
3514000-3516000	0.0000	0.0000	0.0000
3516000-3518000	0.0000	0.0000	0.0000
3518000-3520000	0.0000	0.0000	0.0000
3520000-3522000	0.0000	0.0000	0.0000
3522000-3524000	0.0000	0.0000	0.0000
3524000-3526000	0.0000	0.0000	0.0000
3526000-3528000	0.0000	0.0000	0.0000
3528000-3530000	0.0000	0.0000	0.0000
3530000-3532000	0.0000	0.0000	0.0000
3532000-3534000	0.0000	0.0000	0.0000
3534000-3536000	0.0000	0.0000	0.0000
3536000-3538000	0.0000	0.0000	0.0000
3538000-3540000	0.0000	0.0000	0.0000
3540000-3542000	0.0000	0.0000	0.0000
3542000-3544000	0.0000	0.0000	0.0000
3544000-3546000	0.0000	0.0000	0.0000
3546000-3548000	0.0000	0.0000	0.0000
3548000-3550000	0.0000	0.0000	0.0000
3550000-3552000	0.0000	0.0000	0.0000
3552000-3554000	0.0000	0.0000	0.0000
3554000-3556000	0.0000	0.0000	0.0000
3556000-3558000	0.0000	0.0000	0.0000
3558000-3560000	0.0000	0.0000	0.0000
3560000-3562000	0.0000	0.0000	0.0000
3562000-3564000	0.0000	0.0000	0.0000
3564000-3566000	0.0000	0.0000	0.0000
3566000-3568000	0.0000	0.0000	0.0000
3568000-3570000	0.0000	0.0000	0.0000
3570000-3572000	0.0000	0.0000	0.0000
3572000-3574000	0.0000	0.0000	0.0000
3574000-3576000	0.0000	0.0000	0.0000
3576000-3578000	0.0000	0.0000	0.0000
3578000-3580000	0.0000	0.0000	0.0000
3580000-3582000	0.0000	0.0000	0.0000
3582000-3584000	0.0000	0.0000	0.0000
3584000-3586000	0.0000	0.0000	0.0000
3586000-3588000	0.0000	0.0000	0.0000
3588000-3590000	0.0000	0.0000	0.0000
3590000-3592000	0.0000	0.0000	0.0000
3592000-3594000	0.0000	0.0000	0.0000
3594000-3596000	0.0000	0.0000	0.0000
3596000-3598000	0.0000	0.0000	0.0000
3598000-3600000	0.0000	0.0001	0.0000
3600000-3602000	0.0000	0.0000	0.0000
3602000-3604000	0.0000	0.0000	0.0000
3604000-3606000	0.0000	0.0000	0.0000
3606000-3608000	0.0000	0.0000	0.0000
3608000-3610000	0.0000	0.0000	0.0000
3610000-3612000	0.0000	0.0000	0.0000
3612000-3614000	0.0000	0.0000	0.0000
3614000-3616000	0.0000	0.0000	0.0000
3616000-3618000	0.0000	0.0000	0.0000
3618000-3620000	0.0000	0.0000	0.0000
3620000-3622000	0.0000	0.0000	0.0000
3622000-3624000	0.0000	0.0000	0.0000
3624000-3626000	0.0000	0.0000	0.0000
3626000-3628000	0.0000	0.0000	0.0000
3628000-3630000	0.0000	0.0000	0.0000
3630000-3632000	0.0000	0.0000	0.0000
3632000-3634000	0.0000	0.0000	0.0000
3634000-3636000	0.0000	0.0000	0.0000
3636000-3638000	0.0000	0.0000	0.0000
3638000-3640000	0.0000	0.0000	0.0000
3640000-3642000	0.0000	0.0000	0.0000
3642000-3644000	0.0000	0.0000	0.0000
3644000-3646000	0.0000	0.0000	0.0000
3646000-3648000	0.0000	0.0000	0.0000
3648000-3650000	0.0000	0.0000	0.0000
3650000-3652000	0.0000	0.0000	0.0000
3652000-3654000	0.0000	0.0000	0.0000
3654000-3656000	0.0000	0.0000	0.0000
3656000-3658000	0.0000	0.0000	0.0000
3658000-3660000	0.0000	0.0000	0.0000
3660000-3662000	0.0000	0.0000	0.0000
3662000-3664000	0.0000	0.0000	0.0000
3664000-3666000	0.0000	0.0000	0.0000
3666000-3668000	0.0000	0.0000	0.0000
3668000-3670000	0.0000	0.0000	0.0000
3670000-3672000	0.0000	0.0000	0.0000
3672000-3674000	0.0000	0.0000	0.0000
3674000-3676000	0.0000	0.0000	0.0000
3676000-3678000	0.0000	0.0000	0.0000
3678000-3680000	0.0000	0.0000	0.0000
3680000-3682000	0.0000	0.0000	0.0000
3682000-3684000	0.0000	0.0000	0.0000
3684000-3686000	0.0000	0.0000	0.0001
3686000-3688000	0.0000	0.0000	0.0000
3688000-3690000	0.0000	0.0000	0.0000
3690000-3692000	0.0000	0.0000	0.0000
3692000-3694000	0.0000	0.0000	0.0001
3694000-3696000	0.0000	0.0001	0.0001
3696000-3698000	0.0000	0.0001	0.0001
3698000-3700000	0.0000	0.0000	0.0000
3700000-3702000	0.0000	0.0001	0.0001
3702000-3704000	0.0000	0.0001	0.0001
3704000-3706000	0.0000	0.0000	0.0000
3706000-3708000	0.0000	0.0001	0.0001
3708000-3710000	0.0000	0.0001	0.0001
3710000-3712000	0.0000	0.0000	0.0000
3712000-3714000	0.0000	0.0000	0.0000
3714000-3716000	0.0000	0.0000	0.0000
3716000-3718000	0.0000	0.0000	0.0000
3718000-3720000	0.0000	0.0000	0.0000
3720000-3722000	0.0000	0.0000	0.0000
3722000-3724000	0.0000	0.0000	0.0000
3724000-3726000	0.0000	0.0000	0.0000
3726000-3728000	0.0000	0.0000	0.0000
3728000-3730000	0.0000	0.0000	0.0000
3730000-3732000	0.0000	0.0000	0.0000
3732000-3734000	0.0000	0.0000	0.0000
3734000-3736000	0.0000	0.0000	0.0000
3736000-3738000	0.0000	0.0000	0.0000
3738000-3740000	0.0000	0.0000	0.0000
3740000-3742000	0.0000	0.0000	0.0000
3742000-3744000	0.0000	0.0000	0.0000
3744000-3746000	0.0000	0.0000	0.0000
3746000-3748000	0.0000	0.0000	0.0000
3748000-3750000	0.0000	0.0000	0.0000
3750000-3752000	0.0000	0.0000	0.0000
3752000-3754000	0.0000	0.0000	0.0000
3754000-3756000	0.0000	0.0000	0.0000
3756000-3758000	0.0000	0.0000	0.0000
3758000-3760000	0.0000	0.0000	0.0000
3760000-3762000	0.0000	0.0000	0.0000
3762000-3764000	0.0000	0.0000	0.0000
3764000-3766000	0.0000	0.0000	0.0000
3766000-3768000	0.0000	0.0000	0.0000
3768000-3770000	0.0000	0.0000	0.0000
3770000-3772000	0.0000	0.0000	0.0000
3772000-3774000	0.0000	0.0001	0.0000
3774000-3776000	0.0000	0.0000	0.0000
3776000-3778000	0.0000	0.0000	0.0000
3778000-3780000	0.0000	0.0000	0.0000
3780000-3782000	0.0000	0.0000	0.0000
3782000-3784000	0.0000	0.0000	0.0000
3784000-3786000	0.0000	0.0001	0.0000
3786000-3788000	0.0000	0.0000	0.0000
3788000-3790000	0.0000	0.0000	0.0000
3790000-3792000	0.0000	0.0000	0.0000
3792000-3794000	0.0000	0.0000	0.0000
3794000-3796000	0.0000	0.0000	0.0000
3796000-3798000	0.0000	0.0000	0.0000
3798000-3800000	0.0000	0.0000	0.0000
3800000-3802000	0.0000	0.0000	0.0000
3802000-3804000	0.0000	0.0000	0.0000
3804000-3806000	0.0000	0.0000	0.0000
3806000-3808000	0.0000	0.0000	0.0000
3808000-3810000	0.0000	0.0000	0.0000
3810000-3812000	0.0000	0.0001	0.0000
3812000-3814000	0.0000	0.0000	0.0000
3814000-3816000	0.0000	0.0000	0.0000
3816000-3818000	0.0000	0.0000	0.0000
3818000-3820000	0.0000	0.0000	0.0000
3820000-3822000	0.0000	0.0000	0.0000
3822000-3824000	0.0000	0.0000	0.0000
3824000-3826000	0.0000	0.0001	0.0001
3826000-3828000	0.0000	0.0000	0.0000
3828000-3830000	0.0000	0.0000	0.0000
3830000-3832000	0.0000	0.0000	0.0000
3832000-3834000	0.0000	0.0000	0.0000
3834000-3836000	0.0000	0.0000	0.0000
3836000-3838000	0.0000	0.0000	0.0000
3838000-3840000	0.0000	0.0000	0.0000
3840000-3842000	0.0000	0.0000	0.0000
3842000-3844000	0.0000	0.0000	0.0000
3844000-3846000	0.0000	0.0000	0.0000
3846000-3848000	0.0000	0.0000	0.0000
3848000-3850000	0.0000	0.0000	0.0000
3850000-3852000	0.0000	0.0000	0.0000
3852000-3854000	0.0000	0.0000	0.0000
3854000-3856000	0.0000	0.0000	0.0000
3856000-3858000	0.0000	0.0000	0.0000
3858000-3860000	0.0000	0.0000	0.0000
3860000-3862000	0.0000	0.0000	0.0000
3862000-3864000	0.0000	0.0000	0.0000
3864000-3866000	0.0000	0.0000	0.0000
3866000-3868000	0.0000	0.0000	0.0000
3868000-3870000	0.0000	0.0000	0.0000
3870000-3872000	0.0000	0.0000	0.0000
3872000-3874000	0.0000	0.0000	0.0000
3874000-3876000	0.0000	0.0000	0.0000
3876000-3878000	0.0000	0.0000	0.0000
3878000-3880000	0.0000	0.0001	0.0001
3880000-3882000	0.0000	0.0000	0.0000
3882000-3884000	0.0000	0.0000	0.0000
3884000-3886000	0.0000	0.0000	0.0000
3886000-3888000	0.0000	0.0001	0.0001
3888000-3890000	0.0000	0.0001	0.0000
3890000-3892000	0.0000	0.0001	0.0001
3892000-3894000	0.0000	0.0001	0.0001
3894000-3896000	0.0000	0.0001	0.0001
3896000-3898000	0.0000	0.0001	0.0001
3898000-3900000	0.0000	0.0001	0.0001
3900000-3902000	0.0000	0.0001	0.0001
3902000-3904000	0.0000	0.0001	0.0001
3904000-3906000	0.0000	0.0001	0.0001
3906000-3908000	0.0000	0.0001	0.0001
3908000-3910000	0.0000	0.0001	0.0001
3910000-3912000	0.0000	0.0001	0.0001
3912000-3914000	0.0000	0.0001	0.0000
3914000-3916000	0.0000	0.0001	0.0000
3916000-3918000	0.0000	0.0000	0.0000
3918000-3920000	0.0000	0.0001	0.0000
3920000-3922000	0.0000	0.0001	0.0001
3922000-3924000	0.0000	0.0001	0.0001
3924000-3926000	0.0000	0.0002	0.0001
3926000-3928000	0.0000	0.0001	0.0001
3928000-3930000	0.0000	0.0001	0.0001
3930000-3932000	0.0000	0.0001	0.0001
3932000-3934000	0.0000	0.0000	0.0000
3934000-3936000	0.0000	0.0000	0.0000
3936000-3938000	0.0000	0.0002	0.0001
3938000-3940000	0.0000	0.0001	0.0001
3940000-3942000	0.0000	0.0001	0.0000
3942000-3944000	0.0000	0.0002	0.0001
3944000-3946000	0.0000	0.0001	0.0001
3946000-3948000	0.0000	0.0002	0.0001
3948000-3950000	0.0000	0.0001	0.0001
3950000-3952000	0.0000	0.0001	0.0001
3952000-3954000	0.0000	0.0000	0.0000
3954000-3956000	0.0000	0.0001	0.0001
3956000-3958000	0.0001	0.0002	0.0002
3958000-3960000	0.0001	0.0003	0.0002
3960000-3962000	0.0001	0.0003	0.0002
3962000-3964000	0.0001	0.0002	0.0002
3964000-3966000	0.0001	0.0003	0.0003
3966000-3968000	0.0002	0.0006	0.0004
3968000-3970000	0.0001	0.0005	0.0004
3970000-3972000	0.0001	0.0004	0.0003
3972000-3974000	0.0000	0.0002	0.0001
3974000-3976000	0.0000	0.0002	0.0002
3976000-3978000	0.0001	0.0004	0.0003
3978000-3980000	0.0001	0.0003	0.0002
3980000-3982000	0.0001	0.0003	0.0002
3982000-3984000	0.0002	0.0007	0.0005
3984000-3986000	0.0002	0.0009	0.0006
3986000-3988000	0.0001	0.0003	0.0003
3988000-3990000	0.0002	0.0007	0.0006
3990000-3992000	0.0003	0.0009	0.0007
3992000-3994000	0.0001	0.0003	0.0002
3994000-3996000	0.0002	0.0007	0.0005
[truncated: 2 more rows]
