# Supplementary material for: High-resolution single-cell 3D-models of chromatin ensembles during Drosophila embryogenesis
Source: Nat Commun. 2021 Jan 8;12:205. doi: 10.1038/s41467-020-20490-9 (PMC7794469; doi:10.1038/s41467-020-20490-9)
Supplement: Supplementary file 4 — Source Data [file 41467_2020_20490_MOESM4_ESM.zip › Source Data/Supplementary Figure 4.xlsx]

## Sheet: Sheet1
#Number of specific interactions (q-value<=0.01) for S2R+
	Ours	Fit-Hi-C	GOTHiC	HICCUPS	All nonzero
chr2L	408323	278476	504270	5896	6273454
chr2R	394752	293876	503765	7838	7178997
chr3L	457933	317229	570710	6758	7315943
chr3R	480747	324271	668943	8182	8976346
chrX	455690	216653	375490	6812	5230987
total	2197445	1430505	2623178	35486	34975727
