# Supplementary material for: High-resolution single-cell 3D-models of chromatin ensembles during Drosophila embryogenesis
Source: Nat Commun. 2021 Jan 8;12:205. doi: 10.1038/s41467-020-20490-9 (PMC7794469; doi:10.1038/s41467-020-20490-9)
Supplement: Supplementary file 4 — Source Data [file 41467_2020_20490_MOESM4_ESM.zip › Source Data/Supplementary Figure 5.xlsx]

## Sheet: c12
#quantile normalized chipseq signals for Figure S5
chrom	start	end	H3K27me3	H3K36me3	H3K4me3
chr2L	6000	8000	-0.0733	-0.0378	0.129
chr2L	8000	10000	0.6328	0.2581	0.5889
chr2L	12000	14000	0.1699	0.0015	0.0777
chr2L	14000	16000	0.1111	-0.0225	0.9378
chr2L	16000	18000	-0.4175	-0.5008	-0.1254
chr2L	18000	20000	-0.153	-0.271	0.2689
chr2L	20000	22000	-0.45	-0.6133	-0.483
chr2L	22000	24000	0.0662	0.7369	0.3265
chr2L	24000	26000	-0.0884	0.6432	-0.2063
chr2L	26000	28000	-0.137	0.6597	0.578
chr2L	28000	30000	-0.2922	1.0952	0.311
chr2L	30000	32000	-0.1266	0.0463	0.6598
chr2L	32000	34000	0.3824	-0.0666	1.0442
chr2L	34000	36000	-0.3779	-0.2033	0.7002
chr2L	36000	38000	-0.2683	0.9275	0.3092
chr2L	38000	40000	-0.2928	-0.1944	-0.3128
chr2L	40000	42000	0.0307	0.0495	0.4272
chr2L	42000	44000	0.3252	0.909	0.7501
chr2L	44000	46000	-0.0952	-0.0937	0.2893
chr2L	52000	54000	-0.2217	-0.201	-0.529
chr2L	54000	56000	0.0127	-0.0343	-0.1987
chr2L	56000	58000	0.0993	-0.0058	0.3667
chr2L	58000	60000	0.1414	0.3829	0.5139
chr2L	62000	64000	0.1354	-0.178	0.1806
chr2L	64000	66000	-0.107	-0.2458	-0.1609
chr2L	66000	68000	0.7219	-0.0876	-0.205
chr2L	68000	70000	0.6364	1.2777	0.2074
chr2L	70000	72000	0.5516	-0.0666	-0.3811
chr2L	72000	74000	0.4419	-0.0592	-0.5578
chr2L	76000	78000	0.2397	-0.262	0.1255
chr2L	78000	80000	-0.2851	-0.481	-0.0447
chr2L	80000	82000	1.553	-0.3601	0.1552
chr2L	82000	84000	0.0601	-0.1614	-0.1803
chr2L	84000	86000	-0.2625	0.9238	0.6665
chr2L	86000	88000	0.4727	0.281	0.2478
chr2L	88000	90000	-0.2058	0.5274	0.3293
chr2L	90000	92000	0.9609	0.1792	-0.1693
chr2L	92000	94000	-0.2257	-0.3937	-0.2224
chr2L	94000	96000	0.7031	0.714	0.3653
chr2L	96000	98000	0.2569	-0.2178	0.3877
chr2L	98000	100000	0.1019	1.246	0.7188
chr2L	100000	102000	-0.1678	0.9539	-0.0428
chr2L	102000	104000	-0.1013	0.7102	0.1439
chr2L	104000	106000	0.6967	0.3272	0.0326
chr2L	106000	108000	-0.114	-0.079	0.4436
chr2L	108000	110000	-0.2302	0.9872	0.7571
chr2L	110000	112000	0.006	0.1044	0.2283
chr2L	112000	114000	-0.2221	0.9114	0.0521
chr2L	114000	116000	0.5387	-0.2731	-0.0895
chr2L	116000	118000	0.026	-0.1378	0.0964
chr2L	118000	120000	0.0209	-0.1871	0.6521
chr2L	120000	122000	0.0472	0.054	0.8633
chr2L	122000	124000	1.0379	-0.074	0.2591
chr2L	124000	126000	-0.2401	1.006	0.1519
chr2L	128000	130000	0.2755	-0.1	0.0604
chr2L	130000	132000	0.4547	0.0391	0.3092
chr2L	132000	134000	-0.2576	0.6406	0.2561
chr2L	134000	136000	-0.0723	-0.2906	-0.0786
chr2L	136000	138000	0.0012	0.1632	-0.4452
chr2L	138000	140000	-0.0056	-0.1967	0
chr2L	140000	142000	-0.1001	0.1288	0.3293
chr2L	142000	144000	0.6583	0.9645	0.3712
chr2L	144000	146000	-0.1351	1.2555	1.0328
chr2L	146000	148000	-0.2764	-0.0266	0.5029
chr2L	148000	150000	0.057	0.3301	0.2462
chr2L	150000	152000	0.463	0.8416	0.2576
chr2L	152000	154000	-0.0811	0.2093	0.6082
chr2L	154000	156000	0.8486	0.2174	0.1879
chr2L	156000	158000	0	1.1181	0.479
chr2L	158000	160000	0.9061	1.4926	0.586
chr2L	162000	164000	-0.2138	-0.0282	0.6027
chr2L	164000	166000	-0.2562	0.5957	0.5352
chr2L	168000	170000	0.5071	0.9872	0.8163
chr2L	170000	172000	0.6815	0.2581	-0.0592
chr2L	172000	174000	-0.2683	0.2508	0.1325
chr2L	176000	178000	-0.0355	-0.0714	0.0108
chr2L	178000	180000	0.3783	0.0182	0.8633
chr2L	180000	182000	-0.1392	1.0693	-0.2521
chr2L	184000	186000	0.8366	0.5701	0.7881
chr2L	186000	188000	-0.0026	-0.0266	0.5954
chr2L	188000	190000	0	1.0668	-0.0768
chr2L	190000	192000	0.7494	0.3122	0.2576
chr2L	192000	194000	1.5722	1.4061	1.0025
chr2L	194000	196000	0.0437	0.7527	0.7805
chr2L	196000	198000	0.0507	1.0586	0.0489
chr2L	198000	200000	0.2243	1.7857	0.4148
chr2L	200000	202000	0.2297	1.6221	0.558
chr2L	202000	204000	0.1895	-0.1916	-0.3371
chr2L	204000	206000	0.6681	0.3761	0.3407
chr2L	206000	208000	-0.2421	0.3122	0.4497
chr2L	208000	210000	0.578	0.3654	0.9231
chr2L	210000	212000	0.6915	0.281	-0.0768
chr2L	212000	214000	-0.0754	1.3151	0.5692
chr2L	214000	216000	0.0574	0.4376	0.7289
chr2L	216000	218000	-0.142	0.814	0.8707
chr2L	218000	220000	0.8347	0.0074	0.2213
chr2L	220000	222000	-0.3189	1.0349	0.6752
chr2L	222000	224000	1.2486	0.1843	1.0722
chr2L	226000	228000	-0.1682	-0.0251	0.4497
chr2L	228000	230000	-0.136	0.6914	-0.1624
chr2L	230000	232000	-0.056	-0.271	-0.2028
chr2L	232000	234000	0.2204	0.3054	0.5272
chr2L	234000	236000	-0.0841	0.3242	0.3203
chr2L	236000	238000	-0.0323	1.4833	1.0513
chr2L	238000	240000	0.7074	0.8352	0
chr2L	240000	242000	-0.0879	-0.1166	-0.1679
chr2L	242000	244000	0.0041	0.6196	0.6376
chr2L	244000	246000	-0.0015	0.3999	0.2244
chr2L	246000	248000	-0.0779	0.1108	0.3975
chr2L	250000	252000	1.1681	1.2751	0.6742
chr2L	252000	254000	0.7336	0.2833	-0.0264
chr2L	254000	256000	-0.2856	0.5503	0.4609
chr2L	256000	258000	0.9857	0.8691	0.4948
chr2L	258000	260000	-0.0362	-0.3626	-0.1949
chr2L	262000	264000	1.1575	0.7242	0.6988
chr2L	264000	266000	0.509	1.0227	0.348
chr2L	266000	268000	-0.1242	0.281	0.2561
chr2L	268000	270000	0.1087	-0.0592	0.9211
chr2L	270000	272000	-0.2239	1.0552	0.3023
chr2L	272000	274000	0.0191	1.8998	-0.1301
chr2L	274000	276000	-0.0672	0.9919	0.7805
chr2L	276000	278000	0.0435	0.6669	0.4513
chr2L	278000	280000	0.9199	1.8825	1.0277
chr2L	280000	282000	-0.2591	1.2922	0.8066
chr2L	282000	284000	0.3963	0.9051	1.2616
chr2L	284000	286000	0.4847	0.8318	0.533
chr2L	286000	288000	-0.0552	1.5145	-0.1624
chr2L	288000	290000	0.0993	0.5844	1.2241
chr2L	290000	292000	-0.014	-0.1769	-0.0378
chr2L	292000	294000	-0.1566	0.844	0.4222
chr2L	294000	296000	-0.0249	1.6182	0.5765
chr2L	296000	298000	0.7508	1.0777	0.2416
chr2L	298000	300000	-0.0113	0.0764	-0.2661
chr2L	300000	302000	-0.1917	0.0345	0
chr2L	302000	304000	-0.1276	0.1938	-0.1889
chr2L	304000	306000	-0.0662	0.852	-0.2694
chr2L	306000	308000	0.1119	1.0308	0.3808
chr2L	308000	310000	0.9921	0.4614	0.3507
chr2L	310000	312000	0.2041	0.9114	1.0916
chr2L	312000	314000	-0.151	-0.3925	-0.015
chr2L	314000	316000	0.195	0.0828	0.613
chr2L	316000	318000	0.0241	0.8744	0.4233
chr2L	318000	320000	0.5768	-0.0985	0.031
chr2L	320000	322000	0.0719	0.4435	0.5602
chr2L	322000	324000	-0.0348	0.4021	1.1259
chr2L	324000	326000	0.0265	-0.1659	0.2718
chr2L	326000	328000	-0.1332	0.6531	0.0933
chr2L	328000	330000	-0.1127	0.507	0.6627
chr2L	330000	332000	0.1889	0.6382	1.1517
chr2L	334000	336000	0.8086	-0.2599	-0.4118
chr2L	336000	338000	0.0659	0.0476	0.4775
chr2L	340000	342000	-0.441	-0.5177	0.7088
chr2L	342000	344000	-0.1071	-0.0974	0.4436
chr2L	344000	346000	-0.0268	0.3575	0.0736
chr2L	346000	348000	0.1979	-0.1792	-0.1823
chr2L	354000	356000	-0.2756	-0.5239	-0.6431
chr2L	356000	358000	0.0603	0.9071	0.4292
chr2L	358000	360000	-0.386	-0.2033	-0.143
chr2L	366000	368000	-0.1762	0.3015	0.405
chr2L	368000	370000	-0.026	1.0714	-0.2694
chr2L	370000	372000	0	0.0121	-0.1595
chr2L	372000	374000	-0.2777	0.8668	0.7667
chr2L	374000	376000	0.2211	1.3279	0.2111
chr2L	376000	378000	0.6416	0.8103	0.5737
chr2L	378000	380000	0.9167	-0.1402	0.5305
chr2L	380000	382000	-0.1498	0.3122	0.533
chr2L	382000	384000	0.1326	0.1456	-0.378
chr2L	384000	386000	-0.2794	-0.3163	0.3123
chr2L	386000	388000	0.571	-0.1309	0.0914
chr2L	388000	390000	0.7661	0.0632	0.0964
chr2L	390000	392000	0.0561	-0.1803	0.0272
chr2L	392000	394000	0.0273	0.5913	-0.149
chr2L	394000	396000	0.4133	-0.2741	0.462
chr2L	396000	398000	0.2322	-0.1953	0.586
chr2L	398000	400000	1.2632	0.2629	0.526
chr2L	400000	402000	0.9609	0.9905	0.4272
chr2L	402000	404000	-0.26	0.4934	-0.4524
chr2L	404000	406000	0.4624	-0.1999	0.7123
chr2L	406000	408000	0.0502	1.5973	0.8491
chr2L	408000	410000	-0.0023	0.0442	0
chr2L	410000	412000	-0.2576	1.1366	-0.1665
chr2L	412000	414000	-0.1362	0.4336	0.2689
chr2L	414000	416000	0.529	-0.251	0.7626
chr2L	416000	418000	-0.2441	1.2122	0.489
chr2L	418000	420000	0.0199	0	0.6571
chr2L	420000	422000	-0.1154	0.3242	0.076
chr2L	422000	424000	-0.2043	0.7209	0.4963
chr2L	424000	426000	0.1174	0.8221	0.802
chr2L	426000	428000	-0.1969	-0.0403	-0.1116
chr2L	428000	430000	0.2418	1.4391	0.5139
chr2L	430000	432000	0.025	-0.0134	0.3939
chr2L	432000	434000	0.8243	-0.0075	0.6252
chr2L	434000	436000	-0.2142	0.0463	0.0438
chr2L	436000	438000	-0.1686	-0.0468	-0.1213
chr2L	438000	440000	-0.1643	0.6597	0.2602
chr2L	440000	442000	-0.2693	-0.0146	0.7805
chr2L	442000	444000	0.0295	0.4071	-0.2682
chr2L	444000	446000	0.6566	1.2777	0.3311
chr2L	446000	448000	0.7981	0.3412	0.4308
chr2L	448000	450000	-0.0814	0.4261	-0.1739
chr2L	450000	452000	0.1971	0.5131	0.3522
chr2L	452000	454000	-0.0249	-0.0568	-0.0097
chr2L	454000	456000	-0.2764	-0.3153	-0.3561
chr2L	456000	458000	0.833	0.8003	0.5843
chr2L	458000	460000	-0.1555	0.1456	-0.1949
chr2L	460000	462000	0.5823	1.2999	0.578
chr2L	462000	464000	0.0179	0.7659	0.1997
chr2L	464000	466000	-0.1496	0.0695	0.3697
chr2L	466000	468000	0.0041	0.0248	0.361
chr2L	468000	470000	-0.2112	-0.2981	0.581
chr2L	470000	472000	-0.0627	-0.4281	-0.2784
chr2L	472000	474000	-0.1627	1.304	-0.3919
chr2L	474000	476000	0.0346	0.996	-0.0066
chr2L	476000	478000	-0.2265	0.1044	0.6457
chr2L	478000	480000	0.093	-0.209	0.0813
chr2L	480000	482000	-0.2978	0.4336	0.2658
chr2L	482000	484000	-0.1359	0.2776	0.0951
chr2L	484000	486000	0.5852	-0.299	-0.4038
chr2L	486000	488000	-0.0127	-0.1648	0.0792
chr2L	488000	490000	1.136	-0.0752	0.7805
chr2L	490000	492000	0.0311	-0.003	0.711
chr2L	492000	494000	-0.3112	0.604	-0.3336
chr2L	494000	496000	-0.0984	-0.3068	0.1504
chr2L	496000	498000	0.4912	-0.1364	-0.0929
chr2L	498000	500000	-0.1489	0.4459	0.4737
chr2L	500000	502000	-0.2189	-0.2981	0.1012
chr2L	502000	504000	0.2818	-0.2662	0.0453
chr2L	504000	506000	-0.1375	-0.0458	0.0668
chr2L	506000	508000	0.0007	0.0695	0.0552
chr2L	508000	510000	-0.237	-0.3174	-0.2012
chr2L	510000	512000	-0.2199	-0.0752	0.0489
chr2L	512000	514000	0.081	-0.0316	-0.3762
chr2L	514000	516000	-0.0378	0.6531	0
chr2L	516000	518000	-0.2213	-0.0898	0.4179
chr2L	518000	520000	-0.0672	-0.0003	0.0343
chr2L	520000	522000	0.025	-0.123	0.3975
chr2L	522000	524000	-0.0296	-0.0282	0.5843
chr2L	524000	526000	0.0352	-0.0633	0.1847
chr2L	528000	530000	-0.203	-0.239	-0.1935
chr2L	530000	532000	0.3034	0.3176	0.5692
chr2L	532000	534000	-0.1591	-0.1426	1.0529
chr2L	534000	536000	-0.1023	1.1094	-0.1237
chr2L	536000	538000	-0.0952	-0.0146	-0.0756
chr2L	538000	540000	0.1146	0.8022	0.4204
chr2L	540000	542000	-0.1995	-0.123	0.2744
chr2L	542000	544000	-0.0652	1.1482	0.3697
chr2L	544000	546000	0.1595	0.0662	0.1602
chr2L	546000	548000	-0.1222	0.1008	-0.3891
chr2L	548000	550000	0.2315	0.0376	-0.1184
chr2L	550000	552000	-0.2448	0.8263	0.2388
chr2L	552000	554000	-0.0309	0.156	-0.1157
chr2L	554000	556000	-0.1716	0.4092	0.2137
chr2L	556000	558000	0.4195	0.3373	0.3293
chr2L	558000	560000	0.1527	-0.4047	0.1342
chr2L	560000	562000	-0.0573	-0.25	-0.4349
chr2L	562000	564000	-0.3151	0.239	-0.1374
chr2L	564000	566000	0.5583	0.7042	0.7962
chr2L	566000	568000	0.1588	0.4416	0.0687
chr2L	568000	570000	-0.0403	0.7575	-0.2251
chr2L	570000	572000	0.3571	1.3626	0.5029
chr2L	572000	574000	-0.0066	0.8318	0.6752
chr2L	574000	576000	-0.185	-0.2241	0.6401
chr2L	576000	578000	0.4186	0.3723	0.3908
chr2L	578000	580000	0.8982	-0.253	0.3684
chr2L	580000	582000	-0.1192	-0.271	0.1029
chr2L	582000	584000	-0.0253	0.1769	0.232
chr2L	584000	586000	-0.0831	-0.2751	0.0288
chr2L	586000	588000	-0.0702	0.3966	0.5972
chr2L	588000	590000	-0.16	0.7407	0.4835
chr2L	590000	592000	-0.2174	0.0711	-0.1401
chr2L	592000	594000	-0.1765	1.3518	0.361
chr2L	594000	596000	-0.1409	-0.0198	0.8796
chr2L	596000	598000	0.4733	0.0201	0.355
chr2L	598000	600000	-0.0972	1.1166	-0.2871
chr2L	600000	602000	-0.0733	0.7842	0.2337
chr2L	602000	604000	-0.1404	1.1067	-0.2107
chr2L	604000	606000	0.0472	1.0819	0.1688
chr2L	606000	608000	-0.0772	1.149	-0.3989
chr2L	608000	610000	0.0682	1.4134	0.5424
chr2L	610000	612000	-0.1387	0.2871	-0.2571
chr2L	612000	614000	-0.2406	-0.2897	0.0215
chr2L	614000	616000	-0.1178	-0.1541	-0.2816
chr2L	616000	618000	0.6422	-0.1038	-0.2772
chr2L	618000	620000	0.542	-0.1981	-0.3038
chr2L	620000	622000	-0.3029	-0.5257	-0.0579
chr2L	622000	624000	0.6407	-0.1714	-0.2076
chr2L	624000	626000	-0.184	-0.0579	0.5507
chr2L	628000	630000	-0.0096	-0.2119	0.7283
chr2L	630000	632000	0.147	-0.1714	0.3238
chr2L	632000	634000	-0.0417	-0.1601	-0.0491
chr2L	634000	636000	-0.1643	-0.3694	0
chr2L	636000	638000	1.0474	-0.0432	0.7715
chr2L	638000	640000	-0.0923	0.0744	0.0687
chr2L	640000	642000	0.2333	-0.0316	0.0093
chr2L	642000	644000	0.3803	0.7453	0.6192
chr2L	644000	646000	-0.0784	1.0435	0.4905
chr2L	646000	648000	0.023	-0.4079	-0.299
chr2L	648000	650000	0.0692	0.9645	-0.0247
chr2L	650000	652000	0.0957	-0.3383	0.8131
chr2L	652000	654000	-0.0789	0.1537	-0.3371
chr2L	654000	656000	-0.1567	0.3146	0.0777
chr2L	656000	658000	0.0255	-0.2132	0.5564
chr2L	658000	660000	0.0756	0.1412	0.4417
chr2L	660000	662000	-0.1998	-0.1131	0.6903
chr2L	662000	664000	-0.2253	0.003	0.2495
chr2L	664000	666000	-0.1456	0.201	-0.0746
chr2L	666000	668000	0.0215	0.1456	0.5911
chr2L	668000	670000	-0.0159	0.5957	-0.0085
chr2L	670000	672000	-0.3182	-0.2689	0.3507
chr2L	672000	674000	0.2189	0.0408	0.521
chr2L	674000	676000	0.829	1.3697	0.5286
chr2L	676000	678000	0.1193	-0.3383	0.1847
chr2L	678000	680000	-0.2805	-0.1414	-0.2153
chr2L	680000	682000	-0.0577	0.1957	0.6336
chr2L	682000	684000	0.0257	0.3654	-0.3772
chr2L	684000	686000	0.0593	-0.0198	-0.4666
chr2L	686000	688000	-0.2253	-0.6748	-0.5275
chr2L	696000	698000	-0.2448	0.156	-0.1184
chr2L	698000	700000	0.0112	0.1008	-0.3903
chr2L	700000	702000	0.1838	1.1568	0.6118
chr2L	702000	704000	-0.264	0.0265	-0.3515
chr2L	704000	706000	-0.0825	-0.2906	-0.3604
chr2L	706000	708000	-0.0333	-0.4412	0.0896
chr2L	708000	710000	0.0866	0.5274	0.1092
chr2L	710000	712000	-0.0491	0.4974	-0.5305
chr2L	712000	714000	-0.1132	0.3966	0.0202
chr2L	716000	718000	-0.0463	0.3272	-0.3472
chr2L	718000	720000	0.1678	-0.1108	0.2851
chr2L	720000	722000	-0.1048	-0.0045	-0.0843
chr2L	722000	724000	0.9783	0.4293	0.6205
chr2L	724000	726000	0.0898	-0.0862	0.1092
chr2L	726000	728000	-0.1872	-0.1906	-0.0247
chr2L	728000	730000	0.0497	0.7575	0.435
chr2L	730000	732000	0.6714	0.1899	0.2137
chr2L	732000	734000	-0.0802	0.0617	0.1981
chr2L	734000	736000	0.029	0.1341	-0.4127
chr2L	736000	738000	-0.185	-0.293	-0.192
chr2L	738000	740000	-0.1547	-0.2218	0.1879
chr2L	740000	742000	-0.232	-0.0212	-0.241
chr2L	742000	744000	0.8231	-0.1944	-0.2906
chr2L	744000	746000	-0.4237	-0.4843	0.435
chr2L	746000	748000	-0.0805	-0.3564	-0.3346
chr2L	750000	752000	-0.1474	0.1251	0.3908
chr2L	754000	756000	-0.0104	0.0522	-0.3532
chr2L	756000	758000	0.0179	-0.21	0.4469
chr2L	758000	760000	-0.2982	0.4741	0.4406
chr2L	760000	762000	0.3246	0.1288	0.7069
chr2L	762000	764000	0.0402	0.7072	-0.0008
chr2L	764000	766000	-0.1501	0.0265	0.7873
chr2L	766000	768000	0.6192	-0.1541	0.378
chr2L	768000	770000	0.2576	0.3351	0.3311
chr2L	772000	774000	-0.1252	-0.1494	-0.1702
chr2L	774000	776000	0.1038	-0.0927	-0.073
chr2L	776000	778000	-0.2083	0.0744	-0.5305
chr2L	778000	780000	-0.1636	-0.2209	-0.0592
chr2L	780000	782000	-0.1149	0.6234	-0.1318
chr2L	782000	784000	-0.027	-0.48	0.3407
chr2L	784000	786000	0.1765	0.0391	0.5602
chr2L	786000	788000	0.6026	0.1363	0.3712
chr2L	788000	790000	0.3339	0.1899	-0.2183
chr2L	790000	792000	-0.0435	-0.1999	0.311
chr2L	792000	794000	0.2108	0.0074	-0.1973
chr2L	796000	798000	0.764	0.7433	0.9954
chr2L	802000	804000	-0.2794	-0.1636	-0.3278
chr2L	804000	806000	0.4921	-0.2806	0.2006
chr2L	806000	808000	-0.2416	-0.3108	0.1504
chr2L	808000	810000	0.0524	0.1584	0.785
chr2L	810000	812000	-0.2271	0.0885	0.5507
chr2L	812000	814000	-0.3091	0.3272	0.6665
chr2L	814000	816000	-0.3198	1.1939	0.0272
chr2L	816000	818000	-0.0426	0.8583	0.0272
chr2L	818000	820000	0.8352	0.4115	-0.1651
chr2L	820000	822000	0.6566	0.7631	0.6171
chr2L	822000	824000	-0.1056	0.5208	-0.2772
chr2L	824000	826000	0.144	0.5786	0.2822
chr2L	826000	828000	-0.0935	0.0828	0.6108
chr2L	828000	830000	-0.2213	-0.1131	-0.4082
chr2L	830000	832000	-0.3263	0.0105	-0.1595
chr2L	832000	834000	-0.1747	-0.201	0.3437
chr2L	834000	836000	-0.0392	-0.21	0.0813
chr2L	836000	838000	-0.1132	-0.2022	-0.1346
chr2L	838000	840000	-0.1705	-0.0266	0.5737
chr2L	840000	842000	0.0286	0.0843	-0.2743
chr2L	842000	844000	0.0139	0.8022	-0.1254
chr2L	844000	846000	-0.2205	-0.2119	0.7021
chr2L	846000	848000	-0.2043	-0.0492	-0.2671
chr2L	848000	850000	-0.1771	0.2954	0.5997
chr2L	850000	852000	-0.3216	-0.0378	-0.5059
chr2L	852000	854000	-0.2103	0.0296	-0.421
chr2L	854000	856000	0.0094	-0.321	-0.364
chr2L	856000	858000	0.058	1.7061	0.5437
chr2L	858000	860000	-0.2213	0.6597	0.0951
chr2L	860000	862000	0.4664	0.9388	-0.191
chr2L	862000	864000	-0.3332	0.0001	-0.1581
chr2L	864000	866000	0.3333	0.1434	0.1255
chr2L	866000	868000	1.3565	0.8825	-0.2571
chr2L	868000	870000	0.0052	1.3125	0.1504
chr2L	870000	872000	-0.1083	1.0793	1.1942
chr2L	872000	874000	0.1718	0.7476	0.7234
chr2L	874000	876000	-0.1159	1.3241	0.0569
chr2L	876000	878000	0.3478	-0.0531	-0.0545
chr2L	878000	880000	0.0064	0.0121	0.6665
chr2L	880000	882000	0.0598	1.0632	0.899
chr2L	882000	884000	1.3648	0.5208	-0.0592
chr2L	884000	886000	0.1724	-0.0592	0.1456
chr2L	886000	888000	-0.3013	0.2871	0.5475
chr2L	890000	892000	-0.2018	-0.325	0.4069
chr2L	892000	894000	-0.0691	0	-0.0746
chr2L	894000	896000	-0.126	-0.0913	0.6742
chr2L	896000	898000	-0.3115	0.604	-0.5948
chr2L	898000	900000	0.4712	0.7724	0.2403
chr2L	900000	902000	-0.1199	-0.3543	-0.2871
chr2L	902000	904000	-0.0524	-0.1999	0.0403
chr2L	904000	906000	0.1434	-0.3423	-0.2076
chr2L	906000	908000	0.0423	0.0408	-0.5179
chr2L	910000	912000	0	-0.0691	0.6411
chr2L	912000	914000	1.1002	0.2093	0.124
chr2L	914000	916000	-0.0004	-0.0316	0.0202
chr2L	916000	918000	0.2078	1.2438	-0.149
chr2L	918000	920000	0.1376	-0.201	0.1504
chr2L	922000	924000	-0.1737	0.5844	-0.1416
chr2L	924000	926000	0.0459	0.2986	0.7394
chr2L	928000	930000	-0.2229	-0.2874	0.0668
chr2L	930000	932000	-0.2645	0.1363	-0.3224
chr2L	932000	934000	-0.0752	0.2253	-0.2871
chr2L	934000	936000	0.0335	-0.2033	-0.2127
chr2L	936000	938000	0.9478	0.0391	0.0687
chr2L	938000	940000	0.1376	0.5099	0.7464
chr2L	940000	942000	-0.2426	0.0248	0
chr2L	942000	944000	-0.0748	0.2278	-0.0803
chr2L	944000	946000	-0.1759	-0.262	-0.2896
chr2L	946000	948000	-0.0215	-0.0432	-0.1374
chr2L	948000	950000	-0.232	0.6783	0.378
chr2L	950000	952000	-0.0211	-0.124	-0.3505
chr2L	952000	954000	-0.2237	0.151	-0.2304
chr2L	954000	956000	0.4953	0	0.0489
chr2L	956000	958000	-0.3649	-0.2337	0.3069
chr2L	960000	962000	-0.003	0.245	0.0521
chr2L	962000	964000	-0.0323	0.1008	0.4802
chr2L	964000	966000	-0.2632	0.0215	-0.0378
chr2L	966000	968000	0.0726	0.0744	-0.4447
chr2L	968000	970000	-0.2683	-0.4047	-0.0182
chr2L	970000	972000	0.0371	-0.1494	-0.1637
chr2L	972000	974000	-0.1442	0.0617	0.1552
chr2L	984000	986000	-0.3322	-0.3898	-0.5157
chr2L	986000	988000	0.0532	-0.0432	-0.0097
chr2L	988000	990000	-0.2199	0.0314	-0.2356
chr2L	990000	992000	0.0706	0.1251	-0.3256
chr2L	992000	994000	-0.1018	-0.1636	-0.191
chr2L	994000	996000	-0.2448	0.5756	0.2995
chr2L	1006000	1008000	-0.0908	-0.7508	-0.2479
chr2L	1008000	1010000	-0.0963	-0.0432	-0.483
chr2L	1010000	1012000	-0.1953	-0.3543	0.4873
chr2L	1014000	1016000	-0.4237	-0.2731	-0.4577
chr2L	1016000	1018000	0.039	0.1537	-0.4127
chr2L	1018000	1020000	0.2702	-0.0212	0.0604
chr2L	1022000	1024000	-0.1905	-0.0985	-0.3407
chr2L	1024000	1026000	0.8604	0.099	-0.2076
chr2L	1028000	1030000	0.1082	-0.0714	-0.149
chr2L	1030000	1032000	-0.1633	-0.201	0.1552
chr2L	1032000	1034000	-0.173	0.1869	-0.0281
chr2L	1034000	1036000	0.0163	0.3206	-0.2816
chr2L	1036000	1038000	-0.1349	-0.0121	-0.3453
chr2L	1038000	1040000	-0.1387	0.1064	-0.0415
chr2L	1040000	1042000	-0.0417	-0.0543	-0.047
chr2L	1042000	1044000	-0.3376	-0.5307	0.0343
chr2L	1044000	1046000	0.0055	-0.178	0.355
chr2L	1046000	1048000	-0.0088	-0.1155	0.4719
chr2L	1048000	1050000	-0.013	-0.2599	-0.432
chr2L	1050000	1052000	0.3066	-0.1871	-0.4497
chr2L	1052000	1054000	-0.2079	-0.1332	0.0951
chr2L	1054000	1056000	-0.0411	-0.0849	0.1788
chr2L	1056000	1058000	0.7683	-0.1198	0.3923
chr2L	1058000	1060000	-0.1269	-0.3075	0.1582
chr2L	1060000	1062000	-0.0296	-0.1565	0.6388
chr2L	1062000	1064000	-0.143	1.1617	0.2213
chr2L	1064000	1066000	-0.0291	0.7659	-0.1739
chr2L	1066000	1068000	0.0094	0.6986	0.3326
chr2L	1068000	1070000	-0.07	0.2508	0.6637
chr2L	1070000	1072000	0.1082	-0.3049	-0.0862
chr2L	1072000	1074000	0.2418	0.8239	-0.3542
chr2L	1074000	1076000	-0.0253	1.167	0.581
chr2L	1076000	1078000	0.0429	1.3053	1.1063
chr2L	1078000	1080000	0.7656	1.6982	0.5824
chr2L	1080000	1082000	-0.2476	0.6889	-0.0827
chr2L	1082000	1084000	-0.0015	0.0828	-0.1254
chr2L	1084000	1086000	-0.3038	1.0148	0.304
chr2L	1088000	1090000	-0.0079	-0.2652	0.2602
chr2L	1090000	1092000	-0.0915	0	-0.02
chr2L	1092000	1094000	-0.1958	0.3829	-0.454
chr2L	1094000	1096000	-0.119	-0.3383	-0.3746
chr2L	1096000	1098000	-0.1523	0.2421	0.7322
chr2L	1102000	1104000	0.25	-0.1944	-0.4118
chr2L	1104000	1106000	0.0307	1.1908	0.4148
chr2L	1106000	1108000	-0.0518	0.3761	0.1271
chr2L	1108000	1110000	0.2053	1.4849	0.3188
chr2L	1110000	1112000	1.1181	-0.08	0.3766
chr2L	1112000	1114000	0.5617	0.3206	0.435
chr2L	1114000	1116000	0	0.2871	-0.1116
chr2L	1116000	1118000	-0.0426	0.5356	0.9128
chr2L	1118000	1120000	-0.133	0.6153	1.2422
chr2L	1120000	1122000	-0.1936	-0.0822	1.051
chr2L	1122000	1124000	-0.1819	-0.095	-0.1267
chr2L	1124000	1126000	-0.1828	0.0725	0.1504
chr2L	1126000	1128000	-0.0814	0.2629	-0.0349
chr2L	1128000	1130000	-0.1269	0.7433	0.3653
chr2L	1130000	1132000	-0.1503	-0.0543	-0.3496
chr2L	1132000	1134000	0.3909	0.2954	0.6082
chr2L	1134000	1136000	0.1476	-0.25	0.3567
chr2L	1136000	1138000	0.1252	0.3761	0.0288
chr2L	1138000	1140000	0.2824	-0.2672	-0.1093
chr2L	1140000	1142000	-0.1375	-0.2968	-0.1823
chr2L	1142000	1144000	-0.2183	-0.1179	-0.0746
chr2L	1144000	1146000	-0.0376	-0.1354	0.4689
chr2L	1146000	1148000	-0.1187	0.4376	-0.1283
chr2L	1148000	1150000	0.1678	1.4196	0.7055
chr2L	1150000	1152000	-0.1269	-0.0445	-0.2533
chr2L	1152000	1154000	-0.3229	-0.1725	-0.1254
chr2L	1154000	1156000	-0.2367	0.4902	0.4101
chr2L	1156000	1158000	0.6815	0.1607	0.2462
chr2L	1158000	1160000	0.0692	-0.1364	0.5795
chr2L	1160000	1162000	-0.1345	-0.1933	-0.2262
chr2L	1162000	1164000	-0.0275	1.4782	0.6627
chr2L	1164000	1166000	0.0572	1.0045	0.2388
chr2L	1166000	1168000	-0.2826	-0.1166	0.4162
chr2L	1168000	1170000	-0.0535	1.3843	0.3567
chr2L	1170000	1172000	-0.282	0.2833	0.3069
chr2L	1172000	1174000	0.7079	-0.0121	0.2893
chr2L	1174000	1176000	0.3293	0.5467	0.9986
chr2L	1176000	1178000	0.1657	0.5398	0.5928
chr2L	1178000	1180000	0.655	-0.003	-0.0959
chr2L	1180000	1182000	-0.2463	0.0647	0.3056
chr2L	1182000	1184000	-0.3203	-0.0654	0.0056
chr2L	1184000	1186000	-0.0565	0.8779	0
chr2L	1186000	1188000	0.4816	-0.1551	0.1981
chr2L	1188000	1190000	0.1916	0.0561	0
chr2L	1190000	1192000	0.2243	0.054	0.0288
chr2L	1192000	1194000	-0.2009	0.0522	-0.2356
chr2L	1194000	1196000	0.1676	0.6494	0.7949
chr2L	1196000	1198000	-0.1498	0.6093	0.2689
chr2L	1198000	1200000	0.1303	0.2649	-0.4846
chr2L	1200000	1202000	-0.3272	-0.4024	-0.5497
chr2L	1202000	1204000	-0.2097	-0.247	0.4524
chr2L	1204000	1206000	0.0928	0.0215	0.8066
chr2L	1208000	1210000	0.0402	-0.1364	0.5342
chr2L	1210000	1212000	0.0463	0.0167	-0.1401
chr2L	1214000	1216000	-0.2241	-0.2447	0.1911
chr2L	1216000	1218000	0.6131	-0.0543	-0.0943
chr2L	1218000	1220000	0.5852	0.9238	0.0951
chr2L	1226000	1228000	-0.4578	-0.678	-0.4073
chr2L	1228000	1230000	0.8497	-0.0389	0.2048
chr2L	1230000	1232000	-0.1325	0.1843	-0.1301
chr2L	1232000	1234000	-0.2695	0.0182	-0.1387
chr2L	1234000	1236000	0.7825	0.3682	0.243
chr2L	1236000	1238000	-0.1633	-0.2326	-0.0706
chr2L	1238000	1240000	0.1422	-0.1738	0.3987
chr2L	1240000	1242000	-0.2275	0.5131	0.3537
chr2L	1242000	1244000	-0.2915	0.0089	-0.0676
chr2L	1244000	1246000	0.9003	0.6432	0.1092
chr2L	1246000	1248000	-0.0811	-0.0016	0.065
chr2L	1248000	1250000	-0.0776	-0.1944	0.8151
chr2L	1250000	1252000	-0.2011	-0.2599	-0.2424
chr2L	1252000	1254000	-0.3233	-0.1121	-0.1624
chr2L	1254000	1256000	0.6858	-0.2447	-0.0929
chr2L	1256000	1258000	0	-0.0092	-0.0676
chr2L	1258000	1260000	-0.2958	-0.312	-0.2694
chr2L	1262000	1264000	-0.0603	-0.1198	0.1122
chr2L	1266000	1268000	-0.0863	0.0904	0.1602
chr2L	1270000	1272000	0.1242	-0.1402	0.2924
chr2L	1272000	1274000	-0.151	0.7407	-0.3691
chr2L	1274000	1276000	0.4643	-0.2178	0.0254
chr2L	1280000	1282000	0.352	-0.1906	0.1938
chr2L	1282000	1284000	-0.0202	-0.081	-0.3854
chr2L	1284000	1286000	0.0644	-0.2609	0.2196
chr2L	1286000	1288000	-0.481	-0.1179	0.3833
chr2L	1288000	1290000	-0.1736	-0.2276	0.1178
chr2L	1290000	1292000	-0.1555	-0.0468	-0.1267
chr2L	1292000	1294000	0.2634	0.7575	0.5876
chr2L	1294000	1296000	-0.3151	0.4873	-0.1374
chr2L	1298000	1300000	0.1343	-0.2844	-0.2452
chr2L	1304000	1306000	-0.0844	-0.2806	-0.3453
chr2L	1306000	1308000	-0.3804	-0.1026	-0.3267
chr2L	1308000	1310000	0.6383	-0.1414	0.0777
chr2L	1312000	1314000	-0.2083	-0.211	0.0703
chr2L	1314000	1316000	-0.1124	-0.3098	0.711
chr2L	1316000	1318000	-0.3229	-0.3363	0.4245
chr2L	1318000	1320000	-0.4697	-0.2296	-0.4089
chr2L	1322000	1324000	0.2583	0.0764	0.5928
chr2L	1326000	1328000	0.7792	0.4236	-0.0024
chr2L	1328000	1330000	0.4189	-0.0849	0.6034
chr2L	1330000	1332000	-0.0333	-0.0765	0.5424
chr2L	1332000	1334000	-0.0229	-0.0849	0.0173
chr2L	1334000	1336000	-0.0477	0.0632	0.1358
chr2L	1336000	1338000	1.0744	-0.2761	-0.5073
chr2L	1338000	1340000	0.5617	-0.2579	0.1672
chr2L	1340000	1342000	0.5217	0.1456	-0.1889
chr2L	1342000	1344000	-0.1028	-0.2488	-0.3139
chr2L	1344000	1346000	0.8157	1.7314	0.1738
chr2L	1346000	1348000	-0.0477	-0.1364	0.3223
chr2L	1348000	1350000	0.3297	-0.2488	-0.3139
chr2L	1350000	1352000	-0.3607	-0.0765	0.2478
chr2L	1352000	1354000	-0.2183	0.1607	0.5615
chr2L	1354000	1356000	0.0304	1.0461	-0.3593
chr2L	1356000	1358000	-0.1799	-0.517	-0.3582
chr2L	1358000	1360000	-0.3899	0.386	0.4292
chr2L	1360000	1362000	-0.2779	-0.0296	0.4292
chr2L	1362000	1364000	-0.3339	-0.2168	0.2911
chr2L	1364000	1366000	-0.3091	0.1918	0.1271
chr2L	1366000	1368000	-0.0524	0.4293	-0.0415
chr2L	1368000	1370000	-0.0426	0.6432	-0.02
chr2L	1370000	1372000	0.019	0.7899	0.5286
chr2L	1372000	1374000	0.5298	0.3122	0.3123
chr2L	1374000	1376000	-0.0992	-0.0367	0.0872
chr2L	1376000	1378000	0.1201	-0.0619	-0.1005
chr2L	1378000	1380000	-0.0104	-0.1402	0.7606
chr2L	1380000	1382000	0.1407	-0.2806	-0.3612
chr2L	1382000	1384000	0.1376	0.1086	0.1208
chr2L	1384000	1386000	0.6234	-0.1323	0.0504
chr2L	1386000	1388000	0.2539	0.6299	0.0074
chr2L	1388000	1390000	0.0593	0.7842	0.2156
chr2L	1390000	1392000	-0.2332	-0.0492	-0.015
chr2L	1392000	1394000	-0.1581	0.2833	0.2851
chr2L	1394000	1396000	-0.1085	-0.3163	-0.3244
chr2L	1396000	1398000	0.1699	0.0599	0.311
chr2L	1398000	1400000	-0.0435	0.0561	-0.3532
chr2L	1402000	1404000	0.0166	0.8583	0
chr2L	1404000	1406000	0.0724	-0.2411	0.1208
chr2L	1406000	1408000	1.3433	0.9974	0.754
chr2L	1408000	1410000	0.0489	0.8922	1.1572
chr2L	1410000	1412000	-0.3101	1.8261	1.2223
chr2L	1412000	1414000	-0.1494	0.3549	1.1922
chr2L	1414000	1416000	0.0778	1.36	-0.2127
chr2L	1416000	1418000	0.3321	1.4477	0.4775
chr2L	1418000	1420000	-0.0279	1.7882	1.0072
chr2L	1420000	1422000	-0.3443	0.0679	0.8408
chr2L	1422000	1424000	0.5718	0.5581	0.6428
chr2L	1424000	1426000	0.3803	-0.2599	-0.3029
chr2L	1426000	1428000	0.1075	0.2629	0.6279
chr2L	1428000	1430000	0.9789	0.1064	0.1255
chr2L	1430000	1432000	0.8793	0.0561	0.8878
chr2L	1432000	1434000	-0.1782	-0.1009	-0.477
chr2L	1434000	1436000	-0.2864	-0.0251	-0.0378
chr2L	1436000	1438000	-0.0339	0.9433	0.3188
chr2L	1438000	1440000	0.2211	0.1769	0.5521
chr2L	1440000	1442000	0.6778	-0.1671	-0.1716
chr2L	1442000	1444000	-0.1227	0.0089	-0.1637
chr2L	1444000	1446000	0.7287	0.7183	-0.0579
chr2L	1446000	1448000	0.0561	-0.3304	-0.2198
chr2L	1448000	1450000	-0.1391	0.6649	-0.4577
chr2L	1450000	1452000	0	-0.2588	0
chr2L	1452000	1454000	-0.3222	0.3829	-0.0611
chr2L	1454000	1456000	-0.1199	1.2496	-0.2127
chr2L	1456000	1458000	-0.1622	-0.1481	0.1392
chr2L	1458000	1460000	-0.1194	0.6623	0.0093
chr2L	1460000	1462000	0.0327	0.6382	0.6095
chr2L	1462000	1464000	0.1711	0.058	0.6364
chr2L	1464000	1466000	0.593	-0.4361	-0.1998
chr2L	1466000	1468000	0.0698	0.0089	-0.4839
chr2L	1468000	1470000	0	-0.0355	0.3056
chr2L	1470000	1472000	0.2078	0.4177	0.1806
chr2L	1472000	1474000	0.3679	0.1386	-0.2224
chr2L	1474000	1476000	-0.2502	0.1537	0.0914
chr2L	1476000	1478000	0.0456	0.7783	0.9927
chr2L	1478000	1480000	0.1334	-0.0849	0.3281
chr2L	1480000	1482000	-0.1375	0.8903	-0.4018
chr2L	1482000	1484000	-0.1137	0.1651	0.2644
chr2L	1484000	1486000	-0.2688	-0.1061	-0.3318
chr2L	1486000	1488000	0	-0.2178	-0.3019
chr2L	1488000	1490000	-0.2421	-0.1188	0.3123
chr2L	1490000	1492000	0.0276	-0.0092	-0.4412
chr2L	1492000	1494000	0.4774	-0.1414	0.0108
chr2L	1494000	1496000	-0.2306	-0.0305	0.0356
chr2L	1496000	1498000	1.0226	0.5541	1.1515
chr2L	1498000	1500000	-0.0952	-0.0266	0.5139
chr2L	1500000	1502000	0.3581	-0.1309	0.7234
chr2L	1502000	1504000	-0.1162	-0.3396	0.0231
chr2L	1504000	1506000	-0.215	-0.0887	0.4582
chr2L	1506000	1508000	-0.2463	-0.0633	0.0093
chr2L	1508000	1510000	-0.013	0.1288	-0.3139
chr2L	1510000	1512000	-0.1958	-0.0727	0.6457
chr2L	1512000	1514000	0.0112	0.1899	0.0552
chr2L	1514000	1516000	0.1201	1.0114	0.613
chr2L	1516000	1518000	-0.2402	0.099	0
chr2L	1518000	1520000	-0.2162	1.1014	-0.0768
chr2L	1520000	1522000	-0.1867	1.2147	0.3123
chr2L	1522000	1524000	-0.0275	0.2253	-0.3834
chr2L	1524000	1526000	-0.2441	-0.08	0.9475
chr2L	1526000	1528000	-0.0481	0.054	0.3174
chr2L	1528000	1530000	0.1582	0.2673	-0.3069
chr2L	1530000	1532000	-0.1941	-0.3552	0.304
chr2L	1532000	1534000	0.1599	-0.2564	-0.2331
chr2L	1534000	1536000	-0.2782	-0.4602	-0.6213
chr2L	1538000	1540000	0.0953	0.4261	0.3248
chr2L	1540000	1542000	-0.0417	0.7326	-0.1401
chr2L	1542000	1544000	-0.103	-0.0378	-0.1237
chr2L	1544000	1546000	-0.1011	-0.3482	0.2299
chr2L	1548000	1550000	0.0481	0.1064	0.3023
chr2L	1550000	1552000	-0.1692	-0.1648	-0.2928
chr2L	1552000	1554000	-0.311	-0.1426	-0.5923
chr2L	1554000	1556000	0.1705	-0.0862	-0.013
chr2L	1556000	1558000	-0.0329	0.4644	-0.1609
chr2L	1558000	1560000	0.0798	-0.0458	-0.3496
chr2L	1560000	1562000	-0.2498	0	0.3522
chr2L	1562000	1564000	0	-0.3284	0.3923
chr2L	1564000	1566000	-0.137	-0.1209	-0.1845
chr2L	1566000	1568000	-0.1882	-0.1859	-0.241
chr2L	1568000	1570000	-0.0481	0.281	0.1483
chr2L	1570000	1572000	-0.4237	-0.4426	-0.7174
chr2L	1574000	1576000	0.2646	-0.2119	-0.2107
chr2L	1576000	1578000	0.2379	-0.0765	-0.1374
chr2L	1578000	1580000	0.0507	-0.124	0.0858
chr2L	1580000	1582000	0.3909	-0.2077	-0.0528
chr2L	1582000	1584000	0.0239	-0.0058	0.2111
chr2L	1584000	1586000	-0.0726	0.8717	0.4865
chr2L	1586000	1588000	0.9155	-0.2689	-0.2241
chr2L	1588000	1590000	0.4658	-0.1378	0.2388
chr2L	1590000	1592000	-0.1962	0.0135	0.0343
chr2L	1592000	1594000	-0.3341	-0.2033	0
chr2L	1594000	1596000	0.5963	-0.0752	0.1519
chr2L	1596000	1598000	-0.0908	-0.0468	0.5749
chr2L	1598000	1600000	-0.0807	0.0662	-0.3407
chr2L	1600000	1602000	0.0012	1.5428	0.5139
chr2L	1602000	1604000	0.3367	1.2095	-0.3931
chr2L	1604000	1606000	-0.2302	-0.1953	0.3009
chr2L	1606000	1608000	-0.1124	0.175	-0.4311
chr2L	1610000	1612000	0.525	0.2222	-0.0528
chr2L	1612000	1614000	0.0049	0.4934	-0.2928
chr2L	1614000	1616000	0.6834	-0.0974	-0.1157
chr2L	1616000	1618000	-0.1902	-0.2751	0.4014
chr2L	1618000	1620000	-0.2659	-0.347	0.2478
chr2L	1620000	1622000	-0.1393	-0.0835	-0.5085
chr2L	1622000	1624000	-0.2048	0.0784	0.373
chr2L	1624000	1626000	0.0263	-0.3414	-0.2962
chr2L	1626000	1628000	-0.4005	-0.6658	-0.4577
chr2L	1628000	1630000	0.7446	-0.2359	-0.4865
chr2L	1630000	1632000	-0.0215	-0.1541	-0.3192
chr2L	1632000	1634000	-0.1365	0.4115	0.3092
chr2L	1634000	1636000	-0.1212	-0.1916	-0.02
chr2L	1636000	1638000	-0.0726	-0.0666	0.2619
chr2L	1638000	1640000	-0.2187	-0.1209	0.0373
chr2L	1640000	1642000	-0.4011	-0.2751	0.4674
chr2L	1642000	1644000	-0.1492	0.3467	0.1456
chr2L	1644000	1646000	0.0155	-0.1188	-0.0803
chr2L	1646000	1648000	-0.0926	0.5274	-0.3183
chr2L	1648000	1650000	-0.1359	-0.3338	-0.1318
chr2L	1650000	1652000	0.0423	-0.1414	-0.2772
chr2L	1652000	1654000	-0.1736	-0.5522	-0.2356
chr2L	1654000	1656000	-0.3251	-0.2168	0.4775
chr2L	1656000	1658000	0.3943	-0.1837	0.2948
chr2L	1658000	1660000	-0.2265	-0.2337	-0.3092
chr2L	1660000	1662000	-0.0309	-0.21	-0.3979
chr2L	1662000	1664000	-0.1236	0.054	0.0717
chr2L	1664000	1666000	-0.1984	-0.1364	-0.0592
chr2L	1666000	1668000	-0.2837	-0.2382	0.3959
chr2L	1668000	1670000	-0.2062	-0.4454	0.1192
chr2L	1670000	1672000	0.8701	-0.1714	-0.364
chr2L	1672000	1674000	0.0838	-0.1309	0.4976
chr2L	1674000	1676000	0.7796	-0.7403	0.578
chr2L	1676000	1678000	0.0067	-0.3199	-0.1716
chr2L	1686000	1688000	-0.0876	-0.3199	0.1483
chr2L	1688000	1690000	0.1449	-0.0121	-0.1332
chr2L	1690000	1692000	-0.1671	0.4974	-0.3979
chr2L	1692000	1694000	-0.0707	-0.2285	-0.0972
chr2L	1694000	1696000	0.3029	-0.0862	-0.2896
chr2L	1696000	1698000	-0.2034	0.2986	0.1847
chr2L	1698000	1700000	-0.0426	-0.1049	-0.2304
chr2L	1700000	1702000	-0.0594	-0.3499	-0.1237
chr2L	1702000	1704000	-0.0691	-0.4426	-0.5531
chr2L	1704000	1706000	1.2276	-0.0505	0.4179
chr2L	1706000	1708000	-0.1902	-0.1981	-0.1474
chr2L	1708000	1710000	-0.1716	0.1008	-0.2356
chr2L	1710000	1712000	-0.3623	-0.2519	-0.2533
chr2L	1712000	1714000	-0.1731	-0.0835	0.1817
chr2L	1714000	1716000	0.2662	-0.0543	0.7696
chr2L	1716000	1718000	-0.2286	-0.0146	-0.3231
chr2L	1718000	1720000	-0.2062	-0.2411	-0.1803
chr2L	1720000	1722000	-0.0348	-0.5852	-0.448
chr2L	1722000	1724000	0.1365	-0.3153	-0.241
chr2L	1724000	1726000	-0.1391	0.0599	0.0022
chr2L	1726000	1728000	-0.2735	-0.1218	-0.3711
chr2L	1728000	1730000	-0.2996	0.5208	0.2196
chr2L	1730000	1732000	0.0729	1.3857	0.3265
chr2L	1732000	1734000	-0.0509	-0.2751	-0.3256
chr2L	1734000	1736000	-0.1831	-0.0752	0.1342
chr2L	1736000	1738000	-0.172	-0.2844	-0.2896
chr2L	1738000	1740000	-0.0433	0.0463	0.6457
chr2L	1740000	1742000	0.0088	0.1008	-0.1609
chr2L	1742000	1744000	-0.0035	-0.2458	0.2995
chr2L	1744000	1746000	-0.071	-0.1083	-0.4813
chr2L	1746000	1748000	0.0311	-0.3577	0.1041
chr2L	1748000	1750000	-0.2306	-0.1026	-0.3183
chr2L	1750000	1752000	0.8783	0.0001	0.2911
chr2L	1752000	1754000	-0.0173	0.2954	-0.3371
chr2L	1754000	1756000	0.543	-0.1364	-0.1832
chr2L	1756000	1758000	-0.2265	-0.2033	0.1768
chr2L	1758000	1760000	0.7185	-0.2285	0
chr2L	1760000	1762000	0.0273	-0.1588	-0.3418
chr2L	1766000	1768000	-0.1249	-0.0913	0.3795
chr2L	1772000	1774000	-0.123	-0.3163	-0.3505
chr2L	1778000	1780000	0	-0.3588	-0.1093
chr2L	1780000	1782000	-0.0627	-0.1481	-0.1823
chr2L	1782000	1784000	-0.0392	-0.0822	0.4535
chr2L	1784000	1786000	0.6287	0.8744	0.3923
chr2L	1786000	1788000	-0.2125	-0.3616	0.0173
chr2L	1788000	1790000	0.8902	-0.0974	0.2936
chr2L	1790000	1792000	-0.2642	-0.0887	-0.2142
chr2L	1792000	1794000	-0.0799	-0.1636	-0.2076
chr2L	1794000	1796000	-0.4222	-0.239	0.1817
chr2L	1796000	1798000	-0.2676	-0.737	-0.5923
chr2L	1810000	1812000	-0.3814	-0.6544	-0.3355
chr2L	1812000	1814000	-0.1908	0.1288	-0.2466
chr2L	1818000	1820000	-0.1671	-0.4124	-0.2638
chr2L	1820000	1822000	-0.2145	-0.0251	-0.2127
chr2L	1822000	1824000	-0.3172	0.0617	0.6336
chr2L	1824000	1826000	0.0993	-0.1309	0.4469
chr2L	1826000	1828000	-0.176	-0.2178	-0.1055
chr2L	1830000	1832000	-0.0546	0.2649	0
chr2L	1832000	1834000	-0.2805	-0.2065	0.0914
chr2L	1836000	1838000	-0.0156	-0.1671	-0.073
chr2L	1838000	1840000	-0.1665	-0.4654	-0.3954
chr2L	1840000	1842000	0.7152	-0.1309	0.1271
chr2L	1842000	1844000	-0.0601	0.3897	0.243
chr2L	1844000	1846000	-0.1917	0.0314	-0.1458
chr2L	1846000	1848000	0.0706	-0.3347	-0.2318
chr2L	1848000	1850000	-0.1674	0.6003	0.2658
chr2L	1850000	1852000	-0.1536	0.2093	0.0933
chr2L	1852000	1854000	-0.0309	-0.1364	-0.3919
chr2L	1854000	1856000	0.1008	-0.0134	0.1788
chr2L	1856000	1858000	-0.3414	-0.2188	0.206
chr2L	1858000	1860000	0.0497	-0.3075	0.5091
chr2L	1860000	1862000	-0.3454	-0.2781	0.276
chr2L	1864000	1866000	-0.1302	0.3373	0.0964
chr2L	1866000	1868000	0.6666	0.1632	0.8066
chr2L	1868000	1870000	-0.172	-0.1364	0.8163
chr2L	1870000	1872000	-0.1417	0.0744	0.1788
chr2L	1872000	1874000	0.807	-0.1265	0.4292
chr2L	1874000	1876000	0.081	0.4115	0.2718
chr2L	1876000	1878000	-0.1121	0.0442	0.4069
chr2L	1878000	1880000	0.3719	-0.1624	-0.2398
chr2L	1880000	1882000	-0.0876	0.1312	-0.1755
chr2L	1882000	1884000	-0.0828	0.1985	-0.3267
chr2L	1884000	1886000	-0.3832	-0.147	-0.0803
chr2L	1886000	1888000	-0.0588	-0.1944	-0.051
chr2L	1888000	1890000	0.0437	0.5035	0.4204
chr2L	1890000	1892000	-0.1809	-0.2741	0.065
chr2L	1892000	1894000	-0.402	-0.4977	-0.4107
chr2L	1902000	1904000	-0.151	-0.2458	-0.4944
chr2L	1906000	1908000	-0.2402	-0.3831	-0.2721
chr2L	1910000	1912000	0	-0.2906	-0.3523
chr2L	1912000	1914000	0.0221	-0.253	-0.5001
chr2L	1914000	1916000	-0.2878	0.5611	0.4257
chr2L	1916000	1918000	0.1264	-0.201	-0.2183
chr2L	1918000	1920000	0.5542	0.0695	0.3238
chr2L	1920000	1922000	0	-0.1121	-0.2241
chr2L	1922000	1924000	0.0909	-0.1748	-0.2753
chr2L	1924000	1926000	0.6908	-0.0419	0.311
chr2L	1926000	1928000	0.5175	-0.3447	0.9281
chr2L	1930000	1932000	-0.0026	0.1938	-0.6024
chr2L	1932000	1934000	-0.0611	-0.312	-0.0689
chr2L	1934000	1936000	0.8131	0.4902	0.0385
chr2L	1936000	1938000	0.0487	0.6124	0.8151
chr2L	1938000	1940000	-0.1276	0.3272	0.4222
chr2L	1940000	1942000	0.5629	0.8717	0.5411
chr2L	1942000	1944000	-0.0059	-0.2209	0.0254
chr2L	1944000	1946000	-0.26	-0.2943	0.0872
chr2L	1946000	1948000	-0.0509	1.1246	0.7221
chr2L	1948000	1950000	0.5629	-0.1682	-0.0114
chr2L	1950000	1952000	0.69	0.8903	-0.1702
chr2L	1952000	1954000	1.0211	0.6783	-0.3561
chr2L	1954000	1956000	-0.232	0.5701	0.2244
chr2L	1958000	1960000	-0.3332	0.5957	0.5228
chr2L	1960000	1962000	0.093	0.1008	0.6797
chr2L	1962000	1964000	-0.0433	0.6494	0.176
chr2L	1964000	1966000	-0.0245	0.3272	-0.0676
chr2L	1966000	1968000	0.8316	0.1044	0.6988
chr2L	1968000	1970000	-0.1969	-0.1748	0.5997
chr2L	1970000	1972000	0.6655	0.3122	-0.0545
chr2L	1972000	1974000	0.9213	0.0442	0.2262
chr2L	1974000	1976000	-0.1767	-0.48	0.0173
chr2L	1976000	1978000	-0.0779	-0.0146	-0.1609
chr2L	1978000	1980000	0.0685	-0.3272	-0.2605
chr2L	1980000	1982000	0.7238	0.3615	-0.2466
chr2L	1982000	1984000	0.7609	1.1107	0.2561
chr2L	1984000	1986000	0.6815	0.0904	-0.3737
chr2L	1986000	1988000	0.515	-0.3347	-0.2492
chr2L	1988000	1990000	-0.0786	-0.1402	-0.2795
chr2L	1990000	1992000	1.1061	0.9872	-0.3029
chr2L	1992000	1994000	0.6287	-0.4047	0.4674
chr2L	1994000	1996000	0.1522	-0.0579	0.2591
chr2L	1996000	1998000	0.4178	0.4506	0.1768
chr2L	1998000	2000000	-0.1536	1.2729	0.6304
chr2L	2000000	2002000	1.5485	-0.1016	-0.2753
chr2L	2002000	2004000	0.0502	-0.3108	-0.1359
chr2L	2004000	2006000	-0.2856	0.2954	0.3069
chr2L	2006000	2008000	0.1297	-0.1769	0.4245
chr2L	2008000	2010000	-0.3038	-0.1803	0.2048
chr2L	2010000	2012000	0.365	-0.3672	0.438
chr2L	2012000	2014000	-0.1162	0.386	-0.0008
chr2L	2014000	2016000	0.7074	0.6069	-0.1565
chr2L	2016000	2018000	0.1216	-0.0555	-0.2076
chr2L	2022000	2024000	-0.4005	0.3723	0.0999
chr2L	2024000	2026000	0.9281	-0.2806	-0.2682
chr2L	2026000	2028000	-0.1547	0.0314	-0.2561
chr2L	2028000	2030000	-0.1187	0.5274	0.5538
chr2L	2030000	2032000	-0.2486	0.015	0.0202
chr2L	2032000	2034000	0.4752	0.7527	0.1325
chr2L	2034000	2036000	0.1303	0.6623	0.0777
chr2L	2036000	2038000	0.0761	1.0192	1.1441
chr2L	2038000	2040000	1.184	0.281	0.4674
chr2L	2040000	2042000	-0.2325	1.227	0.4125
chr2L	2042000	2044000	-0.2138	0.3351	0.2156
chr2L	2044000	2046000	-0.071	-0.1933	0.1865
chr2L	2046000	2048000	1.0153	0.9585	-0.013
chr2L	2050000	2052000	-0.2229	-0.2033	0.2591
chr2L	2052000	2054000	-0.0555	-0.003	-0.1901
chr2L	2056000	2058000	-0.1616	-0.0913	0.6726
chr2L	2058000	2060000	0.0307	0.0345	-0.149
chr2L	2060000	2062000	0.0542	-0.0592	0.4703
chr2L	2062000	2064000	-0.3753	0.1128	-0.2784
chr2L	2064000	2066000	0.0919	-0.124	0.7881
chr2L	2066000	2068000	-0.2154	0.0808	0.1192
chr2L	2068000	2070000	-0.148	-0.1364	0.1166
chr2L	2070000	2072000	-0.0935	-0.0296	0.3174
chr2L	2072000	2074000	0.6815	-0.2579	-0.0215
chr2L	2074000	2076000	-0.3117	-0.3153	0.5602
chr2L	2076000	2078000	-0.1	-0.0468	-0.286
chr2L	2078000	2080000	0.441	0.4336	-0.1595
chr2L	2080000	2082000	-0.2018	1.2284	1.0153
chr2L	2082000	2084000	-0.0729	-0.1892	-0.0862
chr2L	2084000	2086000	-0.1813	0.0215	-0.3729
chr2L	2086000	2088000	-0.0512	-0.3949	0.5475
chr2L	2088000	2090000	-0.0825	0.151	0.0108
chr2L	2090000	2092000	-0.1121	0.3272	-0.3383
chr2L	2092000	2094000	-0.1018	0.2476	0.2881
chr2L	2094000	2096000	0.5621	0.4506	0.3865
chr2L	2096000	2098000	-0.239	0.5236	0.8896
chr2L	2098000	2100000	-0.1276	0.2039	0
chr2L	2108000	2110000	-0.2406	-0.5443	-0.6599
chr2L	2110000	2112000	-0.4388	-0.4412	-0.5854
chr2L	2120000	2122000	-0.1383	-0.1414	-0.348
chr2L	2124000	2126000	-0.0714	-0.312	-0.5466
chr2L	2126000	2128000	-0.1338	-0.2906	0.2576
chr2L	2128000	2130000	-0.2794	-0.1624	-0.205
chr2L	2130000	2132000	-0.1202	0.4293	0.0453
chr2L	2132000	2134000	-0.2034	-0.386	0.2337
chr2L	2134000	2136000	0.0561	0.1702	0.4084
chr2L	2136000	2138000	-0.1584	0.0828	-0.4678
chr2L	2138000	2140000	-0.2072	-0.1494	0.3009
chr2L	2140000	2142000	0.9688	0.2705	0.3653
chr2L	2142000	2144000	0.5009	0.3761	0.2074
chr2L	2144000	2146000	1.0135	0.588	0.0584
chr2L	2146000	2148000	0.1274	1.4569	0.6652
chr2L	2148000	2150000	-0.1096	0.5642	0.3987
chr2L	2150000	2152000	0.6874	0.5398	0.076
chr2L	2152000	2154000	-0.2559	1.5795	0.8542
chr2L	2154000	2156000	-0.207	0.996	0.7831
chr2L	2156000	2158000	-0.0316	-0.2599	-0.2438
chr2L	2158000	2160000	0.3013	0.7606	0.2546
chr2L	2160000	2162000	-0.3063	-0.1364	-0.2209
chr2L	2162000	2164000	-0.3054	-0.0543	0.7655
chr2L	2164000	2166000	-0.0512	0.2476	0.141
chr2L	2166000	2168000	0.8997	0.201	0.2283
chr2L	2168000	2170000	0.5687	0.9238	-0.2709
chr2L	2170000	2172000	-0.2205	-0.2897	0.2576
chr2L	2172000	2174000	0.2167	-0.0555	0.7255
chr2L	2174000	2176000	0.1759	-0.1061	0.0981
chr2L	2176000	2178000	-0.0641	0.6531	0.0272
chr2L	2178000	2180000	0.034	0.3412	-0.2276
chr2L	2180000	2182000	0.0882	1.0164	0.613
chr2L	2182000	2184000	0.4162	-0.0225	0.129
chr2L	2184000	2186000	-0.0919	0.1702	-0.0879
chr2L	2186000	2188000	0.3516	0	0.0504
chr2L	2188000	2190000	0.0209	-0.0328	-0.205
chr2L	2190000	2192000	-0.1456	0.632	0.0813
chr2L	2192000	2194000	-0.267	0.3272	-0.2466
chr2L	2194000	2196000	0.1923	0.0182	0.7308
chr2L	2196000	2198000	-0.2072	-0.0849	-0.3383
chr2L	2198000	2200000	0.4617	0.9433	-0.2241
chr2L	2200000	2202000	1.0759	-0.0543	-0.2142
chr2L	2202000	2204000	-0.0963	-0.1648	0.6226
chr2L	2204000	2206000	-0.0963	0.0885	0.4292
chr2L	2206000	2208000	0.1252	0.9974	0.8298
chr2L	2208000	2210000	-0.4222	-0.4079	0.2546
chr2L	2210000	2212000	0.027	1.239	1.146
chr2L	2212000	2214000	-0.0558	1.2368	0.3987
chr2L	2214000	2216000	-0.0992	-0.2731	0.0736
chr2L	2216000	2218000	-0.1227	1.2157	1.0395
chr2L	2218000	2220000	0.7831	1.3997	-0.4376
chr2L	2220000	2222000	-0.0847	0.1128	0.0569
chr2L	2222000	2224000	-0.3687	-0.1026	0.9771
chr2L	2224000	2226000	-0.3006	-0.1803	-0.1637
chr2L	2226000	2228000	-0.0955	0.7842	-0.2915
chr2L	2228000	2230000	-0.1507	-0.1143	-0.1755
chr2L	2230000	2232000	-0.221	-0.1659	-0.1225
chr2L	2232000	2234000	0.7132	0.588	0.6241
chr2L	2234000	2236000	-0.0655	-0.1506	-0.2784
chr2L	2236000	2238000	0.2009	0.4934	0.6095
chr2L	2238000	2240000	-0.1042	0.4416	0.0473
chr2L	2240000	2242000	-0.0796	-0.1813	0.27
chr2L	2242000	2244000	-0.2373	-0.3898	-0.3862
chr2L	2244000	2246000	-0.2323	0.1386	-0.0545
chr2L	2246000	2248000	0.415	-0.3844	0.0272
chr2L	2248000	2250000	-0.0289	0.201	-0.2452
chr2L	2250000	2252000	-0.0159	-0.2411	-0.5736
chr2L	2252000	2254000	-0.1547	0.6349	-0.3442
chr2L	2254000	2256000	-0.184	-0.1364	-0.0676
chr2L	2256000	2258000	0.2806	1.4477	-0.2585
chr2L	2258000	2260000	-0.0441	0.8022	-0.3355
chr2L	2260000	2262000	-0.0601	-0.0568	-0.1739
chr2L	2262000	2264000	-0.1151	-0.3347	-0.4647
chr2L	2264000	2266000	-0.16	-0.2833	0.4179
chr2L	2266000	2268000	-0.1695	-0.2033	-0.3612
chr2L	2268000	2270000	-0.0409	0.5727	-0.0879
chr2L	2270000	2272000	-0.2251	0.0357	0.6401
chr2L	2272000	2274000	0.2268	0.9905	0.6047
chr2L	2276000	2278000	-0.312	-0.1703	0.6082
chr2L	2280000	2282000	0.0775	0.6783	0.5737
chr2L	2282000	2284000	-0.1512	-0.0974	-0.0843
chr2L	2284000	2286000	-0.0421	-0.1	0.0288
chr2L	2286000	2288000	0.0052	0.1108	-0.1346
chr2L	2288000	2290000	0.5505	0.1008	0.1847
chr2L	2290000	2292000	0	-0.0328	-0.2039
chr2L	2292000	2294000	-0.1166	-0.1188	-0.4233
chr2L	2298000	2300000	-0.3687	-0.6069	-0.6292
chr2L	2300000	2302000	-0.4578	-0.3648	-0.3003
chr2L	2302000	2304000	-0.0289	-0.147	-0.1637
chr2L	2304000	2306000	-0.1813	-0.1848	-0.2093
chr2L	2306000	2308000	0.646	0.245	0.1208
chr2L	2308000	2310000	-0.0016	-0.1097	-0.4008
chr2L	2310000	2312000	0.0304	-0.3762	-0.391
chr2L	2312000	2314000	-0.2735	-0.4151	-0.0827
chr2L	2320000	2322000	-0.1472	-0.1323	0.3581
chr2L	2324000	2326000	0.0379	-0.0531	-0.1522
chr2L	2326000	2328000	-0.1771	-0.0518	0.1178
chr2L	2328000	2330000	0.6566	0.6649	0.5876
chr2L	2330000	2332000	-0.2222	1.2216	-0.2694
chr2L	2332000	2334000	-0.2253	-0.3908	0.8305
chr2L	2334000	2336000	0.0273	-0.0592	0.1029
chr2L	2336000	2338000	-0.299	-0.3577	-0.4338
chr2L	2338000	2340000	0.1252	-0.1761	0.7002
chr2L	2340000	2342000	0.4897	-0.2874	0.375
chr2L	2342000	2344000	-0.16	-0.3543	-0.2978
chr2L	2344000	2346000	0.1087	-0.1769	-0.0561
chr2L	2346000	2348000	-0.0792	0.054	-0.1765
chr2L	2348000	2350000	-0.164	0.4715	0.4192
chr2L	2350000	2352000	-0.4964	0.3796	-0.3505
chr2L	2352000	2354000	-0.119	0.8077	-0.2241
chr2L	2354000	2356000	-0.0807	1.1824	-0.1624
chr2L	2356000	2358000	0.0006	-0.3242	-0.2127
chr2L	2358000	2360000	-0.2651	-0.1364	-0.1359
chr2L	2360000	2362000	-0.441	0.0522	0.1738
chr2L	2362000	2364000	0.5015	0.1899	0.243
chr2L	2364000	2366000	0.1739	1.1887	0.3092
chr2L	2366000	2368000	0.6738	1.0875	0.3423
chr2L	2368000	2370000	-0.26	0.632	0.1981
chr2L	2370000	2372000	0.5786	0.4763	0.2561
chr2L	2372000	2374000	-0.361	-0.0765	-0.191
chr2L	2374000	2376000	0.006	-0.4059	0.2416
chr2L	2376000	2378000	-0.1591	-0.2337	-0.1693
chr2L	2378000	2380000	0.2364	-0.3025	-0.3496
chr2L	2380000	2382000	0.5162	0.3522	-0.1093
chr2L	2382000	2384000	0.1056	-0.4249	0.1564
chr2L	2384000	2386000	0.126	-0.0212	0.4257
chr2L	2386000	2388000	0.1481	0.0463	0.1688
chr2L	2388000	2390000	-0.018	0.2253	0.2388
chr2L	2390000	2392000	-0.0789	-0.1083	0.6917
chr2L	2392000	2394000	-0.0429	-0.003	0.0703
chr2L	2394000	2396000	0.2032	0.2421	-0.0528
chr2L	2396000	2398000	-0.2695	-0.1906	-0.1037
chr2L	2398000	2400000	-0.2965	-0.4361	-0.4062
chr2L	2400000	2402000	-0.0754	0.2196	0.1997
chr2L	2402000	2404000	-0.1895	-0.1714	-0.3069
chr2L	2404000	2406000	-0.4964	-0.1859	0.627
chr2L	2406000	2408000	-0.1787	-0.1696	-0.1093
chr2L	2408000	2410000	-0.2982	-0.4008	-0.4038
chr2L	2410000	2412000	0.2228	0.1584	-0.2276
chr2L	2412000	2414000	0.374	0.6949	-0.2356
chr2L	2414000	2416000	-0.0229	-0.0604	-0.2209
chr2L	2416000	2418000	0.9081	-0.325	-0.0929
chr2L	2418000	2420000	-0.3416	-0.0666	0.7775
chr2L	2420000	2422000	0.0179	-0.0898	0.3281
chr2L	2422000	2424000	0.1257	-0.0419	0.141
chr2L	2424000	2426000	-0.129	-0.2943	0.1879
chr2L	2426000	2428000	0.8597	0.1044	0.1535
chr2L	2428000	2430000	-0.0618	-0.2588	-0.1702
chr2L	2430000	2432000	-0.0159	-0.0378	0.311
chr2L	2432000	2434000	-0.0374	-0.262	-0.0786
chr2L	2434000	2436000	0.9541	0.0969	-0.6161
chr2L	2436000	2438000	0.2539	-0.1265	-0.3104
chr2L	2438000	2440000	-0.1858	0.6266	0.7873
chr2L	2440000	2442000	-0.3481	0.6299	-0.2063
chr2L	2442000	2444000	0	-0.1026	-0.2753
chr2L	2444000	2446000	-0.3128	0.6986	0.6118
chr2L	2446000	2448000	0.4051	0.6949	0.4406
chr2L	2448000	2450000	0.9886	1.5504	-0.0228
chr2L	2450000	2452000	0.075	0.5236	0.6587
chr2L	2452000	2454000	-0.1306	0.1312	0.9606
chr2L	2454000	2456000	-0.134	1.4562	0.974
chr2L	2456000	2458000	-0.2794	0.6597	1.0837
chr2L	2458000	2460000	-0.3339	-0.0985	-0.4304
chr2L	2460000	2462000	0.143	-0.2347	-0.2721
chr2L	2462000	2464000	-0.3032	-0.1494	0.2546
chr2L	2464000	2466000	0.6031	-0.146	0.3056
chr2L	2466000	2468000	-0.2847	0.003	0.5564
chr2L	2468000	2470000	0.1312	0.4021	0.7144
chr2L	2470000	2472000	-0.077	1.0741	-0.2941
chr2L	2474000	2476000	0.054	-0.1166	0.0231
chr2L	2476000	2478000	0.6429	-0.1061	0.3188
chr2L	2478000	2480000	-0.0858	-0.3844	0.3653
chr2L	2480000	2482000	0.6184	-0.0778	-0.1508
chr2L	2482000	2484000	0.1773	0.3999	0.2576
chr2L	2484000	2486000	-0.3359	-0.4008	0.0736
chr2L	2486000	2488000	0.3397	0.3723	0.4513
chr2L	2488000	2490000	0.9175	-0.3086	-0.447
chr2L	2490000	2492000	0.4942	-0.0518	0.4469
chr2L	2492000	2494000	-0.1246	0.9433	0.4905
chr2L	2494000	2496000	0.0173	-0.2276	0.2602
chr2L	2496000	2498000	-0.2187	-0.2119	0.3092
chr2L	2498000	2500000	-0.2518	-0.2145	-0.1474
chr2L	2500000	2502000	0.0177	-0.6188	-0.2571
chr2L	2504000	2506000	-0.4098	-0.5079	-0.2452
chr2L	2506000	2508000	-0.1127	-0.4	-0.2651
chr2L	2508000	2510000	0.4439	0.3088	0.3281
chr2L	2510000	2512000	-0.146	0.1288	-0.362
chr2L	2512000	2514000	-0.1782	-0.1725	-0.0008
chr2L	2514000	2516000	-0.0847	-0.1703	-0.4497
chr2L	2516000	2518000	0.7742	-0.1506	0.0215
chr2L	2518000	2520000	-0.1777	-0.1414	0.3865
chr2L	2520000	2522000	-0.4313	-0.1198	0.2244
chr2L	2522000	2524000	-0.2805	0.2039	0.6352
chr2L	2526000	2528000	-0.2166	1.0606	0.2416
chr2L	2528000	2530000	0.017	-0.1275	0.5368
chr2L	2532000	2534000	0.9855	-0.2642	-0.2093
chr2L	2534000	2536000	0.5387	-0.1287	0.0403
chr2L	2536000	2538000	-0.2291	-0.347	0.8066
chr2L	2538000	2540000	1.2753	-0.1803	0.4703
chr2L	2542000	2544000	0.0866	-0.2741	-0.4038
chr2L	2544000	2546000	-0.1624	-0.0752	-0.1023
chr2L	2546000	2548000	-0.1318	-0.3601	-0.4846
chr2L	2548000	2550000	0.5874	-0.0198	0
chr2L	2550000	2552000	0.5796	0.7308	0.3465
chr2L	2552000	2554000	-0.327	-0.3075	-0.0428
chr2L	2554000	2556000	-0.0856	-0.4613	-0.1283
chr2L	2556000	2558000	-0.1759	-0.2588	0.6665
chr2L	2558000	2560000	0.5676	-0.1299	0.1092
chr2L	2560000	2562000	0.9507	1.134	0.8253
chr2L	2562000	2564000	0.0181	1.3406	-0.1998
chr2L	2564000	2566000	-0.0452	0.3682	-0.3183
chr2L	2570000	2572000	-0.3019	-0.5343	-0.6514
chr2L	2572000	2574000	0.4832	1.0294	0.6555
chr2L	2574000	2576000	0.691	2.183	1.0025
chr2L	2576000	2578000	-0.165	2.3094	1.3131
chr2L	2578000	2580000	-0.1004	0.0695	-0.2614
chr2L	2580000	2582000	0.0919	0.0248	0.3697
chr2L	2582000	2584000	0.6796	-0.2265	-0.1651
chr2L	2584000	2586000	1.256	-0.0355	1.1604
chr2L	2586000	2588000	0.0017	0.151	0.1471
chr2L	2588000	2590000	-0.1424	-0.1218	0.7322
chr2L	2592000	2594000	0.0962	0.5356	-0.2466
chr2L	2594000	2596000	0.0078	0.0074	0.0521
chr2L	2596000	2598000	-0.2229	-0.1725	-0.4051
chr2L	2598000	2600000	-0.1958	0.5786	-0.149
chr2L	2602000	2604000	-0.1867	0.332	-0.1346
chr2L	2604000	2606000	-0.1953	0.6597	-0.2438
chr2L	2608000	2610000	-0.0618	0.6432	0.6352
chr2L	2610000	2612000	-0.0879	-0.0492	0.4406
chr2L	2612000	2614000	-0.4964	-0.5326	-0.1237
chr2L	2614000	2616000	1.1599	0.0925	0.3908
chr2L	2616000	2618000	0.1676	0.0376	-0.1037
chr2L	2618000	2620000	-0.3554	-0.1696	0.2416
chr2L	2620000	2622000	-0.2794	-0.0898	-0.1401
chr2L	2622000	2624000	-0.1353	-0.0296	0.1255
chr2L	2624000	2626000	0.0215	0.0345	0.0108
chr2L	2626000	2628000	0.0081	0.5727	-0.2424
chr2L	2628000	2630000	0.3604	0.0861	-0.0989
chr2L	2630000	2632000	-0.2889	-0.253	-0.4647
chr2L	2632000	2634000	-0.062	0.4236	-0.2369
chr2L	2634000	2636000	-0.0616	-0.1009	0.3684
chr2L	2636000	2638000	0.2345	1.6776	0.516
chr2L	2638000	2640000	-0.0245	0.117	0.2658
chr2L	2640000	2642000	-0.148	0.5844	-0.051
chr2L	2642000	2644000	1.0501	0.0925	-0.1093
chr2L	2644000	2646000	-0.1771	0.0925	-0.1283
chr2L	2646000	2648000	-0.0535	0.2629	0.0056
chr2L	2648000	2650000	-0.0463	0.6597	0.1911
chr2L	2650000	2652000	0.3414	0.0215	0.2791
chr2L	2652000	2654000	-0.3468	0.239	-0.2438
chr2L	2654000	2656000	-0.1242	1.2555	0.0736
chr2L	2656000	2658000	0.1111	0.2222	0.065
chr2L	2658000	2660000	-0.1166	1.1237	-0.2661
chr2L	2660000	2662000	0.0075	-0.5484	-0.0914
chr2L	2664000	2666000	0.0606	0.852	0.7283
chr2L	2666000	2668000	0.2315	0.2604	-0.0264
chr2L	2668000	2670000	-0.0644	-0.1714	-0.3453
chr2L	2670000	2672000	-0.2618	-0.25	-0.4923
chr2L	2672000	2674000	-0.3197	-0.268	0.1423
chr2L	2674000	2676000	0.7358	-0.312	0.4689
chr2L	2676000	2678000	-0.3398	-0.3284	-0.2795
chr2L	2680000	2682000	-0.2368	-0.351	0.0569
chr2L	2682000	2684000	-0.1882	-0.0282	-0.2978
chr2L	2684000	2686000	0.0282	-0.0282	-0.047
chr2L	2686000	2688000	-0.2729	-0.4059	0.2658
chr2L	2688000	2690000	0	-0.321	0.0074
chr2L	2690000	2692000	0	-0.0468	0.0829
chr2L	2692000	2694000	0.0603	-0.2411	-0.3298
chr2L	2694000	2696000	-0.3498	-0.1218	0.3766
chr2L	2696000	2698000	-0.1104	-0.2488	-0.2795
chr2L	2698000	2700000	-0.1465	-0.2541	0.4436
chr2L	2700000	2702000	-0.0226	-0.0075	0.3265
chr2L	2702000	2704000	-0.2275	-0.0505	0.232
chr2L	2706000	2708000	0.1657	-0.2519	-0.2651
chr2L	2708000	2710000	-0.1762	-0.21	-0.0168
chr2L	2710000	2712000	-0.352	-0.0075	0.3495
chr2L	2712000	2714000	-0.1747	0.0632	-0.403
chr2L	2716000	2718000	-0.3687	-0.386	0.3636
chr2L	2718000	2720000	-0.1591	0.9493	-0.2318
chr2L	2724000	2726000	0.9253	0.1456	-0.3192
chr2L	2726000	2728000	-0.2354	-0.1518	-0.3453
chr2L	2728000	2730000	-0.1777	0.0058	0.1564
chr2L	2730000	2732000	0.2494	-0.3898	0.2213
chr2L	2732000	2734000	0.2179	0.0885	0.2881
chr2L	2734000	2736000	-0.056	-0.268	0.1374
chr2L	2736000	2738000	-0.1185	-0.351	-0.1474
chr2L	2738000	2740000	-0.4313	-0.1016	-0.1729
chr2L	2740000	2742000	0.1971	-0.0691	0.0056
chr2L	2742000	2744000	0.6867	0.5701	0.7295
chr2L	2744000	2746000	0.5656	0.6432	0.1981
chr2L	2746000	2748000	-0.1383	0.7326	-0.1651
chr2L	2748000	2750000	-0.0509	-0.0003	-0.2318
chr2L	2750000	2752000	-0.3151	1.1427	1.013
chr2L	2752000	2754000	-0.103	1.6072	0.9463
chr2L	2754000	2756000	-0.1051	1.0888	0.7144
chr2L	2756000	2758000	-0.4098	-0.4755	-0.0085
chr2L	2758000	2760000	-0.0579	-0.2285	-0.1998
chr2L	2760000	2762000	0.1169	0.7326	-0.0182
chr2L	2762000	2764000	0.8642	1.1414	-0.362
chr2L	2764000	2766000	-0.1709	-0.1323	0.1635
chr2L	2766000	2768000	-0.1051	1.4694	0.7255
chr2L	2768000	2770000	-0.3398	0.0617	-0.3572
chr2L	2770000	2772000	-0.0407	0.507	0.0272
chr2L	2778000	2780000	-0.4494	-0.599	-0.7897
chr2L	2780000	2782000	-0.1771	0.201	0.4069
chr2L	2782000	2784000	0.9834	-0.0985	0.0999
chr2L	2784000	2786000	-0.3623	-0.1671	-0.2127
chr2L	2786000	2788000	-0.0503	-0.0691	-0.3224
chr2L	2788000	2790000	-0.0955	-0.262	0.1342
chr2L	2790000	2792000	-0.2495	-0.2326	-0.192
chr2L	2792000	2794000	0.0706	-0.178	-0.2828
chr2L	2794000	2796000	-0.4964	-0.3694	-0.3989
chr2L	2796000	2798000	-0.2847	-0.3025	-0.4923
chr2L	2798000	2800000	-0.2835	-0.351	-0.2153
chr2L	2800000	2802000	-0.07	0.0201	-0.4187
chr2L	2802000	2804000	-0.1046	-0.2411	-0.3407
chr2L	2804000	2806000	0.3003	-0.3199	-0.1536
chr2L	2806000	2808000	-0.2945	0.3615	0.1879
chr2L	2808000	2810000	1.1435	-0.0702	-0.015
chr2L	2810000	2812000	0.7789	0.4974	0.3939
chr2L	2812000	2814000	-0.1512	0.6459	0.2576
chr2L	2814000	2816000	-0.0403	0.6124	0.3507
chr2L	2816000	2818000	0.0481	0.9539	-0.2506
chr2L	2818000	2820000	-0.1667	0.7453	0.1255
chr2L	2820000	2822000	-0.0789	0.5398	0.1924
chr2L	2822000	2824000	0.9588	0.0599	-0.2915
chr2L	2824000	2826000	-0.0316	1.5181	0.8701
chr2L	2826000	2828000	-0.0526	0	-0.364
chr2L	2828000	2830000	-0.0947	-0.5222	0.0717
chr2L	2830000	2832000	0.0499	-0.4175	-0.2251
chr2L	2832000	2834000	0.9868	0.099	0.3023
chr2L	2834000	2836000	0.0301	-0.2652	-0.6195
chr2L	2836000	2838000	0.5055	-0.3795	-0.3394
chr2L	2838000	2840000	-0.342	-0.2132	-0.4412
chr2L	2840000	2842000	-0.2805	0.148	0.5641
chr2L	2842000	2844000	0.4847	0.2581	-0.0579
chr2L	2844000	2846000	0.0475	0.2604	0.4865
chr2L	2846000	2848000	0.0598	0.3351	0.1012
chr2L	2848000	2850000	-0.172	0.0182	-0.365
chr2L	2850000	2852000	-0.3251	0.0711	0.4367
chr2L	2852000	2854000	-0.1232	-0.2855	-0.155
chr2L	2854000	2856000	-0.299	0.5786	-0.0914
chr2L	2856000	2858000	-0.4734	1.0903	-0.2871
chr2L	2858000	2860000	1.083	-0.1624	0.7069
chr2L	2860000	2862000	-0.249	0.0332	-0.1624
chr2L	2862000	2864000	-0.0367	-0.2897	-0.0611
chr2L	2864000	2866000	0.1252	-0.0961	-0.5405
chr2L	2866000	2868000	-0.2293	0.1792	0.2983
chr2L	2868000	2870000	-0.1469	-0.1494	-0.1729
chr2L	2870000	2872000	-0.0115	-0.1287	0.1817
chr2L	2874000	2876000	-0.1363	1.4938	0.6154
chr2L	2876000	2878000	0.064	0.6702	-0.2466
chr2L	2878000	2880000	-0.2635	-0.178	-0.4107
chr2L	2880000	2882000	-0.2006	0.0764	0
chr2L	2882000	2884000	0.3924	1.2751	-0.2093
chr2L	2884000	2886000	-0.1104	-0.0389	0.6571
chr2L	2886000	2888000	0.2366	-0.0505	0.6321
chr2L	2888000	2890000	-0.0471	-0.3626	0.3223
chr2L	2890000	2892000	-0.1288	0.0885	0.2177
chr2L	2892000	2894000	0.0247	-0.1696	0.5091
chr2L	2894000	2896000	-0.481	-0.306	-0.2289
chr2L	2896000	2898000	-0.1536	0.2421	-0.1665
chr2L	2898000	2900000	0.1765	0.1792	-0.2871
chr2L	2900000	2902000	0.0598	-0.3459	0.6564
chr2L	2902000	2904000	0.2249	-0.3068	-0.0689
chr2L	2904000	2906000	-0.3277	-0.1551	-0.3346
chr2L	2906000	2908000	-0.1633	-0.0108	-0.0579
chr2L	2912000	2914000	-0.0895	-0.139	-0.0097
chr2L	2914000	2916000	-0.2938	-0.1648	0.1456
chr2L	2916000	2918000	0	-0.4331	-0.4923
chr2L	2918000	2920000	-0.1474	-0.3447	-0.3872
chr2L	2920000	2922000	-0.1345	-0.3108	0.7613
chr2L	2922000	2924000	-0.1325	0.0135	-0.2381
chr2L	2924000	2926000	0.6961	-0.0161	0.1957
chr2L	2926000	2928000	0.1422	-0.2751	0.1535
chr2L	2928000	2930000	-0.2895	0.201	-0.0337
chr2L	2930000	2932000	-0.0811	1.235	0.4436
chr2L	2932000	2934000	-0.0754	-0.3143	0.6304
chr2L	2934000	2936000	-0.2889	-0.9142	-0.5652
chr2L	2938000	2940000	-0.2878	-0.1155	0.1879
chr2L	2940000	2942000	-0.2625	-0.2447	-0.3019
chr2L	2942000	2944000	-0.0388	-0.0985	0.7188
chr2L	2944000	2946000	0.9714	0	-0.1005
chr2L	2946000	2948000	0.0038	-0.079	0.031
chr2L	2948000	2950000	0.0953	0.1843	-0.1144
chr2L	2950000	2952000	0.0644	0.239	-0.3472
chr2L	2954000	2956000	0.9111	-0.1378	0.0385
chr2L	2956000	2958000	-0.1643	0.2541	0.2591
chr2L	2958000	2960000	-0.1181	-0.1703	-0.1973
chr2L	2960000	2962000	-0.0088	-0.2741	0.6882
chr2L	2962000	2964000	-0.1878	0.0074	0.7793
chr2L	2964000	2966000	-0.1345	-0.2276	-0.3561
chr2L	2966000	2968000	0.0214	0.2986	0.1817
chr2L	2968000	2970000	-0.126	-0.1354	0.0373
chr2L	2970000	2972000	0.9117	0.6623	0.9762
chr2L	2972000	2974000	0.0142	-0.262	0.3311
chr2L	2974000	2976000	0.383	0.5913	0.3892
chr2L	2976000	2978000	0.2914	0.2649	0.7898
chr2L	2978000	2980000	0.9694	0.1985	-0.0085
chr2L	2980000	2982000	-0.1699	-0.081	-0.241
chr2L	2982000	2984000	0.926	1.3005	0.4976
chr2L	2984000	2986000	0.9072	1.18	0.1672
chr2L	2986000	2988000	0.847	0.8691	1.0262
chr2L	2988000	2990000	0.5111	1.4511	0.1957
chr2L	2990000	2992000	-0.119	-0.1506	0.1847
chr2L	2992000	2994000	-0.3091	0.5611	0.2452
chr2L	2994000	2996000	0.2263	0.4293	0.7055
chr2L	2996000	2998000	0.1434	-0.2065	-0.1739
chr2L	2998000	3000000	-0.2554	0.1813	0.1306
chr2L	3000000	3002000	0.5636	0.7575	0.2299
chr2L	3002000	3004000	-0.0224	0.6299	0.0504
chr2L	3004000	3006000	0.1754	-0.0328	-0.1332
chr2L	3006000	3008000	0.7464	-0.081	-0.0215
chr2L	3008000	3010000	-0.0714	-0.1198	0.7677
chr2L	3010000	3012000	-0.0696	-0.1518	-0.1949
chr2L	3012000	3014000	-0.256	0.8221	0.0552
chr2L	3014000	3016000	-0.0082	-0.312	-0.5827
chr2L	3016000	3018000	0.7767	-0.0765	0.6411
chr2L	3018000	3020000	-0.2265	0.5131	-0.1665
chr2L	3020000	3022000	-0.0085	0.3549	-0.2289
chr2L	3022000	3024000	0.0928	0.4435	0.0736
chr2L	3024000	3026000	0.0335	0.3351	0.1439
chr2L	3026000	3028000	0.7006	0	0.7819
chr2L	3028000	3030000	0.0481	0.3088	-0.0756
chr2L	3030000	3032000	-0.2439	0.3301	-0.0324
chr2L	3032000	3034000	0.1561	0.2116	-0.1055
chr2L	3034000	3036000	-0.1157	0.1869	0.0914
chr2L	3036000	3038000	0.0031	1.2777	-0.1832
chr2L	3038000	3040000	0.6714	0.7929	0.4524
chr2L	3040000	3042000	-0.1878	0.1676	0.0687
chr2L	3042000	3044000	-0.3013	0.0969	0.3423
chr2L	3044000	3046000	-0.1709	0.6949	0.581
chr2L	3046000	3048000	-0.2154	0.1676	0.124
chr2L	3048000	3050000	0	-0.1506	-0.0756
chr2L	3050000	3052000	-0.2276	0.9836	0.3311
chr2L	3052000	3054000	0.069	1.5656	1.0124
chr2L	3054000	3056000	-0.1359	-0.0887	0.0125
chr2L	3056000	3058000	-0.103	-0.0666	0.0521
chr2L	3058000	3060000	-0.0919	-0.1953	0.1957
chr2L	3060000	3062000	0.3924	1.6732	0.3326
chr2L	3062000	3064000	0.9786	1.6971	0.9316
chr2L	3064000	3066000	-0.0752	0.003	0.2156
chr2L	3066000	3068000	-0.1284	-0.1892	0.4192
chr2L	3068000	3070000	-0.0395	0.0215	0.3959
chr2L	3070000	3072000	0.7006	0.894	0.2495
chr2L	3072000	3074000	-0.3268	-0.2168	-0.1823
chr2L	3078000	3080000	-0.2611	0.3206	1.0002
chr2L	3080000	3082000	-0.3295	0.2421	0.1806
chr2L	3082000	3084000	-0.3207	-0.3014	-0.1565
chr2L	3084000	3086000	-0.1328	0.1729	0.0813
chr2L	3086000	3088000	0.0619	-0.0985	-0.4175
chr2L	3088000	3090000	-0.0401	-0.321	0.5765
chr2L	3090000	3092000	0.3261	1.0668	-0.1444
chr2L	3092000	3094000	-0.2223	-0.1287	-0.1987
chr2L	3094000	3096000	-0.1581	-0.0266	-0.192
chr2L	3096000	3098000	-0.0257	0.0345	0.4014
chr2L	3098000	3100000	-0.0505	0.156	0.1618
chr2L	3102000	3104000	0.0161	0.3351	-0.2871
chr2L	3104000	3106000	0.083	-0.2968	0.232
chr2L	3106000	3108000	0.7117	0.3301	0.1911
chr2L	3108000	3110000	-0.1208	-0.0862	-0.0363
chr2L	3110000	3112000	0.9522	0.2357	0.5125
chr2L	3112000	3114000	-0.4081	-0.1916	0.1029
chr2L	3114000	3116000	0.8276	1.1166	-0.1374
chr2L	3116000	3118000	-0.0611	-0.1	-0.2127
chr2L	3120000	3122000	-0.368	-0.2306	0.1306
chr2L	3122000	3124000	-0.2826	-0.3347	-0.5207
chr2L	3124000	3126000	-0.26	-0.3338	-0.4854
chr2L	3126000	3128000	0.0712	0.6669	0.578
chr2L	3128000	3130000	-0.2691	0.0476	-0.031
chr2L	3132000	3134000	1.1051	-0.0555	0.2177
chr2L	3134000	3136000	-0.1731	-0.3564	0.7144
chr2L	3136000	3138000	-0.2514	-0.4525	0.2969
chr2L	3138000	3140000	-0.203	-0.1061	-0.1346
chr2L	3142000	3144000	0.2438	-0.4454	-0.0024
chr2L	3144000	3146000	-0.0126	0.5035	0
chr2L	3146000	3148000	-0.1492	-0.1892	0.2495
chr2L	3148000	3150000	-0.2299	1.1277	0.0668
chr2L	3150000	3152000	-0.0793	-0.2897	-0.4634
chr2L	3152000	3154000	-0.1552	-0.003	-0.1739
chr2L	3154000	3156000	0.6941	1.0793	0.586
chr2L	3156000	3158000	0.1903	-0.0505	0.2111
chr2L	3158000	3160000	0.113	-0.3806	-0.3961
chr2L	3160000	3162000	-0.3575	0.1412	-0.1387
chr2L	3164000	3166000	-0.0702	0.0201	0.0617
chr2L	3166000	3168000	0.9751	0.9697	0.1817
chr2L	3168000	3170000	-0.2847	-0.1402	-0.3919
chr2L	3170000	3172000	0.3414	0.7575	0.8116
chr2L	3172000	3174000	1.5196	1.167	-0.1157
chr2L	3174000	3176000	0.3864	-0.481	-0.1803
chr2L	3176000	3178000	0.0923	0.5982	-0.2841
chr2L	3178000	3180000	0.6125	1.1304	0.3697
chr2L	3180000	3182000	-0.0493	-0.1049	-0.1949
chr2L	3182000	3184000	0	0.3761	-0.2438
chr2L	3184000	3186000	-0.299	-0.1792	0.492
chr2L	3186000	3188000	0.0635	0.1086	0.2822
chr2L	3188000	3190000	0.0233	0.2174	0.1122
chr2L	3190000	3192000	-0.1398	-0.0419	0.3537
chr2L	3192000	3194000	-0.0007	0.2541	-0.2571
chr2L	3194000	3196000	0.0049	-0.2447	-0.4865
chr2L	3196000	3198000	-0.0681	-0.3326	-0.2183
chr2L	3198000	3200000	-0.2751	-0.0468	-0.3754
chr2L	3200000	3202000	-0.0522	-0.1323	-0.477
chr2L	3212000	3214000	0.1873	-0.2781	0.124
chr2L	3216000	3218000	-0.134	-0.3347	0.4162
chr2L	3218000	3220000	-0.2693	-0.2022	0.4609
chr2L	3220000	3222000	0.0891	-0.3049	-0.1823
chr2L	3224000	3226000	-0.0467	-0.1108	0.2779
chr2L	3226000	3228000	-0.2151	-0.1565	-0.1198
chr2L	3228000	3230000	0.2724	-0.3694	0.3623
chr2L	3230000	3232000	0.0532	-0.0619	0.8583
chr2L	3232000	3234000	-0.3197	-0.0328	0.2576
chr2L	3234000	3236000	-0.2081	0.8119	-0.2076
chr2L	3236000	3238000	-0.3531	-0.321	-0.2028
chr2L	3238000	3240000	-0.0789	-0.2554	-0.5466
chr2L	3240000	3242000	-0.0735	-0.0121	0.2561
chr2L	3242000	3244000	-0.0955	0.2039	0.1358
chr2L	3244000	3246000	0.0692	-0.2968	0.5972
chr2L	3248000	3250000	-0.2166	-0.2168	-0.2012
chr2L	3250000	3252000	-0.3151	-0.0445	-0.4412
chr2L	3260000	3262000	-0.3806	-0.0355	-0.2828
chr2L	3262000	3264000	-0.1401	-0.3363	-0.6011
chr2L	3264000	3266000	0.0384	0.0201	0.2374
chr2L	3266000	3268000	-0.2837	-0.7777	-0.5011
chr2L	3268000	3270000	-0.014	-0.2188	-0.384
chr2L	3270000	3272000	0.4643	-0.271	-0.3931
chr2L	3272000	3274000	0.0402	0.5982	0.4703
chr2L	3276000	3278000	-0.1162	-0.1265	0.8542
chr2L	3278000	3280000	-0.1015	-0.1738	0.176
chr2L	3280000	3282000	0.9797	-0.2981	0.2791
chr2L	3282000	3284000	0.4285	-0.1121	0.676
chr2L	3284000	3286000	-0.2432	0.0074	0.4148
chr2L	3286000	3288000	-0.0611	-0.08	-0.4349
chr2L	3288000	3290000	0.8266	-0.1275	0.1092
chr2L	3290000	3292000	0.9549	0.4542	0.2156
chr2L	3292000	3294000	-0.2189	0.1044	-0.1023
chr2L	3294000	3296000	0.2084	0.0617	-0.0645
chr2L	3296000	3298000	0.6835	-0.0937	-0.073
chr2L	3298000	3300000	0.612	0.6669	-0.2251
chr2L	3300000	3302000	0.0139	-0.0666	-0.3069
chr2L	3302000	3304000	0.097	-0.1049	-0.3355
chr2L	3304000	3306000	0.0311	-0.0355	-0.0843
chr2L	3306000	3308000	0.7536	-0.2652	0.4148
chr2L	3308000	3310000	0.0724	0.1008	-0.0768
chr2L	3310000	3312000	-0.1845	0.4974	0.3939
chr2L	3312000	3314000	-0.2856	0.6914	-0.2626
chr2L	3314000	3316000	0.2263	-0.2411	0.5174
chr2L	3316000	3318000	0.0529	0.1226	-0.384
chr2L	3318000	3320000	-0.0901	0	0.276
chr2L	3320000	3322000	-0.2533	0.5503	0.613
chr2L	3322000	3324000	-0.3182	0.386	0.0158
chr2L	3324000	3326000	-0.2709	-0.2241	0.716
chr2L	3326000	3328000	0.0463	-0.0752	-0.1609
chr2L	3328000	3330000	-0.0226	0.8761	0.4026
chr2L	3330000	3332000	0.0101	-0.268	-0.2743
chr2L	3332000	3334000	0.5015	0.6093	0.3188
chr2L	3334000	3336000	0.0094	-0.2306	-0.3997
chr2L	3336000	3338000	-0.2388	-0.201	0.3437
chr2L	3338000	3340000	-0.1393	0.0599	0.3822
chr2L	3340000	3342000	0.6416	-0.1636	0.9673
chr2L	3342000	3344000	-0.0237	-0.2781	1.043
chr2L	3344000	3346000	0.0191	-0.3499	-0.0579
chr2L	3346000	3348000	-0.1306	-0.0505	-0.0168
chr2L	3348000	3350000	-0.1917	-0.347	-0.0215
chr2L	3350000	3352000	-0.2009	-0.0633	-0.3157
chr2L	3352000	3354000	0.7472	0.2871	0.3154
chr2L	3354000	3356000	-0.3531	-0.2689	-0.2732
chr2L	3356000	3358000	-0.2247	0.0215	-0.073
chr2L	3358000	3360000	0.017	1.5556	-0.3691
chr2L	3360000	3362000	-0.2794	-0.0403	-0.4138
chr2L	3362000	3364000	-0.1159	0.2278	0.206
chr2L	3364000	3366000	0.0572	0.4293	-0.013
chr2L	3366000	3368000	-0.1442	0.4873	0.0158
chr2L	3368000	3370000	-0.1917	0.0969	-0.1444
chr2L	3372000	3374000	-0.3272	0.8797	0.1192
chr2L	3374000	3376000	0.3079	0.3682	0.0981
chr2L	3376000	3378000	0.2434	0.7631	0.489
chr2L	3378000	3380000	0.0135	-0.0691	-0.2331
chr2L	3380000	3382000	-0.0707	-0.1871	-0.2107
chr2L	3382000	3384000	-0.212	-0.2265	0.3766
chr2L	3384000	3386000	-0.1699	0	0.6679
chr2L	3386000	3388000	-0.0146	-0.4161	-0.1793
chr2L	3388000	3390000	-0.1564	-0.4114	-0.305
chr2L	3390000	3392000	-0.2729	-0.2199	-0.0579
chr2L	3394000	3396000	-0.2179	-0.1565	0.4737
chr2L	3396000	3398000	-0.3229	0.1843	-0.2682
chr2L	3398000	3400000	0.0055	-0.1072	0.1054
chr2L	3400000	3402000	0.1916	0.7072	-0.4062
chr2L	3402000	3404000	0.7706	-0.124	0.5105
chr2L	3404000	3406000	-0.0126	0.1226	0
chr2L	3406000	3408000	-0.1833	0.7575	-0.0428
chr2L	3410000	3412000	-0.0658	0.5236	-0.2585
chr2L	3412000	3414000	0.8194	-0.2055	-0.3192
chr2L	3414000	3416000	-0.136	-0.3648	-0.2168
chr2L	3416000	3418000	-0.3192	-0.3447	-0.3772
chr2L	3418000	3420000	-0.0195	-0.2652	-0.3802
chr2L	3420000	3422000	-0.2928	-0.1999	0.4597
chr2L	3422000	3424000	-0.3943	-0.5177	-0.1508
chr2L	3424000	3426000	-0.0071	-0.0266	-0.1198
chr2L	3426000	3428000	-0.257	-0.21	0.1054
chr2L	3428000	3430000	-0.1311	0.3054	-0.3407
chr2L	3430000	3432000	-0.1904	0.1086	0.492
chr2L	3432000	3434000	0.8479	0.7102	0.3009
chr2L	3434000	3436000	1.2458	0.4177	-0.051
chr2L	3436000	3438000	-0.0211	-0.2315	-0.1803
chr2L	3438000	3440000	0.1228	-0.1703	-0.1508
chr2L	3440000	3442000	-0.0209	-0.1097	-0.1739
chr2L	3442000	3444000	0.0183	0.0248	0.3892
chr2L	3446000	3448000	-0.0704	-0.1531	-0.2168
chr2L	3448000	3450000	0.0101	-0.0468	0.1924
chr2L	3450000	3452000	-0.1276	-0.048	0.4513
chr2L	3452000	3454000	0.422	0.6382	-0.1332
chr2L	3454000	3456000	-0.0286	1.18	0.5564
chr2L	3456000	3458000	-0.2156	0.8077	0.6688
chr2L	3458000	3460000	1.0822	-0.0389	-0.2127
chr2L	3460000	3462000	0.0131	0.3301	-0.0397
chr2L	3462000	3464000	0.113	0.5756	0.3712
chr2L	3464000	3466000	0.7691	2.4608	0.5139
chr2L	3466000	3468000	0.6867	1.5688	0.2658
chr2L	3468000	3470000	0.3308	1.1142	1.0067
chr2L	3470000	3472000	-0.0101	0.4236	0.0521
chr2L	3472000	3474000	1.136	0.0476	0.4689
chr2L	3474000	3476000	-0.1302	-0.0505	-0.0914
chr2L	3476000	3478000	0.1252	-0.0702	0.5105
chr2L	3478000	3480000	0.555	1.0435	0.0473
chr2L	3480000	3482000	-0.0597	-0.0714	-0.0786
chr2L	3482000	3484000	0.0502	0.0332	-0.02
chr2L	3484000	3486000	-0.0435	0.1288	-0.1116
chr2L	3486000	3488000	0.2179	0.0617	-0.1998
chr2L	3490000	3492000	-0.1263	0.0711	0.1226
chr2L	3492000	3494000	0.0576	-0.1761	0.1153
chr2L	3494000	3496000	-0.189	0.0828	-0.3069
chr2L	3496000	3498000	0.1264	1.1654	-0.0862
chr2L	3498000	3500000	0.6881	-0.1253	-0.1076
chr2L	3500000	3502000	0.892	-0.0016	0.0717
chr2L	3502000	3504000	-0.0588	-0.0239	0.4453
chr2L	3504000	3506000	-0.2666	0.6093	-0.0756
chr2L	3506000	3508000	-0.1349	-0.0974	0.3123
chr2L	3508000	3510000	-0.0503	0.4416	-0.2886
chr2L	3510000	3512000	0.0487	0.6382	0.5424
chr2L	3512000	3514000	0.6624	0.1108	0.8975
chr2L	3514000	3516000	-0.1978	0.9645	0.0489
chr2L	3516000	3518000	-0.0262	0.6729	0.5463
chr2L	3518000	3520000	-0.1771	0.8744	0.2452
chr2L	3520000	3522000	0.9367	0.3301	0.4995
chr2L	3522000	3524000	0.0467	0.6124	-0.299
chr2L	3524000	3526000	0.0052	0.7209	-0.3979
chr2L	3526000	3528000	0.7711	-0.1926	0.0777
chr2L	3528000	3530000	0.9668	-0.2359	0.7385
chr2L	3530000	3532000	-0.0362	-0.0175	0.0093
chr2L	3532000	3534000	0.2219	0.0074	0.375
chr2L	3534000	3536000	0.6681	0.5756	-0.3663
chr2L	3536000	3538000	-0.2432	0.5957	0.1768
chr2L	3538000	3540000	0.0247	-0.3347	1.0856
chr2L	3540000	3542000	0.0973	-0.0367	1.0984
chr2L	3542000	3544000	-0.018	0.8077	-0.1198
chr2L	3544000	3546000	0.2297	0.0725	0.0703
chr2L	3546000	3548000	-0.0573	-0.0161	0.5125
chr2L	3548000	3550000	-0.1523	-0.3075	-0.1184
chr2L	3550000	3552000	-0.034	1.0693	0.2006
chr2L	3552000	3554000	0.0332	1.0762	0.373
chr2L	3554000	3556000	-0.0257	0.2336	-0.1973
chr2L	3556000	3558000	0.0549	-0.0974	-0.3919
chr2L	3558000	3560000	0.023	-0.1049	0.5997
chr2L	3560000	3562000	0.0158	-0.0305	0.4367
chr2L	3562000	3564000	-0.0947	-0.1671	-0.0611
chr2L	3564000	3566000	-0.1367	0.3682	0.065
chr2L	3566000	3568000	1.0763	-0.2652	0.2983
chr2L	3568000	3570000	-0.3806	-0.1108	-0.3505
chr2L	3570000	3572000	-0.1458	0.3206	0.2416
chr2L	3572000	3574000	-0.2443	-0.0419	-0.0337
chr2L	3574000	3576000	0.4995	0.0314	0.516
chr2L	3576000	3578000	0.9643	-0.1803	0.0385
chr2L	3578000	3580000	-0.2702	0.1434	0.2911
chr2L	3580000	3582000	-0.3943	0.156	-0.155
chr2L	3582000	3584000	-0.015	-0.1813	0.0687
chr2L	3584000	3586000	0.2494	0.2986	0.1672
chr2L	3586000	3588000	-0.1398	0.1008	-0.2661
chr2L	3588000	3590000	0.0253	-0.2863	0.4469
chr2L	3590000	3592000	-0.0286	-0.0518	-0.4082
chr2L	3592000	3594000	0.5893	-0.068	0.1924
chr2L	3594000	3596000	0.2677	-0.2337	-0.2953
chr2L	3596000	3598000	-0.1759	0.0885	-0.0786
chr2L	3598000	3600000	-0.3441	0.3897	-0.2466
chr2L	3600000	3602000	0.2078	0.3122	0.4674
chr2L	3602000	3604000	-0.0997	0.8888	0
chr2L	3604000	3606000	0.5042	0.8604	-0.1127
chr2L	3608000	3610000	-0.2293	1.1728	0.3795
chr2L	3610000	3612000	-0.1817	0.6153	0.933
chr2L	3612000	3614000	-0.284	0.0725	0.2983
chr2L	3614000	3616000	-0.1104	0.0314	-0.1387
chr2L	3616000	3618000	1.0186	0.0843	0.7002
chr2L	3618000	3620000	-0.2984	-0.3174	0.0703
chr2L	3620000	3622000	0.1402	-0.1299	-0.2765
chr2L	3622000	3624000	1.1363	-0.1803	0.1153
chr2L	3624000	3626000	-0.367	-0.2077	0.0981
chr2L	3626000	3628000	0.7342	0.604	-0.1536
chr2L	3628000	3630000	-0.2128	-0.3174	-0.4452
chr2L	3630000	3632000	0.0724	0.0408	0.6652
chr2L	3632000	3634000	1.3161	0.1869	-0.0085
chr2L	3634000	3636000	0.0662	-0.3762	-0.2209
chr2L	3636000	3638000	-0.0687	-0.019	-0.2978
chr2L	3638000	3640000	-0.2352	0.0843	-0.1005
chr2L	3640000	3642000	-0.0618	0.1226	0.3833
chr2L	3642000	3644000	-0.1802	-0.4626	-0.051
chr2L	3644000	3646000	0.0763	0.5293	0.792
chr2L	3646000	3648000	-0.05	0.0424	0.1456
chr2L	3648000	3650000	-0.0438	-0.1265	-0.2765
chr2L	3654000	3656000	-0.3068	-0.3293	-0.5275
chr2L	3656000	3658000	-0.481	-0.3459	-0.178
chr2L	3658000	3660000	-0.0071	0.0561	-0.015
chr2L	3660000	3662000	-0.0563	0.0105	0.0385
chr2L	3662000	3664000	0.4496	0.5007	0.1471
chr2L	3664000	3666000	0.2569	-0.0702	-0.3551
chr2L	3666000	3668000	0.5653	-0.0121	0.5105
chr2L	3668000	3670000	-0.0601	-0.2347	-0.2304
chr2L	3670000	3672000	0.7963	0.0345	-0.2127
chr2L	3672000	3674000	-0.4964	-0.095	-0.5711
chr2L	3674000	3676000	-0.3029	-0.1188	0.0254
chr2L	3676000	3678000	-0.4964	-0.0108	-0.3267
chr2L	3678000	3680000	-0.1196	-0.0985	0.373
chr2L	3680000	3682000	-0.1424	0.6124	0.0858
chr2L	3684000	3686000	0.5403	0.1985	0.4802
chr2L	3686000	3688000	-0.3468	-0.2077	0.581
chr2L	3688000	3690000	-0.2107	-0.2781	-0.365
chr2L	3690000	3692000	-0.207	-0.2065	-0.3802
chr2L	3692000	3694000	-0.1564	-0.1402	-0.3883
chr2L	3694000	3696000	0.0487	-0.6029	-0.5858
chr2L	3696000	3698000	-0.1315	-0.1748	0.1358
chr2L	3698000	3700000	-0.0695	-0.3844	-0.1401
chr2L	3700000	3702000	-0.3381	-0.3014	-0.5048
chr2L	3702000	3704000	0.0295	-0.4386	0.2512
chr2L	3704000	3706000	-0.0488	-0.3762	-0.0349
chr2L	3706000	3708000	-0.2276	-0.3564	-0.3542
chr2L	3708000	3710000	-0.143	0.6093	0
chr2L	3710000	3712000	0.0724	0.0233	0.7976
chr2L	3712000	3714000	0.241	0.3301	0.2512
chr2L	3714000	3716000	1.0437	0.8119	0.3959
chr2L	3716000	3718000	0.1964	-0.0282	-0.0397
chr2L	3718000	3720000	0.2078	-0.0389	-0.4798
chr2L	3720000	3722000	-0.0099	-0.2772	-0.2369
chr2L	3722000	3724000	-0.1355	-0.1131	0.1092
chr2L	3724000	3726000	0.5599	-0.1072	-0.3472
chr2L	3726000	3728000	0.0026	0.0376	0.6034
chr2L	3728000	3730000	-0.185	-0.3143	0.0056
chr2L	3730000	3732000	-0.1393	0.3412	-0.2816
chr2L	3734000	3736000	-0.1705	-0.2077	-0.3167
chr2L	3738000	3740000	0.0763	0.7242	0.385
chr2L	3740000	3742000	-0.2395	-0.1083	-0.4634
chr2L	3744000	3746000	-0.2785	0.1607	-0.0447
chr2L	3746000	3748000	-0.189	0.3897	-0.1005
chr2L	3748000	3750000	-0.1837	-0.1803	-0.365
chr2L	3750000	3752000	0.6644	-0.1299	0.2528
chr2L	3752000	3754000	-0.3062	-0.4401	-0.1127
chr2L	3756000	3758000	0.5505	-0.2326	0.1981
chr2L	3758000	3760000	-0.1338	0.8305	0.0999
chr2L	3760000	3762000	0.7047	-0.0592	0.3581
chr2L	3762000	3764000	-0.0908	1.0329	0.5737
chr2L	3764000	3766000	0.8347	0.2871	0.6776
chr2L	3766000	3768000	-0.1089	0.1128	0.438
chr2L	3768000	3770000	0.0871	0.0476	-0.343
chr2L	3770000	3772000	-0.3056	-0.3683	0.2528
chr2L	3772000	3774000	-0.1886	0.4115	-0.2466
chr2L	3774000	3776000	0.4285	-0.2119	-0.0428
chr2L	3776000	3778000	-0.0245	0.0784	-0.384
chr2L	3778000	3780000	0	-0.268	-0.4699
chr2L	3780000	3782000	-0.2573	-0.1531	-0.191
chr2L	3782000	3784000	-0.0942	0.0135	0.4035
chr2L	3784000	3786000	-0.2024	-0.1837	-0.1157
chr2L	3786000	3788000	-0.2437	-0.4208	0.0504
chr2L	3788000	3790000	-0.2533	-0.1531	-0.4152
chr2L	3790000	3792000	-0.2922	0.6003	-0.1875
chr2L	3792000	3794000	0.2646	0.0105	-0.2369
chr2L	3794000	3796000	0.3621	-0.253	0.2126
chr2L	3796000	3798000	0.9796	-0.2132	0.506
chr2L	3798000	3800000	-0.1953	1.3665	0.5139
chr2L	3800000	3802000	-0.2097	-0.0343	0.0951
chr2L	3802000	3804000	-0.2463	-0.2306	-0.3487
chr2L	3804000	3806000	-0.2226	-0.3363	-0.3846
chr2L	3806000	3808000	-0.1782	-0.2241	0.3389
chr2L	3808000	3810000	0.1049	-0.139	-0.2651
chr2L	3810000	3812000	0.0593	0.3829	-0.348
chr2L	3812000	3814000	-0.0304	-0.3694	-0.1803
chr2L	3814000	3816000	-0.102	0.4873	0.2822
chr2L	3816000	3818000	0.9967	-0.0108	-0.4839
chr2L	3818000	3820000	-0.0224	0.1273	0.1423
chr2L	3820000	3822000	0.246	1.6947	0.3069
chr2L	3822000	3824000	1.3288	0.8305	-0.0561
chr2L	3824000	3826000	-0.0691	-0.1265	0.6068
chr2L	3826000	3828000	-0.1395	0.4435	0.2021
chr2L	3828000	3830000	-0.1323	-0.399	0.7144
chr2L	3830000	3832000	0.3963	-0.0531	-0.0815
chr2L	3832000	3834000	-0.0796	-0.25	0.8107
chr2L	3834000	3836000	-0.2831	-0.3773	0.3188
chr2L	3836000	3838000	0.3367	1.4633	-0.308
chr2L	3838000	3840000	-0.4917	-0.3242	-0.3472
chr2L	3840000	3842000	0.0324	0.0843	-0.4813
chr2L	3842000	3844000	0.2583	0	0.0845
chr2L	3844000	3846000	-0.2257	-0.1871	-0.0768
chr2L	3846000	3848000	-0.239	-0.1275	0.2779
chr2L	3848000	3850000	0.1169	-0.5952	0.0717
chr2L	3850000	3852000	-0.0627	0.0808	0.533
chr2L	3852000	3854000	-0.2965	0.3122	0.378
chr2L	3854000	3856000	-0.1967	-0.0161	-0.0706
chr2L	3856000	3858000	-0.1552	-0.2168	0.2213
chr2L	3860000	3862000	0.6762	0.4435	0.1806
chr2L	3862000	3864000	-0.3398	-0.2874	-0.2241
chr2L	3864000	3866000	-0.2103	-0.1916	-0.2906
chr2L	3866000	3868000	0.5911	0.2894	0.378
chr2L	3868000	3870000	0.0012	0.0969	-0.0645
chr2L	3870000	3872000	-0.0719	0.8371	-0.2262
chr2L	3872000	3874000	0.0253	0.4644	-0.3883
chr2L	3874000	3876000	-0.0623	-0.4331	-0.6824
chr2L	3878000	3880000	-0.1643	-0.3773	0.1535
chr2L	3880000	3882000	-0.0915	0.4416	-0.4597
chr2L	3882000	3884000	-0.1669	-0.2337	-0.4187
chr2L	3884000	3886000	-0.2076	-0.3806	-0.1144
chr2L	3886000	3888000	-0.0424	-0.124	0.0215
chr2L	3888000	3890000	0.6867	0.201	0.5972
chr2L	3890000	3892000	0.0426	-0.2157	-0.5059
chr2L	3892000	3894000	-0.2773	-0.3038	-0.2356
chr2L	3894000	3896000	-0.1771	-0.1871	0.5029
chr2L	3896000	3898000	-0.2213	-0.2055	0.1519
chr2L	3898000	3900000	-0.0723	-0.1792	-0.0768
chr2L	3900000	3902000	0.0188	-0.079	0.4657
chr2L	3902000	3904000	0.0049	-0.3272	-0.3961
chr2L	3906000	3908000	-0.1845	-0.3925	-0.2492
chr2L	3908000	3910000	-0.0194	-0.0343	-0.0561
chr2L	3910000	3912000	-0.0752	-0.2254	0.4112
chr2L	3912000	3914000	0.4617	1.5403	0.7962
chr2L	3914000	3916000	-0.3359	-0.0403	-0.4972
chr2L	3916000	3918000	-0.1817	0.5727	-0.3515
chr2L	3918000	3920000	0.0879	0.5099	0.0158
chr2L	3920000	3922000	-0.1933	-0.1016	-0.3309
chr2L	3922000	3924000	-0.143	0.003	-0.4666
chr2L	3926000	3928000	-0.0286	-0.0058	0.2675
chr2L	3928000	3930000	-0.0776	-0.003	-0.2369
chr2L	3930000	3932000	-0.1178	-0.1926	-0.5166
chr2L	3932000	3934000	-0.0849	-0.0518	0.355
chr2L	3934000	3936000	-0.2115	-0.1883	0.0036
chr2L	3936000	3938000	-0.2829	-0.1518	0.0125
chr2L	3940000	3942000	-0.0026	-0.3435	-0.2107
chr2L	3942000	3944000	-0.0873	-0.2199	0.2021
chr2L	3944000	3946000	-0.119	-0.2326	-0.4152
chr2L	3946000	3948000	0.0982	-0.0282	-0.3997
chr2L	3948000	3950000	-0.3075	-0.7634	-0.3496
chr2L	3950000	3952000	0.5617	-0.3199	0.7898
chr2L	3952000	3954000	1.2352	0.6349	-0.0047
chr2L	3954000	3956000	-0.2564	-0.2218	-0.0972
chr2L	3956000	3958000	-0.3616	-0.2541	-0.0168
chr2L	3958000	3960000	-0.0618	-0.2065	0.1788
chr2L	3962000	3964000	-0.4745	-0.489	-0.5429
chr2L	3966000	3968000	-0.3375	-0.1108	-0.3989
chr2L	3968000	3970000	-0.1982	0.0695	-0.308
chr2L	3970000	3972000	0.5786	-0.1601	0.0829
chr2L	3972000	3974000	0.0292	0.1918	0.2021
chr2L	3974000	3976000	-0.2958	-0.0305	0.5463
chr2L	3976000	3978000	-0.1929	0.4934	-0.3383
chr2L	3978000	3980000	0.0542	1.3365	0.581
chr2L	3980000	3982000	0.0885	-0.1218	0.8815
chr2L	3982000	3984000	-0.0573	-0.2633	-0.3593
chr2L	3984000	3986000	0.2864	-0.4589	-0.4233
chr2L	3988000	3990000	0.6287	-0.3002	0.1981
chr2L	3992000	3994000	-0.0503	-0.4256	-0.1949
chr2L	3998000	4000000	-0.0987	-0.4654	0.6776
chr2L	4000000	4002000	-0.2709	-0.0403	-0.1213
chr2L	4002000	4004000	-0.0522	-0.2579	-0.427
chr2L	4004000	4006000	-0.0913	-0.1906	-0.5073
chr2L	4006000	4008000	-0.0897	0.0861	-0.2381
chr2L	4008000	4010000	-0.1355	-0.1565	0.0343
chr2L	4010000	4012000	-0.1759	-0.1926	-0.3192
chr2L	4012000	4014000	0.6146	-0.2579	0.276
chr2L	4014000	4016000	-0.3246	-0.512	-0.3542
chr2L	4016000	4018000	0.5387	-0.0492	-0.2596
chr2L	4018000	4020000	0.1501	-0.1518	-0.0972
chr2L	4020000	4022000	-0.3075	-0.3735	-0.2953
chr2L	4022000	4024000	-0.1886	0.1869	0.0777
chr2L	4024000	4026000	0.1588	-0.4566	-0.3846
chr2L	4026000	4028000	0.4451	0.9919	0.6352
chr2L	4030000	4032000	0.0632	0.2924	0.9535
chr2L	4034000	4036000	-0.0719	0.0679	0.2283
chr2L	4036000	4038000	-0.0101	-0.1648	-0.5785
chr2L	4038000	4040000	-0.2587	0.3723	0.6496
chr2L	4042000	4044000	-0.1192	-0.2306	-0.2614
chr2L	4044000	4046000	-0.0323	-0.08	0.0385
chr2L	4046000	4048000	0.7521	-0.3908	0.0093
chr2L	4048000	4050000	0.017	-0.0714	-0.2119
chr2L	4050000	4052000	0.0135	0.2421	0.2126
chr2L	4054000	4056000	-0.1829	0.0463	0.2658
chr2L	4062000	4064000	-0.1674	0.2278	-0.0768
chr2L	4064000	4066000	0.1535	-0.0075	0.5954
chr2L	4072000	4074000	-0.1521	0.058	0.4931
chr2L	4074000	4076000	-0.0758	-0.0251	-0.2978
chr2L	4076000	4078000	-0.142	-0.1826	0.1519
chr2L	4078000	4080000	-0.2024	-0.1481	-0.0447
chr2L	4082000	4084000	0.1407	-0.1166	0.0202
chr2L	4086000	4088000	0.0587	-0.0619	0.0403
chr2L	4088000	4090000	-0.1755	0.7407	0.8398
chr2L	4090000	4092000	-0.2443	-0.0937	0.1092
chr2L	4092000	4094000	-0.0113	0.003	-0.0215
chr2L	4094000	4096000	-0.062	-0.3153	0.2881
chr2L	4098000	4100000	0.0489	0.332	0.3923
chr2L	4100000	4102000	0.6049	1.0171	-0.1637
chr2L	4102000	4104000	-0.034	-0.268	0
chr2L	4104000	4106000	0.0097	0.2986	0.2948
chr2L	4106000	4108000	0	-0.2447	0.276
chr2L	4108000	4110000	0.1013	-0.0518	0.1271
chr2L	4110000	4112000	-0.1588	0.6069	-0.0428
chr2L	4112000	4114000	0.0429	-0.2145	0.1702
chr2L	4114000	4116000	0.6518	-0.2359	-0.2721
chr2L	4116000	4118000	0.4451	0.148	-0.0337
chr2L	4118000	4120000	-0.3251	0.003	0.243
chr2L	4120000	4122000	0.1354	0	0.7477
chr2L	4122000	4124000	0.3188	-0.1049	1.0392
chr2L	4124000	4126000	0.1633	-0.1871	0.2137
chr2L	4126000	4128000	0.4186	0.0376	0.2619
chr2L	4128000	4130000	0.742	0.852	0
chr2L	4130000	4132000	0.2715	-0.0702	0.5029
chr2L	4132000	4134000	-0.0192	0.1434	0.361
chr2L	4134000	4136000	1.1366	0.0105	0.0438
chr2L	4136000	4138000	-0.0496	0.0744	-0.02
chr2L	4138000	4140000	-0.2166	0.8201	-0.2276
chr2L	4140000	4142000	-0.2276	-0.1738	0.176
chr2L	4142000	4144000	1.057	-0.0752	-0.1739
chr2L	4144000	4146000	-0.3773	-0.1121	-0.1875
chr2L	4148000	4150000	-0.1953	0.0904	0.3423
chr2L	4150000	4152000	-0.0972	0.2776	-0.2928
chr2L	4152000	4154000	-0.2972	-0.178	0.435
chr2L	4154000	4156000	0.0662	-0.2145	0.0777
chr2L	4158000	4160000	-0.1862	-0.081	0
chr2L	4160000	4162000	-0.0895	-0.0592	-0.1005
chr2L	4164000	4166000	-0.074	-0.1364	-0.4875
chr2L	4166000	4168000	-0.2669	-0.0778	0.076
chr2L	4170000	4172000	-0.1486	-0.1703	0.0717
chr2L	4172000	4174000	0.1365	-0.0175	-0.2342
chr2L	4174000	4176000	0.4162	0.7606	0.7369
chr2L	4176000	4178000	-0.1674	-0.0266	-0.0447
chr2L	4178000	4180000	-0.0696	-0.0198	0.4513
chr2L	4180000	4182000	0.3169	-0.3616	-0.3883
chr2L	4184000	4186000	-0.1699	-0.2943	-0.4447
chr2L	4186000	4188000	-0.3341	-0.1016	-0.205
chr2L	4188000	4190000	-0.3145	0.1128	0.6859
chr2L	4190000	4192000	0.2833	-0.1967	0.1423
chr2L	4192000	4194000	-0.1882	0.7747	0.1456
chr2L	4194000	4196000	0.1285	0.2421	-0.0629
chr2L	4196000	4198000	0.0253	-0.1725	0.0036
chr2L	4198000	4200000	0.0247	-0.0419	0.4026
chr2L	4200000	4202000	-0.2748	0.8305	0.6521
chr2L	4202000	4204000	0.9878	-0.21	0.5386
chr2L	4204000	4206000	0.0209	-0.1659	0.176
chr2L	4206000	4208000	1.1119	0.3761	0.378
chr2L	4208000	4210000	-0.1236	0.1729	-0.3214
chr2L	4210000	4212000	-0.1242	-0.2119	-0.4163
chr2L	4212000	4214000	-0.205	1.4833	0.4995
chr2L	4214000	4216000	-0.3322	0.8371	0.8655
chr2L	4216000	4218000	0.7843	1.4391	0.2452
chr2L	4218000	4220000	-0.1882	0.1386	-0.4452
chr2L	4220000	4222000	-0.0283	0.1288	0.0933
chr2L	4222000	4224000	0.327	-0.0355	-0.4038
chr2L	4224000	4226000	-0.1845	0.0248	0.5972
chr2L	4226000	4228000	-0.1906	0.517	-0.1845
chr2L	4228000	4230000	0.6464	1.2066	0.4719
chr2L	4230000	4232000	-0.0215	0.0043	0.2126
chr2L	4232000	4234000	-0.0198	-0.0702	0.1439
chr2L	4234000	4236000	-0.1734	0.6153	-0.2318
chr2L	4236000	4238000	0.1641	0.0058	0.206
chr2L	4238000	4240000	-0.2193	-0.1287	0.348
chr2L	4240000	4242000	-0.0127	-0.0389	0.4719
chr2L	4242000	4244000	0.9386	0.5666	0.2675
chr2L	4244000	4246000	-0.1902	0.7659	0.7529
chr2L	4246000	4248000	-0.3235	0.0089	-0.2063
chr2L	4248000	4250000	0.9709	0.3351	0.6598
chr2L	4250000	4252000	-0.2124	-0.0445	0.5615
chr2L	4252000	4254000	0	0.7308	0.6118
chr2L	4254000	4256000	-0.0955	0.0314	0.6428
chr2L	4256000	4258000	1.2703	0.5756	0.755
chr2L	4258000	4260000	1.2616	0.1226	-0.1184
chr2L	4260000	4262000	0.3087	-0.3014	-0.1716
chr2L	4262000	4264000	-0.0822	0.9994	0.6014
chr2L	4264000	4266000	-0.0345	0.844	0.7667
chr2L	4266000	4268000	-0.0818	-0.0316	0.1831
chr2L	4268000	4270000	-0.0496	0.8051	0.4308
chr2L	4270000	4272000	-0.2864	0.3446	-0.186
chr2L	4272000	4274000	0.4496	0.3373	0.435
chr2L	4274000	4276000	-0.2009	1.6068	0.6627
chr2L	4276000	4278000	-0.2402	0.414	-0.2076
chr2L	4278000	4280000	-0.282	1.298	0.6714
chr2L	4280000	4282000	-0.1146	1.5044	0.9892
chr2L	4282000	4284000	-0.2265	1.1824	1.3521
chr2L	4284000	4286000	-0.0467	0.9609	0.4035
chr2L	4286000	4288000	0.0373	0.6914	0.5942
chr2L	4288000	4290000	-0.1562	0.9238	0.1271
chr2L	4290000	4292000	-0.0241	0.4071	-0.0528
chr2L	4292000	4294000	-0.0316	0.239	0.2644
chr2L	4294000	4296000	0.6503	0.3467	0.4948
chr2L	4296000	4298000	-0.0345	1.2496	0.0202
chr2L	4298000	4300000	-0.3151	0.4115	-0.1803
chr2L	4300000	4302000	-0.0807	-0.0092	-0.3418
chr2L	4302000	4304000	0.3234	-0.0225	0.0951
chr2L	4304000	4306000	-0.0915	0.231	0.581
chr2L	4306000	4308000	-0.1249	0.3654	-0.3355
chr2L	4308000	4310000	-0.2484	0.5541	-0.4778
chr2L	4310000	4312000	-0.1516	0.4644	-0.3061
chr2L	4314000	4316000	0.0812	-0.1049	-0.1522
chr2L	4316000	4318000	-0.0687	0.3575	0.0215
chr2L	4318000	4320000	-0.1429	-0.251	0.3154
chr2L	4320000	4322000	-0.2958	0.2357	-0.1949
chr2L	4322000	4324000	-0.013	-0.1926	0.0022
chr2L	4324000	4326000	-0.137	-0.2132	-0.241
chr2L	4326000	4328000	-0.2209	-0.3762	-0.3729
chr2L	4328000	4330000	-0.2847	-0.1761	-0.1116
chr2L	4330000	4332000	-0.2138	-0.0752	-0.4187
chr2L	4332000	4334000	-0.0435	-0.1143	0
chr2L	4334000	4336000	-0.0323	-0.0974	0.6364
chr2L	4336000	4338000	0.6178	0.0944	-0.0024
chr2L	4338000	4340000	-0.053	0.6649	-0.1508
chr2L	4340000	4342000	0.0909	0.8717	-0.3523
chr2L	4342000	4344000	0.4299	0.7242	-0.2533
chr2L	4344000	4346000	-0.0099	-0.0822	0.1153
chr2L	4346000	4348000	-0.1409	0.3682	0.4775
chr2L	4348000	4350000	0.1216	-0.1198	0.3174
chr2L	4350000	4352000	-0.1581	0.8717	0.7655
chr2L	4352000	4354000	-0.0582	0.4261	0.3238
chr2L	4354000	4356000	-0.1071	1.2216	0.3975
chr2L	4356000	4358000	0.0156	-0.2897	-0.1005
chr2L	4358000	4360000	0.0426	-0.1494	-0.3069
chr2L	4360000	4362000	-0.0333	0.015	-0.2119
chr2L	4362000	4364000	1.0896	0.5007	0.4417
chr2L	4364000	4366000	-0.027	0.6196	0.1166
chr2L	4366000	4368000	-0.1297	0.5398	0.0933
chr2L	4368000	4370000	0.2662	-0.3683	0.7844
chr2L	4370000	4372000	-0.3431	0.0424	-0.1935
chr2L	4372000	4374000	-0.1837	-0.211	0.7394
chr2L	4374000	4376000	0.015	0.9388	0.7934
chr2L	4376000	4378000	-0.0017	0.6406	-0.0561
chr2L	4378000	4380000	-0.4375	0.1899	-0.2533
chr2L	4380000	4382000	-0.2448	0.2742	-0.3256
chr2L	4382000	4384000	-0.0477	0.6702	-0.0862
chr2L	4384000	4386000	0.0898	0.7698	0.6614
chr2L	4386000	4388000	-0.0929	0.4974	0.0453
chr2L	4388000	4390000	0.8689	-0.0092	0.0453
chr2L	4390000	4392000	0.8164	-0.0108	0.1552
chr2L	4392000	4394000	-0.0183	0.0617	-0.0843
chr2L	4394000	4396000	0.064	0.5786	0.5911
chr2L	4396000	4398000	0.5093	0.3351	0.304
chr2L	4398000	4400000	0.0988	0.1869	-0.1522
chr2L	4400000	4402000	0.8685	0.2776	0.9128
chr2L	4402000	4404000	0.9013	0.1312	1.0602
chr2L	4404000	4406000	0.6468	-0.1426	0.6535
chr2L	4406000	4408000	-0.481	-0.0225	-0.305
chr2L	4408000	4410000	-0.2794	1.1625	-0.0629
chr2L	4410000	4412000	-0.3068	0.4416	-0.3394
chr2L	4412000	4414000	0.0112	-0.4855	0.0933
chr2L	4414000	4416000	0.534	-0.262	0.4567
chr2L	4416000	4418000	-0.0966	-0.2721	0.129
chr2L	4418000	4420000	-0.3091	-0.2662	-0.1213
chr2L	4420000	4422000	-0.1767	-0.0378	-0.7414
chr2L	4422000	4424000	-0.1048	-0.386	-0.4376
chr2L	4424000	4426000	0.0619	-0.2863	-0.205
chr2L	4426000	4428000	0.2751	-0.1671	-0.384
chr2L	4428000	4430000	0.0542	-0.3132	0.5091
[truncated: 51,386 more rows]

## Sheet: c14c
#quantile normalized chipseq signals for Figure S5
chrom	start	end	H3K27me3	H3K36me3	H3K4me3
chr2L	6000	8000	-0.3316	-0.1155	0.4623
chr2L	8000	10000	-0.0746	-0.077	0.2428
chr2L	12000	14000	-0.1874	-0.3505	0.3322
chr2L	14000	16000	-0.0633	0.0372	0.3744
chr2L	16000	18000	0.1222	0.4969	0.4865
chr2L	18000	20000	0.7066	0.8772	0.4239
chr2L	20000	22000	-0.1249	0.8351	0.4367
chr2L	22000	24000	0.6421	0.5341	0.5517
chr2L	24000	26000	0.2264	0.2094	0.3218
chr2L	26000	28000	-0.0552	0.788	0.9868
chr2L	28000	30000	-0.298	0.6452	0.9005
chr2L	30000	32000	0.0333	0.4262	0.4904
chr2L	32000	34000	0.0801	0.652	0.6147
chr2L	34000	36000	-0.2152	0.0942	0.711
chr2L	36000	38000	-0.0577	0.6548	0.5606
chr2L	38000	40000	-0.0678	0.0107	0.1476
chr2L	40000	42000	-0.2136	0.2834	0.2548
chr2L	42000	44000	0.6267	0.2714	0.3666
chr2L	44000	46000	-0.2136	0.031	0.459
chr2L	52000	54000	-0.0249	-0.2561	0.0746
chr2L	54000	56000	-0.2757	0.0069	0.403
chr2L	56000	58000	0.4446	0.0736	0.049
chr2L	58000	60000	-0.2505	0.2213	-0.0708
chr2L	62000	64000	0.5184	-0.0519	0.1993
chr2L	64000	66000	-0.2532	-0.3996	0.003
chr2L	66000	68000	0.7114	0.861	0.6914
chr2L	68000	70000	0.0816	0.5173	0.5078
chr2L	70000	72000	0.0202	-0.0571	0.049
chr2L	72000	74000	0.2311	0.0167	0.0519
chr2L	76000	78000	0.1337	0.0995	0.2782
chr2L	78000	80000	0.2014	0.1621	0.1919
chr2L	80000	82000	0.3462	0.0013	0.2105
chr2L	82000	84000	-0.2857	0.2094	-0.0875
chr2L	84000	86000	0.5516	0.8313	0.5218
chr2L	86000	88000	1.013	1.1723	0.6431
chr2L	88000	90000	-0.1761	0.6587	0.7249
chr2L	90000	92000	0.0928	0.5261	0.8001
chr2L	92000	94000	-0.2337	0.3777	0.6594
chr2L	94000	96000	0.8062	0.9967	0.7594
chr2L	96000	98000	0.3029	0.2578	0.4781
chr2L	98000	100000	0.2634	-0.1143	0.3689
chr2L	100000	102000	-0.2222	-0.1473	0.3462
chr2L	102000	104000	0.8525	1.0786	0.7181
chr2L	104000	106000	-0.0386	-0.1056	0.21
chr2L	106000	108000	0.7071	0.9665	0.792
chr2L	108000	110000	0.7901	1.3123	0.9579
chr2L	110000	112000	0.0828	-0.064	0.3989
chr2L	112000	114000	0	-0.1456	0.2925
chr2L	114000	116000	0.3455	0.855	0.6513
chr2L	116000	118000	0.3233	0.0545	0.3563
chr2L	118000	120000	0.2724	0.101	0.1394
chr2L	120000	122000	0.0596	-0.1614	0.2177
chr2L	122000	124000	-0.1593	-0.1734	-0.1636
chr2L	124000	126000	-0.0934	0.2775	0.4007
chr2L	128000	130000	-0.0638	0.4516	0.3122
chr2L	130000	132000	-0.0909	0.0469	0.1579
chr2L	132000	134000	0.0733	0.1237	0.1453
chr2L	134000	136000	-0.1783	0.0197	-0.005
chr2L	136000	138000	0.583	-0.0173	0.1032
chr2L	138000	140000	0.0062	-0.1005	-0.0112
chr2L	140000	142000	0.0492	0.269	0.2858
chr2L	142000	144000	0.7221	0.9332	0.5874
chr2L	144000	146000	0.3411	0.3976	0.26
chr2L	146000	148000	0.4929	0.1086	0.053
chr2L	148000	150000	0.3598	0.2152	-0.0295
chr2L	150000	152000	0.1836	0.0764	0.2643
chr2L	152000	154000	-0.0125	-0.0041	0.3027
chr2L	154000	156000	1.0673	1.5818	0.9622
chr2L	156000	158000	0.9551	1.2804	0.9059
chr2L	158000	160000	1.2811	1.7015	0.8111
chr2L	162000	164000	-0.1634	0.7645	0.7831
chr2L	164000	166000	-0.2918	0.5581	0.6685
chr2L	168000	170000	0	0.0614	0.4725
chr2L	170000	172000	0.1816	0.1086	0.4603
chr2L	172000	174000	-0.1936	0.0197	0.5498
chr2L	176000	178000	0.1244	-0.1955	0.2965
chr2L	178000	180000	0.1085	0.2409	0.3184
chr2L	180000	182000	0.0014	0.4117	0.4989
chr2L	184000	186000	-0.1807	0.0033	0.3711
chr2L	186000	188000	0.1607	-0.5161	0.1105
chr2L	188000	190000	0	-0.0738	0.269
chr2L	190000	192000	0.321	-0.0643	0.334
chr2L	192000	194000	-0.084	-0.011	0.3344
chr2L	194000	196000	0.0577	0.2466	0.3945
chr2L	196000	198000	0.4643	0.0061	0.2234
chr2L	198000	200000	0.3854	0.0938	0.4661
chr2L	200000	202000	-0.2072	-0.1885	0.386
chr2L	202000	204000	-0.0951	0.1074	0.3824
chr2L	204000	206000	0.0358	0.7123	0.6101
chr2L	206000	208000	0.7871	0.9539	0.6854
chr2L	208000	210000	-0.0688	0.1714	0.5428
chr2L	210000	212000	-0.0291	-0.351	-0.0321
chr2L	212000	214000	-0.0107	0.2652	0.2156
chr2L	214000	216000	0.5554	-0.3636	0.3734
chr2L	216000	218000	0.2035	-0.1182	0.2963
chr2L	218000	220000	0.0888	-0.0279	0.6369
chr2L	220000	222000	1.0025	1.1907	1.0108
chr2L	222000	224000	-0.1608	0.6612	1.0122
chr2L	226000	228000	0.3661	-0.1751	0.3163
chr2L	228000	230000	-0.334	-0.3198	-0.0007
chr2L	230000	232000	-0.5459	-0.4525	0.2603
chr2L	232000	234000	0.2151	-0.1062	0.3281
chr2L	234000	236000	0.5972	-0.0699	0.3462
chr2L	236000	238000	0.2918	0.0376	0.4066
chr2L	238000	240000	0.5847	-0.1537	0.4293
chr2L	240000	242000	-0.1831	-0.2334	0.1125
chr2L	242000	244000	-0.04	-0.1944	0.4253
chr2L	244000	246000	-0.155	0.8075	0.6613
chr2L	246000	248000	-0.0875	0.7615	0.8613
chr2L	250000	252000	1.3779	1.8493	0.5745
chr2L	252000	254000	0.5353	0.7133	0.6732
chr2L	254000	256000	-0.0891	-0.0888	-0.1393
chr2L	256000	258000	-0.1253	0.0504	-0.0344
chr2L	258000	260000	-0.0217	-0.349	0.0988
chr2L	262000	264000	0.3884	-0.1389	0.0144
chr2L	264000	266000	0.6518	0.4262	0.2941
chr2L	266000	268000	0.1055	0.0798	0.2879
chr2L	268000	270000	0.5703	0.0197	0.1579
chr2L	270000	272000	0.892	1.4292	0.8797
chr2L	272000	274000	0.7487	1.0877	0.9517
chr2L	274000	276000	0.7604	0.9932	0.9299
chr2L	276000	278000	1.2738	1.5369	0.965
chr2L	278000	280000	1.0414	1.4798	1.1776
chr2L	280000	282000	0.5043	0.9976	1.0421
chr2L	282000	284000	-0.1243	0.8426	1.0666
chr2L	284000	286000	0.1216	0.8372	0.7548
chr2L	286000	288000	0.5106	0.2641	0.4889
chr2L	288000	290000	-0.3165	0.5952	0.3536
chr2L	290000	292000	0.6069	0.0907	-0.0461
chr2L	292000	294000	0.704	0.7407	0.5812
chr2L	294000	296000	1.3355	1.9726	1.0205
chr2L	296000	298000	0.4994	0.3477	0.5344
chr2L	298000	300000	0.8409	1.0263	0.7425
chr2L	300000	302000	0.107	0.291	0.0606
chr2L	302000	304000	-0.0836	-0.2295	-0.1965
chr2L	304000	306000	0.1514	-0.3713	-0.1726
chr2L	306000	308000	-0.0453	-0.0697	0.0374
chr2L	308000	310000	0.2418	0	-0.0792
chr2L	310000	312000	0.5907	0.2189	0.0063
chr2L	312000	314000	-0.0445	-0.2056	0.0971
chr2L	314000	316000	0.0256	-0.2829	-0.1498
chr2L	316000	318000	-0.1298	-0.2097	-0.0401
chr2L	318000	320000	-0.0412	0.3911	-0.2809
chr2L	320000	322000	0.2307	0.2802	-0.1174
chr2L	322000	324000	0.0062	0.3958	0.1885
chr2L	324000	326000	-0.1944	-0.0162	0.1904
chr2L	326000	328000	0.0682	-0.2374	0.248
chr2L	328000	330000	0.3122	0.254	-0.0135
chr2L	330000	332000	0.2631	0.5712	0
chr2L	334000	336000	0.3566	0.3976	0.0929
chr2L	336000	338000	0.0213	0.4487	-0.0483
chr2L	340000	342000	-0.0763	-0.1048	-0.0169
chr2L	342000	344000	0.3803	0	0.2449
chr2L	344000	346000	-0.1528	0.368	0.3647
chr2L	346000	348000	-0.029	0.0219	0.4411
chr2L	354000	356000	-0.4735	-0.2609	0.4689
chr2L	356000	358000	0.8697	1.164	1.2511
chr2L	358000	360000	0.373	-0.0697	-0.0808
chr2L	366000	368000	0.0984	0.7782	0.3833
chr2L	368000	370000	0.1188	0.783	0.5139
chr2L	370000	372000	-0.1017	0.7092	0.3296
chr2L	372000	374000	0.0311	0.6114	0.3281
chr2L	374000	376000	-0.1761	0.7611	0.3767
chr2L	376000	378000	-0.1863	0.963	0.656
chr2L	378000	380000	0.6383	0.8811	0.5369
chr2L	380000	382000	0.0625	0.7466	0.3481
chr2L	382000	384000	-0.1638	0.7295	0.0645
chr2L	384000	386000	-0.0016	0.5313	0.0476
chr2L	386000	388000	0.0483	0.6119	-0.18
chr2L	388000	390000	0.0196	0.3316	0.0476
chr2L	390000	392000	0.4973	0.4577	0.0257
chr2L	392000	394000	-0.0336	0.4288	0.1056
chr2L	394000	396000	0.102	-0.0454	-0.1159
chr2L	396000	398000	0.6597	0.2304	0.1188
chr2L	398000	400000	0.0047	0.5469	0
chr2L	400000	402000	0.5092	0.6574	0.2548
chr2L	402000	404000	-0.2194	0.213	0.4237
chr2L	404000	406000	0.7021	0.8782	0.7168
chr2L	406000	408000	-0.1837	0.1698	0.1725
chr2L	408000	410000	0.17	0.0379	0.1745
chr2L	410000	412000	-0.1164	0.1808	0.405
chr2L	412000	414000	-0.1238	0.1181	0.3182
chr2L	414000	416000	1.1148	1.7353	1.0006
chr2L	416000	418000	0.7135	0.4136	0.5135
chr2L	418000	420000	1.0821	1.5164	0.7817
chr2L	420000	422000	1.0666	1.5341	0.9968
chr2L	422000	424000	-0.0375	0.6007	0.4897
chr2L	424000	426000	0.5968	0.5384	0.3096
chr2L	426000	428000	-0.1459	0.0429	0.1384
chr2L	428000	430000	-0.0231	0.0458	0.2228
chr2L	430000	432000	-0.0809	0.7391	0.6163
chr2L	432000	434000	-0.239	0.5503	0.4602
chr2L	434000	436000	-0.0476	-0.0223	-0.0743
chr2L	436000	438000	-0.1426	-0.209	-0.0802
chr2L	438000	440000	-0.0196	0.2578	0.2177
chr2L	440000	442000	-0.0992	0.4873	0.6877
chr2L	442000	444000	-0.0358	0.5835	0.662
chr2L	444000	446000	0.0228	0.1477	0.3251
chr2L	446000	448000	0.5848	-0.1389	0.2252
chr2L	448000	450000	-0.106	-0.1273	0.1188
chr2L	450000	452000	-0.0338	-0.0234	0.4713
chr2L	452000	454000	0.8056	1.1202	0.9287
chr2L	454000	456000	-0.3147	0.2181	0.4598
chr2L	456000	458000	0.1414	0.4375	0.3518
chr2L	458000	460000	0.0903	0.0152	-0.0422
chr2L	460000	462000	0.6273	0.2939	0.3136
chr2L	462000	464000	-0.0461	0.3489	0.2751
chr2L	464000	466000	-0.0502	0.119	0.019
chr2L	466000	468000	-0.026	-0.2433	-0.025
chr2L	468000	470000	0.0335	-0.2445	-0.3184
chr2L	470000	472000	0.1648	-0.4096	-0.3012
chr2L	472000	474000	0.7899	0.9122	0.6503
chr2L	474000	476000	-0.2201	0.3841	0.1331
chr2L	476000	478000	-0.2245	0.0451	-0.1133
chr2L	478000	480000	-0.034	-0.2113	0.1725
chr2L	480000	482000	-0.0537	0.0016	0.6095
chr2L	482000	484000	-0.13	-0.239	-0.1516
chr2L	484000	486000	-0.0652	-0.0294	-0.2225
chr2L	486000	488000	-0.0035	-0.1189	-0.1545
chr2L	488000	490000	-0.0807	-0.2704	-0.3579
chr2L	490000	492000	-0.1602	-0.3247	0.1159
chr2L	492000	494000	0.2264	-0.1148	0.1349
chr2L	494000	496000	0.0053	-0.3047	-0.2004
chr2L	496000	498000	-0.2645	-0.1411	0.1568
chr2L	498000	500000	-0.1328	0.1288	0.0689
chr2L	500000	502000	0.0119	0	-0.2377
chr2L	502000	504000	-0.0191	0.2119	-0.2765
chr2L	504000	506000	0.0958	-0.0156	0.1195
chr2L	506000	508000	0.0884	-0.0647	0.2686
chr2L	508000	510000	0.3015	-0.3943	0.1468
chr2L	510000	512000	0.1477	-0.0436	0.2833
chr2L	512000	514000	-0.0394	0.0231	-0.2779
chr2L	514000	516000	0.5462	0.0306	0.2072
chr2L	516000	518000	-0.2821	0.3143	0.418
chr2L	518000	520000	-0.32	0.184	0.7616
chr2L	520000	522000	-0.3784	0.2891	0.6486
chr2L	522000	524000	0.5403	-0.0607	0.5559
chr2L	524000	526000	0.5019	0.8237	0.5028
chr2L	528000	530000	-0.1902	-0.0142	-0.0539
chr2L	530000	532000	-0.0377	-0.1234	-0.1069
chr2L	532000	534000	-0.0099	0.2506	0.1934
chr2L	534000	536000	-0.1285	0.1966	0.1568
chr2L	536000	538000	-0.0702	0.285	0.0627
chr2L	538000	540000	-0.2486	-0.1238	0.1272
chr2L	540000	542000	-0.2209	-0.1618	0.3463
chr2L	542000	544000	1.1061	1.5068	0.9493
chr2L	544000	546000	0.876	1.1725	0.7183
chr2L	546000	548000	-0.1403	0.002	-0.1435
chr2L	548000	550000	-0.1262	-0.1969	-0.3912
chr2L	550000	552000	-0.2918	-0.043	-0.1636
chr2L	552000	554000	-0.31	-0.0943	-0.4413
chr2L	554000	556000	0.2694	0.57	-0.1028
chr2L	556000	558000	0.5646	0.4715	-0.1807
chr2L	558000	560000	0	-0.1855	-0.2727
chr2L	560000	562000	-0.1238	-0.0996	-0.1268
chr2L	562000	564000	0.2909	-0.1465	-0.2538
chr2L	564000	566000	0.8521	1.1964	0.7796
chr2L	566000	568000	0.9231	1.2151	0.9463
chr2L	568000	570000	0.8979	1.2163	0.7849
chr2L	570000	572000	0.0805	0.213	0.4943
chr2L	572000	574000	0.0411	0.7282	0.4942
chr2L	574000	576000	0.8634	1.2259	0.7598
chr2L	576000	578000	0.1836	0.1846	0.0382
chr2L	578000	580000	0.6413	0.0954	-0.0532
chr2L	580000	582000	-0.2491	-0.055	-0.2809
chr2L	582000	584000	0.0463	-0.0022	-0.1069
chr2L	584000	586000	0.0995	0.4378	0.297
chr2L	586000	588000	-0.2117	0.1232	0.3752
chr2L	588000	590000	-0.0268	0.4253	0.4317
chr2L	590000	592000	-0.0338	0.8305	0.3546
chr2L	592000	594000	0.0575	0.9971	0.4673
chr2L	594000	596000	0.4088	1.0561	0.8811
chr2L	596000	598000	-0.0302	0.9173	0.763
chr2L	598000	600000	0.3487	0.8642	0.5901
chr2L	600000	602000	-0.1491	0.2709	0.5617
chr2L	602000	604000	0.1163	0.9182	0.5469
chr2L	604000	606000	-0.1103	0.0253	0.3268
chr2L	606000	608000	0.057	-0.0315	-0.0327
chr2L	608000	610000	-0.0161	0.1092	-0.0384
chr2L	610000	612000	-0.1904	0.2969	0.0823
chr2L	612000	614000	-0.0767	-0.3014	-0.2902
chr2L	614000	616000	-0.0569	-0.0152	0.1083
chr2L	616000	618000	-0.3842	0.417	0.2003
chr2L	618000	620000	0.2178	0.0231	-0.1831
chr2L	620000	622000	-0.2499	-0.1247	-0.1522
chr2L	622000	624000	-0.0643	-0.0247	-0.1347
chr2L	624000	626000	0.044	0.1489	0
chr2L	628000	630000	0	0.1079	-0.0657
chr2L	630000	632000	0.0311	0.0292	0.1904
chr2L	632000	634000	-0.0271	-0.0634	-0.2861
chr2L	634000	636000	0.0758	0.0331	-0.322
chr2L	636000	638000	0.1697	0.1755	0.1599
chr2L	638000	640000	-0.0043	-0.0359	0.0211
chr2L	640000	642000	-0.2874	0.252	-0.2484
chr2L	642000	644000	-0.0937	0.6027	0.2181
chr2L	644000	646000	0.0658	0.3444	0.062
chr2L	646000	648000	0.2605	0.1237	0.0112
chr2L	648000	650000	0.055	-0.2013	-0.1435
chr2L	650000	652000	-0.2209	0.335	0.0022
chr2L	652000	654000	-0.1841	0.0471	-0.1069
chr2L	654000	656000	0.3252	0.6041	0.0535
chr2L	656000	658000	0.0712	0.5261	0.169
chr2L	658000	660000	0.11	0.4102	-0.0265
chr2L	660000	662000	-0.1049	0.5185	0.1468
chr2L	662000	664000	-0.0068	0.2447	-0.1461
chr2L	664000	666000	0.0399	0.4873	0.3281
chr2L	666000	668000	0.0173	0.0089	0.2021
chr2L	668000	670000	-0.051	0.458	0.3086
chr2L	670000	672000	-0.048	0.0556	0.4595
chr2L	672000	674000	-0.1514	0.6036	0.394
chr2L	674000	676000	-0.0665	0.4109	-0.1285
chr2L	676000	678000	-0.071	0.3598	-0.2637
chr2L	678000	680000	-0.098	0.5203	0.1728
chr2L	680000	682000	0.1374	0.5778	-0.1435
chr2L	682000	684000	0.2907	0.2924	0.1568
chr2L	684000	686000	-0.1709	-0.3005	0.0789
chr2L	686000	688000	-0.077	-0.3474	-0.5681
chr2L	696000	698000	-0.2745	0.2658	-0.0509
chr2L	698000	700000	-0.1596	0.3509	-0.2163
chr2L	700000	702000	0.0547	0.208	0.2477
chr2L	702000	704000	-0.3336	0.0016	0.3817
chr2L	704000	706000	-0.2019	0.0191	-0.1569
chr2L	706000	708000	0.0722	-0.0762	0.1613
chr2L	708000	710000	-0.154	0.2629	0.454
chr2L	710000	712000	-0.1045	-0.1062	-0.2363
chr2L	712000	714000	-0.3814	-0.1627	0.5058
chr2L	716000	718000	0	-0.1482	-0.1735
chr2L	718000	720000	-0.2632	-0.1062	-0.3214
chr2L	720000	722000	-0.1709	0.2342	-0.1778
chr2L	722000	724000	-0.1981	-0.0569	0.1532
chr2L	724000	726000	-0.2857	-0.1486	-0.4758
chr2L	726000	728000	-0.3521	0.082	-0.0739
chr2L	728000	730000	-0.0789	0.4624	0.0476
chr2L	730000	732000	-0.1669	-0.0142	-0.1376
chr2L	732000	734000	0.4917	-0.012	0.0778
chr2L	734000	736000	0.0952	-0.0706	0.0964
chr2L	736000	738000	-0.2785	-0.0482	-0.2748
chr2L	738000	740000	0.2849	-0.0234	-0.3341
chr2L	740000	742000	0.2863	-0.1971	-0.2216
chr2L	742000	744000	-0.0008	-0.1596	-0.1696
chr2L	744000	746000	0.0793	-0.6989	-0.4266
chr2L	746000	748000	-0.3422	-0.2266	-0.4256
chr2L	750000	752000	-0.1761	-0.2314	-0.2355
chr2L	754000	756000	-0.1699	-0.1683	-0.1956
chr2L	756000	758000	-0.1989	-0.1028	-0.2013
chr2L	758000	760000	0.0487	0.0605	0.0773
chr2L	760000	762000	-0.0757	0.5293	0.0093
chr2L	762000	764000	-0.0938	-0.1311	-0.3007
chr2L	764000	766000	-0.0626	-0.1518	-0.3635
chr2L	766000	768000	-0.0855	-0.2205	-0.3361
chr2L	768000	770000	-0.1457	-0.0451	0.1676
chr2L	772000	774000	0.0539	-0.2505	-0.3103
chr2L	774000	776000	0.1027	-0.2701	0.1505
chr2L	776000	778000	-0.0394	-0.2269	-0.2958
chr2L	778000	780000	-0.186	-0.2497	-0.2517
chr2L	780000	782000	0.1146	0.2033	-0.0124
chr2L	782000	784000	0.023	-0.3598	-0.5164
chr2L	784000	786000	-0.0144	0.0995	0.0789
chr2L	786000	788000	-0.1212	0.0783	-0.3332
chr2L	788000	790000	-0.2215	-0.1873	-0.0103
chr2L	790000	792000	-0.2238	-0.1177	0.2055
chr2L	792000	794000	0.133	-0.1247	-0.0934
chr2L	796000	798000	0.0236	-0.1478	-0.082
chr2L	802000	804000	-0.3176	-0.0918	-0.2517
chr2L	804000	806000	-0.0725	-0.136	-0.1461
chr2L	806000	808000	0.2597	0.3312	-0.0144
chr2L	808000	810000	-0.062	-0.1425	-0.1181
chr2L	810000	812000	0.6475	0.7199	0.4398
chr2L	812000	814000	-0.014	-0.2124	0.3221
chr2L	814000	816000	0.9446	1.2639	0.791
chr2L	816000	818000	0.599	0.9091	0.6126
chr2L	818000	820000	0.1631	0.6766	0.4795
chr2L	820000	822000	1.2747	1.7843	0.9884
chr2L	822000	824000	-0.1192	0.5918	0.4477
chr2L	824000	826000	1.1206	1.4146	0.9685
chr2L	826000	828000	1.0961	1.3839	0.71
chr2L	828000	830000	-0.2831	-0.0425	0.3062
chr2L	830000	832000	-0.0161	-0.1873	0.1934
chr2L	832000	834000	-0.1392	-0.4801	-0.0369
chr2L	834000	836000	-0.2085	-0.258	-0.1508
chr2L	836000	838000	-0.2544	0.0425	-0.2279
chr2L	838000	840000	-0.4256	-0.1566	0.3182
chr2L	840000	842000	0.4186	-0.1335	-0.0993
chr2L	842000	844000	0.102	0.0619	0.1453
chr2L	844000	846000	-0.1893	0	0.1245
chr2L	846000	848000	-0.3544	-0.1107	0.3804
chr2L	848000	850000	-0.1676	0.8145	0.6364
chr2L	850000	852000	0.9119	0.9784	0.4824
chr2L	852000	854000	0.8799	1.314	0.7327
chr2L	854000	856000	0.5034	-0.1713	-0.2033
chr2L	856000	858000	0.3613	0.2658	0.2228
chr2L	858000	860000	-0.1405	-0.086	-0.0445
chr2L	860000	862000	-0.0104	-0.0359	0.1538
chr2L	862000	864000	-0.1721	-0.0752	-0.2053
chr2L	864000	866000	-0.2075	0.1755	0.1098
chr2L	866000	868000	0.4393	0.2704	0.6998
chr2L	868000	870000	0.9971	1.4577	1.0629
chr2L	870000	872000	1.4415	2.183	0.4983
chr2L	872000	874000	0.4354	0.2236	0.5989
chr2L	874000	876000	0.3916	-0.1478	0.1227
chr2L	876000	878000	-0.0472	-0.1196	0.1543
chr2L	878000	880000	0.1561	-0.0985	-0.1384
chr2L	880000	882000	-0.0789	-0.056	-0.0295
chr2L	882000	884000	-0.066	0.0889	-0.229
chr2L	884000	886000	0.084	-0.1901	-0.404
chr2L	886000	888000	-0.2072	-0.1541	-0.3039
chr2L	890000	892000	-0.1757	-0.3967	-0.2958
chr2L	892000	894000	-0.106	-0.255	-0.2172
chr2L	894000	896000	-0.0317	0	0.0279
chr2L	896000	898000	-0.0626	-0.2037	-0.1498
chr2L	898000	900000	-0.1889	-0.002	-0.2748
chr2L	900000	902000	-0.1238	-0.2066	-0.3667
chr2L	902000	904000	-0.138	-0.0075	-0.0627
chr2L	904000	906000	-0.275	0.0434	-0.3918
chr2L	906000	908000	-0.1016	0.2205	-0.3353
chr2L	910000	912000	0.472	0.1347	-0.2279
chr2L	912000	914000	-0.3417	-0.1618	-0.1696
chr2L	914000	916000	0.1374	-0.0307	-0.3988
chr2L	916000	918000	-0.0136	0.1647	-0.098
chr2L	918000	920000	-0.0453	0.1496	-0.0913
chr2L	922000	924000	-0.2626	-0.3423	-0.2994
chr2L	924000	926000	-0.0958	-0.0881	-0.1861
chr2L	928000	930000	-0.3621	-0.1627	-0.21
chr2L	930000	932000	0.0199	-0.256	-0.1034
chr2L	932000	934000	-0.2005	-0.1669	-0.5193
chr2L	934000	936000	-0.1746	-0.1669	-0.1149
chr2L	936000	938000	0.2214	-0.147	-0.0163
chr2L	938000	940000	0.1521	-0.3174	-0.2606
chr2L	940000	942000	-0.085	-0.2361	-0.3709
chr2L	942000	944000	-0.0638	-0.1734	-0.195
chr2L	944000	946000	-0.2284	-0.3014	-0.4495
chr2L	946000	948000	-0.1488	-0.1678	-0.4766
chr2L	948000	950000	0.3972	-0.1177	-0.3716
chr2L	950000	952000	-0.0969	-0.0425	-0.3396
chr2L	952000	954000	-0.0352	0.5469	0.0541
chr2L	954000	956000	-0.0665	-0.0117	-0.2004
chr2L	956000	958000	-0.0807	-0.0441	-0.5078
chr2L	960000	962000	-0.1928	-0.1498	-0.0971
chr2L	962000	964000	-0.001	-0.0948	-0.1393
chr2L	964000	966000	-0.0262	-0.0594	-0.2377
chr2L	966000	968000	0.0871	-0.0653	-0.2444
chr2L	968000	970000	0.0477	-0.207	-0.5536
chr2L	970000	972000	-0.1013	-0.1273	-0.4534
chr2L	972000	974000	0.0774	0.105	-0.1766
chr2L	984000	986000	-0.1312	-0.2673	-0.4478
chr2L	986000	988000	0.5613	0.256	-0.1276
chr2L	988000	990000	-0.0609	0.4282	-0.1904
chr2L	990000	992000	0.106	0.146	-0.1837
chr2L	992000	994000	-0.0115	-0.1807	-0.2994
chr2L	994000	996000	-0.1031	-0.0954	-0.2665
chr2L	1006000	1008000	-0.1285	-0.479	-0.6126
chr2L	1008000	1010000	-0.0786	-0.0723	-0.3252
chr2L	1010000	1012000	-0.3624	-0.184	-0.2958
chr2L	1014000	1016000	-0.3931	-0.2902	-0.6015
chr2L	1016000	1018000	-0.0899	0.0053	-0.2867
chr2L	1018000	1020000	-0.1771	0.0167	-0.3682
chr2L	1022000	1024000	-0.1936	-0.3189	-0.3139
chr2L	1024000	1026000	0.0587	-0.1873	-0.1125
chr2L	1028000	1030000	-0.2258	0.021	-0.2773
chr2L	1030000	1032000	0.0708	-0.3061	-0.2645
chr2L	1032000	1034000	0.4534	-0.1234	-0.2172
chr2L	1034000	1036000	-0.1516	-0.0651	-0.2818
chr2L	1036000	1038000	-0.1874	-0.1101	-0.199
chr2L	1038000	1040000	-0.1409	0.0429	-0.3868
chr2L	1040000	1042000	0.1743	0.0042	-0.5164
chr2L	1042000	1044000	-0.63	-0.3644	-0.4609
chr2L	1044000	1046000	0.0482	-0.1528	0.0535
chr2L	1046000	1048000	0.1809	-0.3711	-0.3039
chr2L	1048000	1050000	0.0148	-0.3183	-0.4795
chr2L	1050000	1052000	-0.0031	-0.3833	-0.2714
chr2L	1052000	1054000	-0.3253	-0.1955	-0.0814
chr2L	1054000	1056000	-0.074	-0.2053	-0.0412
chr2L	1056000	1058000	-0.4012	0	-0.0321
chr2L	1058000	1060000	-0.2904	-0.2121	-0.0686
chr2L	1060000	1062000	-0.2165	0.0789	0.1219
chr2L	1062000	1064000	-0.1114	-0.005	0.6622
chr2L	1064000	1066000	-0.2033	0.3853	0.7151
chr2L	1066000	1068000	0.3632	0.4997	0.8909
chr2L	1068000	1070000	-0.2217	0.6343	0.8873
chr2L	1070000	1072000	0.0039	0.4073	0.3851
chr2L	1072000	1074000	-0.1505	0.5008	0.4413
chr2L	1074000	1076000	0.0457	0.4573	0.618
chr2L	1076000	1078000	1.0778	1.0577	0.8541
chr2L	1078000	1080000	0.9359	1.0387	0.8292
chr2L	1080000	1082000	0.8548	1.2122	0.796
chr2L	1082000	1084000	-0.0425	-0.1217	0.2574
chr2L	1084000	1086000	-0.08	-0.1394	-0.2958
chr2L	1088000	1090000	-0.051	-0.3795	-0.1115
chr2L	1090000	1092000	0.0213	-0.4265	-0.1861
chr2L	1092000	1094000	-0.1876	-0.2356	-0.3139
chr2L	1094000	1096000	-0.1634	-0.4039	-0.3168
chr2L	1096000	1098000	0.0297	-0.2022	0.0433
chr2L	1102000	1104000	-0.1493	-0.2004	-0.42
chr2L	1104000	1106000	0.3867	0.2222	0.193
chr2L	1106000	1108000	0.1508	0.2081	0.2728
chr2L	1108000	1110000	0.4816	-0.1879	0.2096
chr2L	1110000	1112000	-0.1703	0.0629	0
chr2L	1112000	1114000	-0.0097	0.0438	0.1521
chr2L	1114000	1116000	-0.1447	-0.113	0.2428
chr2L	1116000	1118000	-0.1478	0.8529	0.7343
chr2L	1118000	1120000	0.8047	0.9724	0.8188
chr2L	1120000	1122000	-0.1602	0.1723	0.6703
chr2L	1122000	1124000	-0.0469	0.1677	0.2858
chr2L	1124000	1126000	0.1642	0.3255	0.2096
chr2L	1126000	1128000	0	-0.0268	0.3871
chr2L	1128000	1130000	1.0758	1.6134	0.9779
chr2L	1130000	1132000	-0.329	0.5066	0.4278
chr2L	1132000	1134000	-0.0001	0.1745	-0.0802
chr2L	1134000	1136000	-0.4087	-0.1247	-0.1404
chr2L	1136000	1138000	0.0591	-0.0788	-0.1347
chr2L	1138000	1140000	-0.0859	-0.2151	-0.3804
chr2L	1140000	1142000	-0.0411	-0.0992	-0.061
chr2L	1142000	1144000	-0.0249	-0.192	-0.2363
chr2L	1144000	1146000	0.3803	0.0059	-0.2936
chr2L	1146000	1148000	0.5539	0.7516	0.2897
chr2L	1148000	1150000	0.6757	0.9655	0.622
chr2L	1150000	1152000	0.9963	1.3147	0.785
chr2L	1152000	1154000	-0.0041	-0.0869	-0.2652
chr2L	1154000	1156000	0.1165	-0.2387	0.0984
chr2L	1156000	1158000	-0.2696	-0.1084	0.5498
chr2L	1158000	1160000	0.8005	1.0814	0.6641
chr2L	1160000	1162000	-0.0273	-0.0022	-0.0875
chr2L	1162000	1164000	0.4699	0.008	0.0248
chr2L	1164000	1166000	0.8108	0.9117	0.5805
chr2L	1166000	1168000	0.6211	0.3312	0.4498
chr2L	1168000	1170000	0.9707	1.2122	0.9506
chr2L	1170000	1172000	0.8396	0.864	0.7071
chr2L	1172000	1174000	0.9083	1.2038	0.8073
chr2L	1174000	1176000	0.5268	0.1118	0.4491
chr2L	1176000	1178000	0.1803	0.7901	0.489
chr2L	1178000	1180000	0.0745	0.8791	0.7424
chr2L	1180000	1182000	-0.0404	-0.2806	0.167
chr2L	1182000	1184000	0.643	0.1092	0.3968
chr2L	1184000	1186000	0.7227	0.8538	0.5679
chr2L	1186000	1188000	0.1548	-0.2781	-0.022
chr2L	1188000	1190000	0.601	0.1709	-0.0672
chr2L	1190000	1192000	0.1595	-0.0972	-0.2912
chr2L	1192000	1194000	-0.2834	0.1311	0.1105
chr2L	1194000	1196000	0.5087	0.679	0.3358
chr2L	1196000	1198000	0.1206	-0.0834	-0.1418
chr2L	1198000	1200000	0.1874	0.0319	-0.204
chr2L	1200000	1202000	-0.3736	-0.4994	-0.4485
chr2L	1202000	1204000	-0.2633	-0.1971	-0.3682
chr2L	1204000	1206000	-0.0295	-0.1073	-0.3279
chr2L	1208000	1210000	0.1816	0.0191	0.0497
chr2L	1210000	1212000	-0.0798	-0.1647	-0.3448
chr2L	1214000	1216000	0.0029	0.054	0
chr2L	1216000	1218000	-0.1887	-0.1514	0.1011
chr2L	1218000	1220000	0.0014	-0.0499	0.1679
chr2L	1226000	1228000	-0.4945	-0.7623	-0.8505
chr2L	1228000	1230000	-0.1956	-0.2321	-0.0169
chr2L	1230000	1232000	-0.0789	-0.3376	-0.2944
chr2L	1232000	1234000	-0.1994	-0.1105	0.0452
chr2L	1234000	1236000	0.2425	-0.0485	0.0535
chr2L	1236000	1238000	0.0824	-0.1297	-0.2987
chr2L	1238000	1240000	-0.4142	-0.1242	-0.4319
chr2L	1240000	1242000	-0.0976	0.2426	-0.2833
chr2L	1242000	1244000	-0.056	-0.0634	0.0452
chr2L	1244000	1246000	0	-0.0002	0.1179
chr2L	1246000	1248000	-0.0216	-0.1378	-0.0993
chr2L	1248000	1250000	0.2645	0	-0.1418
chr2L	1250000	1252000	-0.2954	-0.1227	-0.3829
chr2L	1252000	1254000	0.0457	0.0644	-0.2765
chr2L	1254000	1256000	0.1071	-0.0448	-0.2323
chr2L	1256000	1258000	-0.0984	-0.0388	-0.0044
chr2L	1258000	1260000	-0.3517	-0.3226	-0.375
chr2L	1262000	1264000	-0.2139	-0.189	-0.36
chr2L	1266000	1268000	0.5255	0.3467	-0.1614
chr2L	1270000	1272000	-0.0521	-0.2218	-0.1897
chr2L	1272000	1274000	-0.1309	0.0918	0.1305
chr2L	1274000	1276000	-0.2965	-0.3677	0
chr2L	1280000	1282000	-0.3073	-0.1389	-0.4787
chr2L	1282000	1284000	-0.1786	-0.3415	-0.3892
chr2L	1284000	1286000	-0.4214	-0.08	-0.456
chr2L	1286000	1288000	-0.1246	0.1539	-0.3734
chr2L	1288000	1290000	0.1961	0.1779	-0.3607
chr2L	1290000	1292000	-0.1279	-0.092	-0.456
chr2L	1292000	1294000	0.0164	-0.003	-0.1043
chr2L	1294000	1296000	0.084	0.1403	-0.1198
chr2L	1298000	1300000	-0.0647	-0.1588	-0.3127
chr2L	1304000	1306000	-0.1423	-0.1923	0.0342
chr2L	1306000	1308000	-0.292	0.0178	-0.3614
chr2L	1308000	1310000	-0.2296	0.2019	-0.3113
chr2L	1312000	1314000	-0.2333	-0.1691	-0.2416
chr2L	1314000	1316000	-0.2991	0.1281	-0.2085
chr2L	1316000	1318000	-0.0224	-0.0263	-0.1623
chr2L	1318000	1320000	-0.3268	-0.4161	-0.3467
chr2L	1322000	1324000	0.0716	0.1276	0.113
chr2L	1326000	1328000	-0.0202	0.1785	0.0008
chr2L	1328000	1330000	-0.0909	0.6171	0.0351
chr2L	1330000	1332000	-0.1291	0.4368	-0.1586
chr2L	1332000	1334000	-0.0132	0.0002	-0.3295
chr2L	1334000	1336000	-0.1671	-0.0873	0.1179
chr2L	1336000	1338000	0.337	-0.1698	-0.2464
chr2L	1338000	1340000	0.1568	-0.1107	-0.1824
chr2L	1340000	1342000	-0.2043	-0.1618	-0.1508
chr2L	1342000	1344000	-0.1963	-0.1995	-0.6648
chr2L	1344000	1346000	-0.0461	0.0163	0.0171
chr2L	1346000	1348000	0.3122	-0.037	0.2527
chr2L	1348000	1350000	-0.186	0.0633	-0.0765
chr2L	1350000	1352000	-0.107	-0.1304	-0.3467
chr2L	1352000	1354000	-0.0188	0.0065	0.2931
chr2L	1354000	1356000	-0.0273	-0.0158	-0.1079
chr2L	1356000	1358000	-0.2287	-0.2872	-0.3402
chr2L	1358000	1360000	-0.0326	0.0273	-0.2628
chr2L	1360000	1362000	0.4274	0.3447	0.2742
chr2L	1362000	1364000	-0.1017	-0.2673	-0.4609
chr2L	1364000	1366000	-0.3178	0	-0.319
chr2L	1366000	1368000	-0.1143	-0.073	-0.1363
chr2L	1368000	1370000	0.6058	0.1597	0.2136
chr2L	1370000	1372000	-0.1924	0.0938	0.3237
chr2L	1372000	1374000	-0.1627	0.0963	0.0568
chr2L	1374000	1376000	0.1481	-0.0881	0.1473
chr2L	1376000	1378000	-0.1806	-0.1046	-0.3151
chr2L	1378000	1380000	0.0307	0.0686	-0.1614
chr2L	1380000	1382000	-0.2742	-0.3618	-0.4795
chr2L	1382000	1384000	-0.1063	-0.1242	-0.3628
chr2L	1384000	1386000	-0.3147	-0.0671	-0.366
chr2L	1386000	1388000	0.0099	-0.2084	0.053
chr2L	1388000	1390000	0.6148	-0.0059	0.1934
chr2L	1390000	1392000	-0.2159	-0.2698	-0.1089
chr2L	1392000	1394000	-0.1459	-0.1727	0.0627
chr2L	1394000	1396000	-0.0377	-0.2254	-0.2974
chr2L	1396000	1398000	0.0238	0.0627	0.2228
chr2L	1398000	1400000	-0.2834	0.0923	0.2076
chr2L	1402000	1404000	-0.143	0.2364	0.4393
chr2L	1404000	1406000	-0.2362	0	0.5186
chr2L	1406000	1408000	0.1358	0.6405	0.6049
chr2L	1408000	1410000	-0.0438	0.7638	0.8641
chr2L	1410000	1412000	-0.1634	0.6677	0.8675
chr2L	1412000	1414000	-0.2222	0.7777	0.8507
chr2L	1414000	1416000	-0.0164	0.7461	0.7262
chr2L	1416000	1418000	-0.1	0.8451	0.7415
chr2L	1418000	1420000	1.2055	1.5159	1.0519
chr2L	1420000	1422000	0.9764	1.1089	0.8342
chr2L	1422000	1424000	0.0187	0.3881	0.8465
chr2L	1424000	1426000	0.1169	0.0728	0.3496
chr2L	1426000	1428000	0.0167	0.5406	0.5416
chr2L	1428000	1430000	-0.0461	-0.0451	0.4964
chr2L	1430000	1432000	0.0117	0.6691	0.5794
chr2L	1432000	1434000	0.2771	0.0002	-0.3614
chr2L	1434000	1436000	-0.375	0.1455	-0.0228
chr2L	1436000	1438000	0.0367	0.5401	0.3137
chr2L	1438000	1440000	-0.2673	0.4003	0.3902
chr2L	1440000	1442000	-0.1457	0.5803	0.2764
chr2L	1442000	1444000	-0.3806	0.2667	0.0716
chr2L	1444000	1446000	0.0895	-0.1773	-0.0321
chr2L	1446000	1448000	-0.3562	-0.2147	-0.1956
chr2L	1448000	1450000	-0.4556	-0.1788	-0.1726
chr2L	1450000	1452000	0.0903	0.1086	0.08
chr2L	1452000	1454000	-0.0938	-0.0153	0.071
chr2L	1454000	1456000	-0.1293	0.2405	0.0257
chr2L	1456000	1458000	-0.2799	-0.1698	-0.207
chr2L	1458000	1460000	0.3684	0.0579	0.2196
chr2L	1460000	1462000	0.0293	0.2749	0.5099
chr2L	1462000	1464000	-0.0434	0.1345	0.6306
chr2L	1464000	1466000	-0.0476	-0.038	0.4249
chr2L	1466000	1468000	-0.0211	-0.2053	-0.0007
chr2L	1468000	1470000	-0.1485	-0.1155	0.1155
chr2L	1470000	1472000	0.2049	0.4237	0.2646
chr2L	1472000	1474000	-0.2204	0.0596	0.2278
chr2L	1474000	1476000	-0.1889	0.291	0.4614
chr2L	1476000	1478000	-0.2302	0.5377	0.2416
chr2L	1478000	1480000	0.2855	-0.1957	0.3797
chr2L	1480000	1482000	0.0064	0.0518	0.2593
chr2L	1482000	1484000	0.0132	0.3118	0.1953
chr2L	1484000	1486000	-0.2633	0.1806	0.3684
chr2L	1486000	1488000	-0.1827	-0.0806	0.2076
chr2L	1488000	1490000	-0.1941	0.0451	-0.0213
chr2L	1490000	1492000	-0.5616	-0.117	-0.4351
chr2L	1492000	1494000	-0.183	-0.0881	-0.2115
chr2L	1494000	1496000	-0.2577	0.4417	-0.0034
chr2L	1496000	1498000	0.5167	0.1545	0.2702
chr2L	1498000	1500000	0.4163	0.1126	0.0519
chr2L	1500000	1502000	-0.1145	-0.1368	-0.098
chr2L	1502000	1504000	0.5255	0.7059	0.4077
chr2L	1504000	1506000	-0.2796	-0.2386	-0.2994
chr2L	1506000	1508000	0.0145	0.5221	0.0839
chr2L	1508000	1510000	-0.2509	0.0728	0.3532
chr2L	1510000	1512000	-0.0311	0.2163	0.3365
chr2L	1512000	1514000	0.0427	0.1432	-0.0913
chr2L	1514000	1516000	-0.1488	0.0483	0.2493
chr2L	1516000	1518000	-0.011	0.0368	0.5355
chr2L	1518000	1520000	-0.2814	0.7326	0.7331
chr2L	1520000	1522000	0.1268	0.7072	0.3871
chr2L	1522000	1524000	-0.1155	0.138	0.2487
chr2L	1524000	1526000	0.0024	0.518	0.8186
chr2L	1526000	1528000	-0.2638	-0.1858	0.306
chr2L	1528000	1530000	-0.1865	-0.2643	-0.2307
chr2L	1530000	1532000	-0.1022	-0.2495	-0.2802
chr2L	1532000	1534000	-0.0264	-0.3361	-0.3162
chr2L	1534000	1536000	-0.313	-0.3415	-0.5275
chr2L	1538000	1540000	-0.1558	-0.0433	-0.0412
chr2L	1540000	1542000	-0.1767	0.0295	-0.1435
chr2L	1542000	1544000	-0.3325	-0.0706	-0.1226
chr2L	1544000	1546000	-0.0846	-0.0936	-0.4351
chr2L	1548000	1550000	0.4893	-0.0862	0.0041
chr2L	1550000	1552000	-0.3378	-0.2445	-0.1052
chr2L	1552000	1554000	-0.143	-0.2218	-0.3146
chr2L	1554000	1556000	-0.3434	-0.2574	-0.4204
chr2L	1556000	1558000	-0.0973	-0.0656	0.0656
chr2L	1558000	1560000	-0.1588	0.2759	-0.1376
chr2L	1560000	1562000	-0.102	-0.0093	-0.4091
chr2L	1562000	1564000	-0.1857	-0.3229	-0.1226
chr2L	1564000	1566000	-0.1351	-0.1182	-0.2621
chr2L	1566000	1568000	-0.1747	-0.0156	-0.1972
chr2L	1568000	1570000	0.1904	0.1694	0.155
chr2L	1570000	1572000	-0.2536	-0.4113	-0.4682
chr2L	1574000	1576000	-0.0574	-0.2849	0
chr2L	1576000	1578000	-0.0866	-0.3401	-0.2053
chr2L	1578000	1580000	-0.0445	0.0059	-0.1006
chr2L	1580000	1582000	-0.096	0.0204	0.0041
chr2L	1582000	1584000	0.1531	-0.0326	-0.0627
chr2L	1584000	1586000	0.1775	0.026	-0.207
chr2L	1586000	1588000	-0.0343	-0.2298	-0.2851
chr2L	1588000	1590000	-0.0662	-0.4127	0
chr2L	1590000	1592000	-0.207	-0.2888	-0.3079
chr2L	1592000	1594000	0.0976	-0.1429	-0.1735
chr2L	1594000	1596000	0.1474	0.0116	-0.075
chr2L	1596000	1598000	0.0305	0.2173	-0.3332
chr2L	1598000	1600000	-0.1009	0.0264	-0.0859
chr2L	1600000	1602000	0.5984	0.4618	-0.1741
chr2L	1602000	1604000	0.1055	0.0438	-0.1445
chr2L	1604000	1606000	-0.2799	0.1301	-0.2225
chr2L	1606000	1608000	-0.1185	0.0745	-0.4351
chr2L	1610000	1612000	0.8313	0.9065	0.7155
chr2L	1612000	1614000	0.9833	1.0971	0.7735
chr2L	1614000	1616000	0.6908	0.5778	0.1561
chr2L	1616000	1618000	-0.1961	-0.2881	-0.2178
chr2L	1618000	1620000	-0.2424	-0.255	0.1372
chr2L	1620000	1622000	-0.2372	-0.2833	-0.393
chr2L	1622000	1624000	-0.31	-0.2721	-0.4399
chr2L	1624000	1626000	0.3394	-0.3892	-0.3607
chr2L	1626000	1628000	-0.3639	-0.5749	-0.3981
chr2L	1628000	1630000	-0.3669	-0.4964	-0.4285
chr2L	1630000	1632000	-0.178	-0.2774	0.01
chr2L	1632000	1634000	-0.1283	-0.4032	-0.3579
chr2L	1634000	1636000	-0.2121	-0.4103	-0.3682
chr2L	1636000	1638000	-0.0691	-0.2633	-0.3675
chr2L	1638000	1640000	-0.0514	-0.1957	-0.1149
chr2L	1640000	1642000	-0.2929	-0.3356	-0.2264
chr2L	1642000	1644000	0.0204	-0.3365	-0.1079
chr2L	1644000	1646000	-0.286	-0.1765	-0.0454
chr2L	1646000	1648000	0.1684	0.0402	-0.1696
chr2L	1648000	1650000	-0.27	-0.5538	-0.18
chr2L	1650000	1652000	-0.1126	-0.316	0
chr2L	1652000	1654000	-0.2982	-0.3666	0.2248
chr2L	1654000	1656000	-0.3351	-0.1711	0.2675
chr2L	1656000	1658000	-0.5292	-0.3063	-0.3096
chr2L	1658000	1660000	-0.0565	-0.2269	-0.3096
chr2L	1660000	1662000	-0.5343	-0.0659	-0.1766
chr2L	1662000	1664000	0.084	-0.025	-0.0344
chr2L	1664000	1666000	-0.093	-0.1189	-0.4321
chr2L	1666000	1668000	-0.0422	-0.4711	-0.168
chr2L	1668000	1670000	-0.2479	-0.3763	0.0415
chr2L	1670000	1672000	-0.085	-0.3946	-0.3648
chr2L	1672000	1674000	-0.1231	-0.1618	-0.3007
chr2L	1674000	1676000	-0.2327	-0.3851	-0.343
chr2L	1676000	1678000	-0.4484	-0.2825	-0.4704
chr2L	1686000	1688000	-0.246	-0.1238	0.1026
chr2L	1688000	1690000	-0.3191	-0.1665	0.2816
chr2L	1690000	1692000	0.1827	-0.0582	-0.0007
chr2L	1692000	1694000	0.0549	-0.4663	-0.346
chr2L	1694000	1696000	-0.0177	-0.5116	-0.437
chr2L	1696000	1698000	0.1091	0.1966	-0.0235
chr2L	1698000	1700000	0.3721	-0.1618	-0.2143
chr2L	1700000	1702000	-0.4002	-0.2991	-0.2216
chr2L	1702000	1704000	-0.3006	-0.1909	-0.3121
chr2L	1704000	1706000	0.9717	1.2144	0.8169
chr2L	1706000	1708000	-0.2727	-0.579	0.0476
chr2L	1708000	1710000	0.4695	0.459	0.5818
chr2L	1710000	1712000	0.8629	1.1535	0.7537
chr2L	1712000	1714000	-0.1472	-0.2172	0.1538
chr2L	1714000	1716000	0.8083	1.0494	0.6297
chr2L	1716000	1718000	-0.3293	-0.2329	-0.3244
chr2L	1718000	1720000	-0.2329	-0.2119	-0.4661
chr2L	1720000	1722000	-0.3073	-0.1436	-0.2927
chr2L	1722000	1724000	-0.0258	0.6734	0.5215
chr2L	1724000	1726000	0.6614	0.7761	0.4053
chr2L	1726000	1728000	-0.1898	-0.3514	-0.1097
chr2L	1728000	1730000	0.9248	1.3169	0.9665
chr2L	1730000	1732000	0.1494	0.6667	0.492
chr2L	1732000	1734000	0.2193	0.3379	0.2751
chr2L	1734000	1736000	-0.2427	0.0273	-0.0649
chr2L	1736000	1738000	-0.0035	-0.1456	-0.1338
chr2L	1738000	1740000	0.1655	-0.1101	-0.0024
chr2L	1740000	1742000	0.0682	-0.2353	-0.1997
chr2L	1742000	1744000	-0.0194	-0.2637	-0.378
chr2L	1744000	1746000	-0.1013	-0.0699	-0.5536
chr2L	1746000	1748000	0.0625	-0.1372	0.1515
chr2L	1748000	1750000	-0.2838	-0.0037	0.0879
chr2L	1750000	1752000	0.7563	0.8821	0.628
chr2L	1752000	1754000	-0.0386	-0.1404	0.0467
chr2L	1754000	1756000	-0.0595	0.0112	0.1476
chr2L	1756000	1758000	-0.1295	0.0867	0.3403
chr2L	1758000	1760000	-0.2149	-0.0957	0.0946
chr2L	1760000	1762000	-0.1124	-0.186	-0.3532
chr2L	1766000	1768000	-0.2988	0.0696	-0.2062
chr2L	1772000	1774000	-0.2394	-0.1301	-0.5562
chr2L	1778000	1780000	-0.3357	-0.2631	-0.3353
chr2L	1780000	1782000	-0.1537	-0.3486	-0.346
chr2L	1782000	1784000	-0.3147	0.0077	0.0732
chr2L	1784000	1786000	-0.2882	0.0873	0
chr2L	1786000	1788000	-0.1914	-0.1566	-0.4304
chr2L	1788000	1790000	0.0659	0.1172	-0.1545
chr2L	1790000	1792000	-0.0731	-0.0365	-0.1181
chr2L	1792000	1794000	-0.3338	-0.0749	-0.031
chr2L	1794000	1796000	-0.3198	-0.2308	-0.168
chr2L	1796000	1798000	-0.4829	-0.9288	-0.6402
chr2L	1810000	1812000	-0.4659	-0.3919	-0.6987
chr2L	1812000	1814000	-0.3484	-0.1665	-0.3532
chr2L	1818000	1820000	-0.2124	-0.2555	-0.6944
chr2L	1820000	1822000	-0.071	0.0889	-0.3092
chr2L	1822000	1824000	0.1015	0.2091	-0.0295
chr2L	1824000	1826000	0.1251	0.2487	-0.0492
chr2L	1826000	1828000	-0.1869	-0.1378	-0.1701
chr2L	1830000	1832000	0.0406	-0.1295	-0.3844
chr2L	1832000	1834000	-0.1413	-0.1548	-0.366
chr2L	1836000	1838000	-0.4491	-0.1795	-0.0934
chr2L	1838000	1840000	-0.2692	-0.2977	-0.5026
chr2L	1840000	1842000	-0.2849	-0.237	-0.2974
chr2L	1842000	1844000	0.0005	0.0723	-0.21
chr2L	1844000	1846000	-0.0476	-0.0873	-0.2606
chr2L	1846000	1848000	0.2708	-0.1059	0.2345
chr2L	1848000	1850000	-0.1348	0.082	0.0676
chr2L	1850000	1852000	-0.0205	-0.0758	-0.0235
chr2L	1852000	1854000	-0.2499	-0.2056	-0.26
chr2L	1854000	1856000	0.1747	-0.0855	-0.2451
chr2L	1856000	1858000	-0.1573	-0.2999	-0.2187
chr2L	1858000	1860000	-0.1896	-0.4852	-0.4962
chr2L	1860000	1862000	-0.0326	-0.2229	-0.4141
chr2L	1864000	1866000	0.6761	0.2982	-0.1879
chr2L	1866000	1868000	0.3823	0.4292	0.1532
chr2L	1868000	1870000	0.0819	0.1055	-0.0993
chr2L	1870000	1872000	-0.0169	0.064	-0.0597
chr2L	1872000	1874000	-0.0915	-0.2974	-0.0024
chr2L	1874000	1876000	0.1617	-0.2568	-0.2587
chr2L	1876000	1878000	-0.2842	-0.1988	-0.2665
chr2L	1878000	1880000	-0.1507	-0.5276	-0.3495
chr2L	1880000	1882000	-0.1771	-0.2311	0.1384
chr2L	1882000	1884000	0.6788	0.307	-0.0202
chr2L	1884000	1886000	0.1004	0.6386	0.7567
chr2L	1886000	1888000	-0.2633	-0.0294	0.6486
chr2L	1888000	1890000	0.0173	0.3433	0.01
chr2L	1890000	1892000	-0.2056	-0.1425	0.1585
chr2L	1892000	1894000	-0.2789	-0.421	-0.396
chr2L	1902000	1904000	0.0605	0.0013	-0.2396
chr2L	1906000	1908000	-0.1707	-0.0869	-0.4469
chr2L	1910000	1912000	-0.1889	-0.3044	-0.2436
chr2L	1912000	1914000	-0.1827	-0.2853	-0.5226
chr2L	1914000	1916000	-0.1735	-0.4081	-0.3441
chr2L	1916000	1918000	-0.0191	-0.2769	-0.2851
chr2L	1918000	1920000	0.0164	0.3673	-0.1807
chr2L	1920000	1922000	-0.1775	-0.2411	-0.0641
chr2L	1922000	1924000	-0.1976	-0.2947	-0.0429
chr2L	1924000	1926000	0.2713	0.0102	-0.2207
chr2L	1926000	1928000	-0.2875	-0.0579	-0.0875
chr2L	1930000	1932000	0.3933	-0.1048	-0.3302
chr2L	1932000	1934000	-0.0572	-0.3051	-0.1052
chr2L	1934000	1936000	-0.1117	0.0287	0.19
chr2L	1936000	1938000	0.0286	0.1717	-0.3474
chr2L	1938000	1940000	0.0935	0.1145	-0.2401
chr2L	1940000	1942000	-0.0707	0.4609	0.3004
chr2L	1942000	1944000	-0.0313	0.4411	-0.1508
chr2L	1944000	1946000	-0.0519	0.5665	0.0484
chr2L	1946000	1948000	-0.0377	0.7556	0.0946
chr2L	1948000	1950000	-0.1042	0.7378	-0.149
chr2L	1950000	1952000	0	0.8438	-0.1997
chr2L	1952000	1954000	-0.2406	0.9596	0.1719
chr2L	1954000	1956000	0.0722	0.8471	0.6636
chr2L	1958000	1960000	-0.1447	0.7356	0.5124
chr2L	1960000	1962000	-0.2001	0.6898	0.5437
chr2L	1962000	1964000	-0.0029	0.6998	0.3782
chr2L	1964000	1966000	0.1301	0.6224	0.3431
chr2L	1966000	1968000	0.1581	0.5909	0.4149
chr2L	1968000	1970000	-0.2305	0.8022	0.3352
chr2L	1970000	1972000	-0.1583	0.9513	0.7532
chr2L	1972000	1974000	-0.1958	0.7192	1.117
chr2L	1974000	1976000	0.8116	1.0975	0.636
chr2L	1976000	1978000	0.6597	0.4943	0.2444
chr2L	1978000	1980000	0.4673	0.3534	0.2927
chr2L	1980000	1982000	0.1581	0.9983	0.6859
chr2L	1982000	1984000	0.7067	1.05	0.5862
chr2L	1984000	1986000	0.1251	-0.1385	-0.1216
chr2L	1986000	1988000	0.5495	-0.2454	-0.2027
chr2L	1988000	1990000	0.0895	-0.2199	-0.352
chr2L	1990000	1992000	-0.0386	-0.2654	-0.098
chr2L	1992000	1994000	-0.1578	-0.3233	-0.2363
chr2L	1994000	1996000	0.0216	-0.0952	0.4183
chr2L	1996000	1998000	0.4162	-0.0879	0.1526
chr2L	1998000	2000000	0.6192	-0.0911	-0.1871
chr2L	2000000	2002000	-0.2571	0.0609	-0.0634
chr2L	2002000	2004000	0.0181	-0.0636	-0.195
chr2L	2004000	2006000	-0.2272	-0.177	-0.0274
chr2L	2006000	2008000	-0.0725	-0.3047	0.2852
chr2L	2008000	2010000	-0.1475	-0.4447	-0.2436
chr2L	2010000	2012000	-0.0952	-0.4541	0.053
chr2L	2012000	2014000	-0.1022	0.2222	0.5833
chr2L	2014000	2016000	-0.1666	0.0217	0.4939
chr2L	2016000	2018000	-0.0448	-0.2414	-0.2316
chr2L	2022000	2024000	0.1071	-0.0268	-0.006
chr2L	2024000	2026000	-0.0502	-0.2681	0.1134
chr2L	2026000	2028000	-0.0476	0.119	-0.2677
chr2L	2028000	2030000	-0.1279	0.1522	-0.075
chr2L	2030000	2032000	-0.1505	-0.1378	0.0616
chr2L	2032000	2034000	0.6328	0.5358	-0.075
chr2L	2034000	2036000	0.4543	0.5133	0.3329
chr2L	2036000	2038000	0.9027	1.1793	0.412
chr2L	2038000	2040000	0.811	1.0103	0.8434
chr2L	2040000	2042000	0.2135	-0.1465	0.3268
chr2L	2042000	2044000	-0.0631	-0.4276	0.1007
chr2L	2044000	2046000	0.8647	1.0078	0.6471
chr2L	2046000	2048000	-0.0231	0.5614	0.4916
chr2L	2050000	2052000	-0.1896	-0.2295	-0.0509
chr2L	2052000	2054000	0.1923	-0.2233	0.0408
chr2L	2056000	2058000	-0.1109	-0.0752	-0.1363
chr2L	2058000	2060000	-0.0333	-0.3261	-0.3844
chr2L	2060000	2062000	0.0476	-0.3138	-0.0412
chr2L	2062000	2064000	-0.1078	-0.211	-0.3132
chr2L	2064000	2066000	-0.2686	-0.0238	-0.4296
chr2L	2066000	2068000	0.036	-0.1671	-0.298
chr2L	2068000	2070000	-0.0043	-0.1867	-0.3474
chr2L	2070000	2072000	-0.2494	-0.1768	-0.0303
chr2L	2072000	2074000	0.2035	-0.1073	-0.2652
chr2L	2074000	2076000	-0.0377	-0.4155	-0.0661
chr2L	2076000	2078000	0	-0.205	-0.4751
chr2L	2078000	2080000	-0.0577	0.2356	-0.1321
chr2L	2080000	2082000	0.0264	0.45	0.0794
chr2L	2082000	2084000	0.0367	0.3477	0.0773
chr2L	2084000	2086000	-0.0306	0.0268	-0.2974
chr2L	2086000	2088000	0.0945	0.0059	-0.168
chr2L	2088000	2090000	-0.1493	-0.1368	-0.1052
chr2L	2090000	2092000	-0.1682	-0.2258	0.1538
chr2L	2092000	2094000	0.0844	-0.1196	-0.1897
chr2L	2094000	2096000	0.1531	-0.2589	-0.1285
chr2L	2096000	2098000	-0.1201	-0.1624	0.0513
chr2L	2098000	2100000	0.1531	-0.055	-0.0473
chr2L	2108000	2110000	-0.6682	-0.8898	-0.5939
chr2L	2110000	2112000	-0.2893	-0.5376	-0.5414
chr2L	2120000	2122000	-0.1976	-0.3307	-0.2936
chr2L	2124000	2126000	0.1792	-0.1467	-0.1508
chr2L	2126000	2128000	-0.1063	-0.0911	-0.0519
chr2L	2128000	2130000	-0.3058	-0.1701	-0.0401
chr2L	2130000	2132000	-0.211	0.1851	-0.1356
chr2L	2132000	2134000	-0.0346	-0.2019	-0.1522
chr2L	2134000	2136000	0.5196	-0.0086	0.2345
chr2L	2136000	2138000	-0.2253	-0.1528	0.019
chr2L	2138000	2140000	0.0888	-0.3928	-0.082
chr2L	2140000	2142000	0.1402	-0.4595	0.4053
chr2L	2142000	2144000	0.1803	-0.2342	0.5646
chr2L	2144000	2146000	1.0414	1.3664	0.9508
chr2L	2146000	2148000	1.2504	2.0262	1.2395
chr2L	2148000	2150000	0.7277	0.8681	0.8286
chr2L	2150000	2152000	0.7558	0.8983	0.5863
chr2L	2152000	2154000	0.7674	0.9514	0.9453
chr2L	2154000	2156000	-0.265	-0.1073	0.6068
chr2L	2156000	2158000	-0.4115	-0.0146	0.4697
chr2L	2158000	2160000	-0.1585	0.6628	0.6224
chr2L	2160000	2162000	0.8605	1.0069	0.7038
chr2L	2162000	2164000	0.2425	0.4995	0.8209
chr2L	2164000	2166000	-0.104	-0.0582	0.8883
chr2L	2166000	2168000	0.0191	0.6715	0.5663
chr2L	2168000	2170000	0.0447	0.3094	0.2891
chr2L	2170000	2172000	-0.3748	0.5573	0.305
chr2L	2172000	2174000	-0.1671	-0.0263	0.6368
chr2L	2174000	2176000	-0.0271	0.3549	0.6559
chr2L	2176000	2178000	0.102	0.859	0.6599
chr2L	2178000	2180000	0.7789	0.7726	0.4501
chr2L	2180000	2182000	0.1639	0.1276	0.4086
chr2L	2182000	2184000	0.1508	0.1079	0.5818
chr2L	2184000	2186000	-0.2124	0.1353	0.0433
chr2L	2186000	2188000	-0.0003	0.3133	-0.2897
chr2L	2188000	2190000	-0.0609	-0.1725	0.0056
chr2L	2190000	2192000	-0.0951	0.6993	0.5479
chr2L	2192000	2194000	0.9003	1.1542	0.469
chr2L	2194000	2196000	-0.0833	-0.2333	0.0257
chr2L	2196000	2198000	-0.0574	-0.3247	0.1948
chr2L	2198000	2200000	-0.0946	0.068	-0.0093
chr2L	2200000	2202000	-0.3311	0.1477	0.2858
chr2L	2202000	2204000	0.008	-0.0282	0.2559
chr2L	2204000	2206000	0.091	0.4631	0.1564
chr2L	2206000	2208000	-0.0846	0.445	-0.0007
chr2L	2208000	2210000	-0.0657	0.0035	-0.2733
chr2L	2210000	2212000	-0.114	0.2451	0.0725
chr2L	2212000	2214000	-0.0319	0.0925	-0.381
chr2L	2214000	2216000	0.0737	0.4603	0.5225
chr2L	2216000	2218000	0.9867	1.4569	0.9351
chr2L	2218000	2220000	0.1081	0.0489	0.401
chr2L	2220000	2222000	-0.0753	-0.6382	0.3523
chr2L	2222000	2224000	-0.1374	0.1203	0.3776
chr2L	2224000	2226000	-0.0469	0.5279	0.4835
chr2L	2226000	2228000	0.88	1.2339	0.835
chr2L	2228000	2230000	0.0591	0.0619	-0.3295
chr2L	2230000	2232000	-0.1124	-0.2953	-0.1655
chr2L	2232000	2234000	0.3608	-0.1011	0.0959
chr2L	2234000	2236000	0.1376	-0.0438	0.0439
chr2L	2236000	2238000	0.7089	0.7879	0.644
chr2L	2238000	2240000	-0.0074	-0.0714	0.0358
chr2L	2240000	2242000	-0.0978	0.0278	-0.0177
chr2L	2242000	2244000	-0.1616	-0.1773	-0.4238
chr2L	2244000	2246000	0.2605	-0.3541	-0.2225
chr2L	2246000	2248000	-0.0582	-0.0386	0.1676
chr2L	2248000	2250000	-0.076	-0.2252	-0.4164
chr2L	2250000	2252000	-0.174	-0.2009	-0.3829
chr2L	2252000	2254000	0.0644	0.0093	-0.2464
chr2L	2254000	2256000	-0.098	-0.2013	-0.0617
chr2L	2256000	2258000	-0.0684	0.0234	0.0374
chr2L	2258000	2260000	-0.2765	-0.1339	0.0415
chr2L	2260000	2262000	0.0267	-0.1761	0.1032
chr2L	2262000	2264000	-0.0984	-0.3717	-0.2479
chr2L	2264000	2266000	-0.0487	-0.3448	-0.3544
chr2L	2266000	2268000	-0.2493	-0.6056	-0.3502
chr2L	2268000	2270000	-0.0555	-0.2762	0.0164
chr2L	2270000	2272000	-0.0915	-0.0634	-0.2436
chr2L	2272000	2274000	0.3015	-0.0634	0.1837
chr2L	2276000	2278000	0.243	-0.1778	-0.1936
chr2L	2280000	2282000	0.0752	-0.2064	0.0374
chr2L	2282000	2284000	-0.055	-0.1748	-0.0384
chr2L	2284000	2286000	0.0156	-0.1056	-0.1244
chr2L	2286000	2288000	0.023	-0.1234	-0.1569
chr2L	2288000	2290000	-0.0125	-0.2245	-0.0765
chr2L	2290000	2292000	0.0283	-0.1073	-0.1846
chr2L	2292000	2294000	-0.2502	-0.0869	-0.0079
chr2L	2298000	2300000	-0.4106	-0.6715	-0.7075
chr2L	2300000	2302000	0.0539	-0.0355	-0.2944
chr2L	2302000	2304000	0.0242	-0.2317	-0.1562
chr2L	2304000	2306000	0.3045	-0.2252	-0.0353
chr2L	2306000	2308000	-0.1954	-0.0124	0.1002
chr2L	2308000	2310000	-0.3311	-0.0625	-0.4108
chr2L	2310000	2312000	-0.2887	-0.1317	-0.2773
chr2L	2312000	2314000	-0.0855	-0.2266	-0.2396
chr2L	2320000	2322000	-0.1634	0.0736	0.0144
chr2L	2324000	2326000	0.0487	-0.3442	-0.319
chr2L	2326000	2328000	-0.0667	-0.0738	-0.0412
chr2L	2328000	2330000	0.299	-0.1719	0.0862
chr2L	2330000	2332000	0.1786	-0.1043	0.1473
chr2L	2332000	2334000	-0.0132	0	-0.276
chr2L	2334000	2336000	0.6431	-0.1851	-0.2902
chr2L	2336000	2338000	0.1904	-0.2766	-0.3514
chr2L	2338000	2340000	-0.1262	-0.09	-0.1125
chr2L	2340000	2342000	0.3626	0.0102	-0.3897
chr2L	2342000	2344000	-0.3132	-0.4081	-0.4542
chr2L	2344000	2346000	-0.1907	-0.3063	-0.4036
chr2L	2346000	2348000	-0.1724	0	0
chr2L	2348000	2350000	0.0292	0.2331	0.0789
chr2L	2350000	2352000	-0.2333	0.1621	0.0129
chr2L	2352000	2354000	-0.058	0.4411	-0.3184
chr2L	2354000	2356000	-0.0061	0.0933	-0.2062
chr2L	2356000	2358000	0.1855	0.8675	0.462
chr2L	2358000	2360000	-0.2831	-0.2258	-0.3092
chr2L	2360000	2362000	-0.3486	-0.1118	0.0645
chr2L	2362000	2364000	-0.2418	-0.102	0.4745
chr2L	2364000	2366000	1.2217	1.6318	0.7464
chr2L	2366000	2368000	0.7255	1.0498	0.9122
chr2L	2368000	2370000	-0.2717	-0.313	0.3191
chr2L	2370000	2372000	-0.209	-0.1211	0.3763
chr2L	2372000	2374000	-0.0988	-0.1269	0.0439
chr2L	2374000	2376000	0.4994	0.8235	0.605
chr2L	2376000	2378000	0.8791	1.2555	0.6223
chr2L	2378000	2380000	0.0375	-0.1506	0.0513
chr2L	2380000	2382000	0.7065	1.0122	0.6906
chr2L	2382000	2384000	-0.1519	0.0658	0.4687
chr2L	2384000	2386000	0.3224	0.0141	0.0458
chr2L	2386000	2388000	0.57	0.052	0.1315
chr2L	2388000	2390000	-0.2068	-0.0297	-0.0634
chr2L	2390000	2392000	0.3171	0.2906	0.0388
chr2L	2392000	2394000	-0.1238	0.0207	-0.0344
chr2L	2394000	2396000	-0.0587	-0.1584	-0.2827
chr2L	2396000	2398000	-0.2287	-0.1981	-0.5004
chr2L	2398000	2400000	-0.0434	0.0412	-0.3416
chr2L	2400000	2402000	0.06	-0.2538	-0.3844
chr2L	2402000	2404000	0.0027	-0.2222	-0.3839
chr2L	2404000	2406000	-0.2415	0	-0.3479
chr2L	2406000	2408000	-0.0099	0.0745	-0.2927
chr2L	2408000	2410000	-0.1265	-0.2356	-0.5208
chr2L	2410000	2412000	-0.0636	-0.0162	-0.0265
chr2L	2412000	2414000	0.1085	-0.0847	0.0891
chr2L	2414000	2416000	-0.2241	-0.2252	0.0342
chr2L	2416000	2418000	0.0533	-0.0454	0
chr2L	2418000	2420000	-0.0411	0.3794	0.25
chr2L	2420000	2422000	0.7098	0.9939	0.5282
chr2L	2422000	2424000	-0.1843	-0.2009	-0.207
chr2L	2424000	2426000	-0.2253	-0.2518	-0.2004
chr2L	2426000	2428000	-0.0721	-0.4413	-0.0971
chr2L	2428000	2430000	-0.0397	-0.1111	-0.2856
chr2L	2430000	2432000	-0.1138	-0.2277	-0.1766
chr2L	2432000	2434000	-0.0154	-0.3229	-0.456
chr2L	2434000	2436000	0.2151	-0.16	-0.1236
chr2L	2436000	2438000	-0.1363	0.3201	-0.0774
chr2L	2438000	2440000	-0.0537	0.3696	-0.21
chr2L	2440000	2442000	0.0011	0.5114	0.1937
chr2L	2442000	2444000	-0.1727	0.2794	0.1411
chr2L	2444000	2446000	0.3091	0.6067	0.0857
chr2L	2446000	2448000	0.1508	0.7526	0.0929
chr2L	2448000	2450000	0.1883	0.6649	0.5651
chr2L	2450000	2452000	0.7233	0.8706	0.9131
chr2L	2452000	2454000	0.5462	0.821	0.8704
chr2L	2454000	2456000	0.9393	1.0378	0.9222
chr2L	2456000	2458000	-0.1721	-0.0102	0.6986
chr2L	2458000	2460000	-0.1265	0.3777	0.4729
chr2L	2460000	2462000	-0.0918	0.1016	0.4528
chr2L	2462000	2464000	-0.3491	0.3777	0.2881
chr2L	2464000	2466000	0.0658	0.2181	0.049
chr2L	2466000	2468000	-0.0262	0.5077	0.3237
chr2L	2468000	2470000	0.3884	0.1994	0.1319
chr2L	2470000	2472000	-0.1666	0.1698	-0.1831
chr2L	2474000	2476000	-0.0035	-0.2603	-0.0657
chr2L	2476000	2478000	-0.0202	-0.1035	-0.1079
chr2L	2478000	2480000	-0.0283	-0.1211	0.0671
chr2L	2480000	2482000	-0.1399	-0.2353	-0.0808
chr2L	2482000	2484000	0.1358	0.2669	-0.1347
chr2L	2484000	2486000	-0.1082	-0.1062	-0.0097
chr2L	2486000	2488000	-0.1703	0.2834	-0.1097
chr2L	2488000	2490000	0.1137	-0.3198	-0.1226
chr2L	2490000	2492000	0.3876	0.0526	0.5244
chr2L	2492000	2494000	1.1389	1.6299	0.9967
chr2L	2494000	2496000	-0.0177	0.3798	0.4454
chr2L	2496000	2498000	-0.0448	-0.3275	-0.3302
chr2L	2498000	2500000	-0.2007	-0.2175	-0.022
chr2L	2500000	2502000	-0.2965	-0.5036	-0.3924
chr2L	2504000	2506000	-0.1619	-0.5054	-0.4773
chr2L	2506000	2508000	0.3719	-0.4316	0.0093
chr2L	2508000	2510000	-0.2354	-0.2633	-0.4822
chr2L	2510000	2512000	-0.083	-0.1826	-0.3162
chr2L	2512000	2514000	-0.2974	-0.1732	0.1624
chr2L	2514000	2516000	-0.1608	-0.2241	-0.2187
chr2L	2516000	2518000	0.4118	-0.1134	-0.21
chr2L	2518000	2520000	0.0323	-0.0663	0.0388
chr2L	2520000	2522000	-0.3442	-0.2684	-0.1285
chr2L	2522000	2524000	0.583	-0.0365	-0.1159
chr2L	2526000	2528000	-0.1152	-0.2303	-0.1159
chr2L	2528000	2530000	0.6181	-0.1376	0.1754
chr2L	2532000	2534000	0.0084	-0.5419	-0.3423
chr2L	2534000	2536000	-0.0882	-0.387	-0.2936
chr2L	2536000	2538000	0.2	-0.2241	0.0288
chr2L	2538000	2540000	-0.0792	-0.4832	-0.0597
chr2L	2542000	2544000	-0.2378	-0.2725	-0.4609
chr2L	2544000	2546000	-0.1701	-0.2568	-0.3774
chr2L	2546000	2548000	-0.1874	-0.3448	-0.4247
chr2L	2548000	2550000	-0.211	-0.0907	-0.3886
chr2L	2550000	2552000	-0.1269	-0.1937	0.005
chr2L	2552000	2554000	-0.0942	-0.1988	-0.306
chr2L	2554000	2556000	-0.3914	-0.4369	-0.1766
chr2L	2556000	2558000	0.4121	-0.2904	0.0022
chr2L	2558000	2560000	0.0682	-0.0355	-0.0759
chr2L	2560000	2562000	-0.0276	0.0798	-0.2677
chr2L	2562000	2564000	-0.2922	-0.1075	0.0665
chr2L	2564000	2566000	0.1051	0.4752	-0.1261
chr2L	2570000	2572000	-0.7039	-0.4947	-0.7494
chr2L	2572000	2574000	0.3736	0.4845	0.3658
chr2L	2574000	2576000	0.8867	1.269	1.0804
chr2L	2576000	2578000	1.0415	1.5614	0.943
chr2L	2578000	2580000	0.9322	1.2462	0.9953
chr2L	2580000	2582000	0.9922	1.2803	0.7715
chr2L	2582000	2584000	-0.0311	-0.0552	0.0272
chr2L	2584000	2586000	0.6854	0.7497	0.7875
chr2L	2586000	2588000	-0.2415	-0.193	-0.2149
chr2L	2588000	2590000	0	-0.2731	0
chr2L	2592000	2594000	-0.0292	0.0637	-0.2494
chr2L	2594000	2596000	-0.0672	-0.0911	-0.119
chr2L	2596000	2598000	-0.1772	-0.165	-0.1452
chr2L	2598000	2600000	0.0262	-0.2017	-0.2085
chr2L	2602000	2604000	-0.1136	0.0867	0.1142
chr2L	2604000	2606000	-0.0895	0.4546	0.2678
chr2L	2608000	2610000	0.0136	0.1943	-0.2451
chr2L	2610000	2612000	-0.0194	-0.003	-0.26
chr2L	2612000	2614000	-0.1558	-0.3864	-0.4719
chr2L	2614000	2616000	-0.0024	-0.1165	-0.276
chr2L	2616000	2618000	-0.0618	-0.046	-0.4407
chr2L	2618000	2620000	-0.3409	-0.3392	-0.3815
chr2L	2620000	2622000	-0.0598	-0.3117	-0.3635
chr2L	2622000	2624000	0.0498	-0.1719	0.0056
chr2L	2624000	2626000	-0.223	0	-0.3897
chr2L	2626000	2628000	-0.0738	0.0504	0.1468
chr2L	2628000	2630000	-0.2722	-0.2833	-0.3565
chr2L	2630000	2632000	-0.1932	-0.0153	-0.2927
chr2L	2632000	2634000	-0.2693	0.0877	-0.3279
chr2L	2634000	2636000	0.0695	0.2347	-0.3495
chr2L	2636000	2638000	-0.0043	0.1286	0.0701
chr2L	2638000	2640000	-0.1182	0.0894	-0.1208
chr2L	2640000	2642000	-0.136	-0.0238	-0.2818
chr2L	2642000	2644000	0.1706	0.1004	-0.106
chr2L	2644000	2646000	-0.2562	-0.16	-0.0327
chr2L	2646000	2648000	0.0094	-0.2009	-0.1904
chr2L	2648000	2650000	-0.3336	-0.1894	-0.3734
chr2L	2650000	2652000	-0.0652	-0.1992	-0.2944
chr2L	2652000	2654000	0.0888	0.5781	0
chr2L	2654000	2656000	0.1165	0.0204	-0.4065
chr2L	2656000	2658000	-0.1746	0.0178	-0.1321
chr2L	2658000	2660000	-0.1444	-0.2741	0.0382
chr2L	2660000	2662000	0.0084	-0.2147	-0.3252
chr2L	2664000	2666000	0	0.0298	0.0964
chr2L	2666000	2668000	-0.1152	-0.1038	-0.2592
chr2L	2668000	2670000	-0.1143	-0.2084	-0.5196
chr2L	2670000	2672000	-0.1655	0.101	-0.1759
chr2L	2672000	2674000	-0.0089	-0.0226	-0.0792
chr2L	2674000	2676000	0.2472	0.0231	-0.1603
chr2L	2676000	2678000	-0.1444	-0.3193	-0.3912
chr2L	2680000	2682000	-0.0432	-0.3442	-0.298
chr2L	2682000	2684000	-0.2001	-0.1324	-0.5201
chr2L	2684000	2686000	0.1038	-0.4155	-0.2428
chr2L	2686000	2688000	-0.3253	-0.5301	-0.2216
chr2L	2688000	2690000	-0.3038	-0.2321	-0.1006
chr2L	2690000	2692000	-0.139	-0.2374	-0.0743
chr2L	2692000	2694000	-0.1658	-0.269	-0.2883
chr2L	2694000	2696000	-0.1765	-0.1423	0.003
chr2L	2696000	2698000	-0.3961	-0.4316	-0.295
chr2L	2698000	2700000	-0.3015	-0.2126	-0.1445
chr2L	2700000	2702000	0.0167	-0.2978	-0.3635
chr2L	2702000	2704000	-0.0352	-0.0445	-0.4449
chr2L	2706000	2708000	-0.1806	-0.366	-0.1661
chr2L	2708000	2710000	-0.2352	-0.3752	-0.3552
chr2L	2710000	2712000	-0.1365	-0.0173	-0.4097
chr2L	2712000	2714000	-0.0855	-0.1904	-0.4115
chr2L	2716000	2718000	-0.1145	-0.2522	-0.2555
chr2L	2718000	2720000	0.2774	-0.0321	-0.2149
chr2L	2724000	2726000	0.1097	-0.2534	-0.4225
chr2L	2726000	2728000	-0.1392	-0.1725	-0.4632
chr2L	2728000	2730000	0.4356	-0.2405	-0.2115
chr2L	2730000	2732000	-0.1298	-0.2939	-0.2546
chr2L	2732000	2734000	0.1788	-0.0643	0.1245
chr2L	2734000	2736000	-0.1265	-0.094	-0.4393
chr2L	2736000	2738000	-0.1514	-0.2181	-0.1751
chr2L	2738000	2740000	-0.1661	-0.2178	-0.085
chr2L	2740000	2742000	-0.0208	-0.0137	0.2153
chr2L	2742000	2744000	-0.0081	0.3207	0.2675
chr2L	2744000	2746000	1.1266	1.3812	0.9988
chr2L	2746000	2748000	0.2838	0.1606	0.7119
chr2L	2748000	2750000	-0.0453	0.7711	0.7691
chr2L	2750000	2752000	0.0027	0.8829	0.9828
chr2L	2752000	2754000	0.8359	1.2855	0.6618
chr2L	2754000	2756000	0.7805	1.3327	0.6346
chr2L	2756000	2758000	-0.2323	-0.4246	0.2876
chr2L	2758000	2760000	0.6977	0.9718	0.6284
chr2L	2760000	2762000	1.0977	1.3795	0.9636
chr2L	2762000	2764000	-0.0517	-0.1231	0.3846
chr2L	2764000	2766000	-0.1298	-0.1888	0.4092
chr2L	2766000	2768000	1.2155	1.8217	1.1179
chr2L	2768000	2770000	1.0983	1.6712	0.9203
chr2L	2770000	2772000	1.0041	1.2335	0.6704
chr2L	2778000	2780000	-0.5422	-0.3928	0.0645
chr2L	2780000	2782000	-0.2574	-0.2222	0.1911
chr2L	2782000	2784000	-0.0864	-0.0744	0.146
chr2L	2784000	2786000	-0.0336	0.0379	-0.1006
chr2L	2786000	2788000	-0.1319	-0.0627	-0.2743
chr2L	2788000	2790000	0.0557	-0.3331	-0.3526
chr2L	2790000	2792000	-0.1417	-0.4426	-0.5687
chr2L	2792000	2794000	-0.2571	-0.145	-0.3759
chr2L	2794000	2796000	-0.0846	-0.381	-0.4407
chr2L	2796000	2798000	-0.138	-0.1596	-0.3861
chr2L	2798000	2800000	-0.2502	-0.3641	-0.2178
chr2L	2800000	2802000	0.0995	-0.3123	-0.2994
chr2L	2802000	2804000	-0.2731	0.0397	0.1526
chr2L	2804000	2806000	-0.1438	-0.1295	-0.0942
chr2L	2806000	2808000	-0.0745	0.1496	-0.0993
chr2L	2808000	2810000	-0.1363	0.227	0.1792
chr2L	2810000	2812000	0.1892	0.5578	-0.1384
chr2L	2812000	2814000	-0.3001	0.1984	-0.0886
chr2L	2814000	2816000	-0.0948	0.6668	0.7635
chr2L	2816000	2818000	-0.1996	-0.1252	-0.0993
chr2L	2818000	2820000	-0.2518	0.5526	-0.098
chr2L	2820000	2822000	-0.3265	0.2891	-0.0836
chr2L	2822000	2824000	-0.0899	-0.1873	-0.1498
chr2L	2824000	2826000	-0.2075	0.6123	0.0665
chr2L	2826000	2828000	-0.1491	0.2291	0.149
chr2L	2828000	2830000	-0.2446	-0.0898	-0.2428
chr2L	2830000	2832000	-0.0228	-0.1127	-0.378
chr2L	2832000	2834000	-0.2131	-0.2806	0.1745
chr2L	2834000	2836000	-0.3787	-0.3406	-0.1006
chr2L	2836000	2838000	-0.1214	0.0242	-0.1555
chr2L	2838000	2840000	-0.2452	-0.1809	-0.0953
chr2L	2840000	2842000	-0.1312	-0.1621	-0.0686
chr2L	2842000	2844000	-0.02	0.105	-0.2936
chr2L	2844000	2846000	0.0805	0.3255	0.2149
chr2L	2846000	2848000	0.3927	0.4638	-0.1412
chr2L	2848000	2850000	0.2354	-0.0779	-0.5451
chr2L	2850000	2852000	-0.3151	-0.2568	-0.352
chr2L	2852000	2854000	-0.1824	-0.2881	-0.4618
chr2L	2854000	2856000	-0.2167	-0.1917	0.0665
chr2L	2856000	2858000	0.7576	0.8187	0.723
chr2L	2858000	2860000	0.0634	0.0458	0.3171
chr2L	2860000	2862000	-0.2402	-0.1306	0.0305
chr2L	2862000	2864000	-0.2875	-0.2849	-0.3361
chr2L	2864000	2866000	-0.1918	-0.2622	-0.3244
chr2L	2866000	2868000	0.0264	-0.3727	-0.0369
chr2L	2868000	2870000	-0.209	-0.4947	-0.061
chr2L	2870000	2872000	0.0536	-0.1209	0.2319
chr2L	2874000	2876000	1.3835	1.9295	1.0549
chr2L	2876000	2878000	0.0154	-0.0758	0.4453
chr2L	2878000	2880000	0.7969	1.0099	0.6545
chr2L	2880000	2882000	-0.223	-0.1215	0.3499
chr2L	2882000	2884000	0.162	0.6432	0.5428
chr2L	2884000	2886000	0.7948	0.937	0.7342
chr2L	2886000	2888000	1.0457	1.0258	0.72
chr2L	2888000	2890000	-0.315	-0.1524	0.7311
chr2L	2890000	2892000	-0.1434	0.0141	0.3
chr2L	2892000	2894000	-0.1987	-0.0363	0.3221
chr2L	2894000	2896000	-0.093	0	0.0136
chr2L	2896000	2898000	-0.376	-0.1577	0.0136
chr2L	2898000	2900000	-0.1201	-0.205	0.0119
chr2L	2900000	2902000	-0.2063	-0.4026	0.1934
chr2L	2902000	2904000	-0.3349	-0.1566	0.0467
chr2L	2904000	2906000	-0.242	-0.3967	-0.4814
chr2L	2906000	2908000	-0.337	-0.2956	-0.1871
chr2L	2912000	2914000	-0.1914	0	-0.2232
chr2L	2914000	2916000	-0.2523	-0.544	-0.0893
chr2L	2916000	2918000	-0.292	-0.3943	-0.2958
chr2L	2918000	2920000	-0.2846	-0.2217	-0.4331
chr2L	2920000	2922000	-0.2117	-0.1812	-0.0672
chr2L	2922000	2924000	-0.0774	-0.3009	-0.2628
chr2L	2924000	2926000	-0.1621	-0.363	0.01
chr2L	2926000	2928000	-0.1328	-0.3545	-0.3628
chr2L	2928000	2930000	-0.1298	-0.1683	0.2051
chr2L	2930000	2932000	-0.2287	-0.1537	-0.3214
chr2L	2932000	2934000	0.4344	-0.2485	-0.1965
chr2L	2934000	2936000	-0.4387	-0.7631	-0.6314
chr2L	2938000	2940000	0.106	-0.2394	-0.4097
chr2L	2940000	2942000	0.0523	-0.1663	-0.3066
chr2L	2942000	2944000	-0.0725	0.0349	-0.0617
chr2L	2944000	2946000	-0.278	-0.1751	-0.1889
chr2L	2946000	2948000	-0.323	-0.2626	-0.3696
chr2L	2948000	2950000	-0.2792	0.0419	-0.2256
chr2L	2950000	2952000	-0.313	-0.1242	-0.396
chr2L	2954000	2956000	0.6913	-0.2479	0.2897
chr2L	2956000	2958000	-0.1223	-0.4907	-0.1356
chr2L	2958000	2960000	0.0069	-0.2139	0.1098
chr2L	2960000	2962000	-0.1614	-0.2438	0.0153
chr2L	2962000	2964000	0.3513	0.1797	-0.031
chr2L	2964000	2966000	-0.0861	-0.2811	-0.1356
chr2L	2966000	2968000	0.0248	-0.3795	-0.0321
chr2L	2968000	2970000	0.4699	0.9722	0.4953
chr2L	2970000	2972000	0.0675	0.7594	0.6109
chr2L	2972000	2974000	0.9911	1.4413	0.9477
chr2L	2974000	2976000	0.5784	-0.1855	0.3326
chr2L	2976000	2978000	0.8477	1.1523	0.7506
chr2L	2978000	2980000	0.9946	1.2691	0.8507
chr2L	2980000	2982000	-0.0517	-0.1812	0.2724
chr2L	2982000	2984000	0.3636	-0.287	0.3754
chr2L	2984000	2986000	0.2774	-0.2398	0.4994
chr2L	2986000	2988000	1.1851	1.7634	1.0391
chr2L	2988000	2990000	1.0838	1.2547	0.8663
chr2L	2990000	2992000	-0.1049	0.0593	0.5283
chr2L	2992000	2994000	1.3139	1.7753	0.9427
chr2L	2994000	2996000	0.5338	0.0107	0.4408
chr2L	2996000	2998000	-0.1208	-0.4147	-0.1498
chr2L	2998000	3000000	0.7725	0.9054	0.6241
chr2L	3000000	3002000	0.732	0.2399	0.8973
chr2L	3002000	3004000	-0.0807	0.7485	0.2265
chr2L	3004000	3006000	0.6536	0.4624	0.3604
chr2L	3006000	3008000	-0.0319	-0.1151	0.3624
chr2L	3008000	3010000	-0.0367	0.0986	0.1095
chr2L	3010000	3012000	-0.2022	0.1539	-0.0649
chr2L	3012000	3014000	-0.2852	0.4195	0.0452
chr2L	3014000	3016000	-0.3372	-0.1653	-0.3226
chr2L	3016000	3018000	-0.028	-0.0516	0.0541
chr2L	3018000	3020000	-0.2173	-0.03	0.2999
chr2L	3020000	3022000	-0.1343	-0.1199	-0.1533
chr2L	3022000	3024000	0.9358	1.2675	0.8621
chr2L	3024000	3026000	-0.0403	0.0125	0.4253
chr2L	3026000	3028000	0.2476	-0.0619	0.4955
chr2L	3028000	3030000	1.1372	1.5925	1.0025
chr2L	3030000	3032000	0.9858	1.3075	0.7876
chr2L	3032000	3034000	0.026	-0.064	0.2042
chr2L	3034000	3036000	-0.2734	-0.0706	-0.0242
chr2L	3036000	3038000	0.6954	0.7219	0.5555
chr2L	3038000	3040000	0.8969	1.0807	0.6511
chr2L	3040000	3042000	0.7196	0.8754	0.6582
chr2L	3042000	3044000	-0.1645	-0.0198	0.0153
chr2L	3044000	3046000	-0.209	0.3029	-0.2046
chr2L	3046000	3048000	-0.0174	0.1636	-0.3322
chr2L	3048000	3050000	-0.2035	0.0579	0.3329
chr2L	3050000	3052000	0.4722	0.8296	0.1032
chr2L	3052000	3054000	0.3342	0.8124	0.2276
chr2L	3054000	3056000	0.1869	0.4624	-0.3092
chr2L	3056000	3058000	-0.0609	0.1516	0.1821
chr2L	3058000	3060000	-0.2437	-0.0422	-0.2355
chr2L	3060000	3062000	0.6853	0.5436	0.1105
chr2L	3062000	3064000	0.3115	0.6749	0.1018
chr2L	3064000	3066000	0.6438	0.6964	0.0891
chr2L	3066000	3068000	0.5676	0.4293	-0.0868
chr2L	3068000	3070000	-0.1395	0.4117	0.4426
chr2L	3070000	3072000	0.5275	0.8829	0.8477
chr2L	3072000	3074000	-0.2131	-0.3014	0.5793
chr2L	3078000	3080000	-0.0231	0.5234	0.7548
chr2L	3080000	3082000	-0.1969	0.4361	0.6031
chr2L	3082000	3084000	-0.3077	-0.2226	0.4011
chr2L	3084000	3086000	0.0158	-0.0827	-0.1545
chr2L	3086000	3088000	0.0742	-0.2097	-0.3941
chr2L	3088000	3090000	-0.2415	-0.1727	-0.3653
chr2L	3090000	3092000	-0.2692	0.0605	-0.3079
chr2L	3092000	3094000	-0.3354	0.1984	-0.3897
chr2L	3094000	3096000	-0.4689	-0.4265	-0.2714
chr2L	3096000	3098000	0.5904	0.0253	0.0929
chr2L	3098000	3100000	-0.2175	-0.0671	-0.4141
chr2L	3102000	3104000	-0.219	-0.1204	-0.1897
chr2L	3104000	3106000	-0.0925	-0.0334	-0.3349
chr2L	3106000	3108000	-0.0525	-0.0188	-0.3096
chr2L	3108000	3110000	-0.1241	-0.3456	-0.2129
chr2L	3110000	3112000	-0.2188	0.0245	-0.1596
chr2L	3112000	3114000	-0.0302	-0.0022	-0.2115
chr2L	3114000	3116000	0.1739	0.1145	-0.3696
chr2L	3116000	3118000	-0.1863	-0.0855	0.0112
chr2L	3120000	3122000	-0.3692	-0.1571	-0.3066
chr2L	3122000	3124000	-0.0321	-0.1158	-0.6286
chr2L	3124000	3126000	-0.3572	-0.0247	-0.4373
chr2L	3126000	3128000	-0.0899	0.5023	0.1095
chr2L	3128000	3130000	-0.067	0.1452	-0.0124
chr2L	3132000	3134000	-0.0262	-0.3713	0.1538
chr2L	3134000	3136000	0.101	-0.2441	-0.007
chr2L	3136000	3138000	-0.1036	-0.2044	0.1953
chr2L	3138000	3140000	-0.1103	-0.0627	-0.2387
chr2L	3142000	3144000	0.4299	-0.0599	-0.2579
chr2L	3144000	3146000	0.648	0.8274	0.4767
chr2L	3146000	3148000	-0.2173	-0.1696	0.0665
chr2L	3148000	3150000	-0.0665	-0.0234	0.08
chr2L	3150000	3152000	-0.1395	-0.0436	-0.2178
chr2L	3152000	3154000	0.1392	-0.0579	0.1119
chr2L	3154000	3156000	-0.051	-0.0522	-0.0548
chr2L	3156000	3158000	-0.2222	-0.179	0.0665
chr2L	3158000	3160000	0.9053	0.8621	0.4996
chr2L	3160000	3162000	0.8616	1.299	0.8155
chr2L	3164000	3166000	0.4964	0.8399	0.5942
chr2L	3166000	3168000	0.6441	0.151	0.3641
chr2L	3168000	3170000	-0.1502	-0.6291	-0.352
chr2L	3170000	3172000	0.7247	0.9583	0.8621
chr2L	3172000	3174000	0.9237	1.2486	0.6914
chr2L	3174000	3176000	-0.0451	-0.0767	0.0294
chr2L	3176000	3178000	-0.1084	-0.0382	-0.1759
chr2L	3178000	3180000	0.2448	0.0133	0.2864
chr2L	3180000	3182000	0	-0.0785	-0.1689
chr2L	3182000	3184000	-0.3569	-0.1389	0.0316
chr2L	3184000	3186000	-0.0521	-0.2853	-0.2307
chr2L	3186000	3188000	-0.0156	-0.1804	0.1039
chr2L	3188000	3190000	-0.1111	-0.0785	-0.0283
chr2L	3190000	3192000	0.0019	-0.1192	-0.2958
chr2L	3192000	3194000	-0.1569	-0.3296	-0.2546
chr2L	3194000	3196000	-0.1039	-0.2688	-0.2748
chr2L	3196000	3198000	-0.0776	-0.2607	-0.5182
chr2L	3198000	3200000	-0.0546	-0.3842	-0.1846
chr2L	3200000	3202000	0.2992	-0.2044	-0.2272
chr2L	3212000	3214000	0.0286	-0.3069	-0.1623
chr2L	3216000	3218000	-0.2217	-0.1204	-0.1972
chr2L	3218000	3220000	0.0114	0.1426	0.1676
chr2L	3220000	3222000	-0.4051	-0.0813	-0.2123
chr2L	3224000	3226000	-0.1185	-0.1358	-0.3092
chr2L	3226000	3228000	-0.2242	-0.1807	-0.306
chr2L	3228000	3230000	-0.0582	-0.0117	-0.2714
chr2L	3230000	3232000	-0.037	-0.2153	-0.2555
chr2L	3232000	3234000	-0.1865	-0.3041	-0.2897
chr2L	3234000	3236000	-0.1006	-0.2966	-0.2733
chr2L	3236000	3238000	-0.2449	-0.3284	-0.284
chr2L	3238000	3240000	-0.3415	-0.3846	-0.4546
chr2L	3240000	3242000	-0.3589	-0.4902	-0.4428
chr2L	3242000	3244000	-0.2867	-0.4084	-0.2748
chr2L	3244000	3246000	-0.1623	-0.4214	-0.3361
chr2L	3248000	3250000	0.2	-0.1719	-0.3226
chr2L	3250000	3252000	-0.211	-0.2199	-0.3096
chr2L	3260000	3262000	-0.0317	-0.1003	-0.3628
chr2L	3262000	3264000	-0.0595	-0.2628	-0.3066
chr2L	3264000	3266000	-0.2714	-0.1683	-0.4469
chr2L	3266000	3268000	-0.2528	-0.4118	-0.4787
chr2L	3268000	3270000	-0.279	-0.3292	-0.4209
chr2L	3270000	3272000	-0.139	-0.2329	-0.007
chr2L	3272000	3274000	0.0858	-0.147	-0.3839
chr2L	3276000	3278000	-0.1521	0.1419	-0.2078
chr2L	3278000	3280000	-0.0483	0.1789	-0.343
chr2L	3280000	3282000	-0.034	-0.2342	0.0374
chr2L	3282000	3284000	-0.0684	-0.1432	0
chr2L	3284000	3286000	-0.1966	-0.2511	-0.168
chr2L	3286000	3288000	-0.0569	-0.2304	-0.2714
chr2L	3288000	3290000	-0.1924	-0.1947	0.1142
chr2L	3290000	3292000	0.0577	-0.1355	0.0223
chr2L	3292000	3294000	0.2014	-0.1134	-0.1824
chr2L	3294000	3296000	0.0173	-0.2585	-0.2232
chr2L	3296000	3298000	-0.2643	-0.2401	-0.1766
chr2L	3298000	3300000	-0.1834	0.008	-0.2143
chr2L	3300000	3302000	-0.1234	-0.29	-0.1363
chr2L	3302000	3304000	-0.112	-0.2317	0.238
chr2L	3304000	3306000	-0.0397	-0.3973	-0.0259
chr2L	3306000	3308000	0.0145	0.0504	-0.1236
chr2L	3308000	3310000	-0.1593	-0.2923	-0.2062
chr2L	3310000	3312000	0.4477	-0.011	-0.2018
chr2L	3312000	3314000	-0.1375	-0.069	-0.2892
chr2L	3314000	3316000	0.0073	-0.0359	0.1002
chr2L	3316000	3318000	0.2784	-0.2205	-0.0169
chr2L	3318000	3320000	0.7877	0.9921	0.6062
chr2L	3320000	3322000	0.5038	-0.1107	-0.0519
chr2L	3322000	3324000	0.2551	-0.1537	-0.2652
chr2L	3324000	3326000	-0.3203	-0.0422	-0.199
chr2L	3326000	3328000	-0.2446	0.1537	-0.0597
chr2L	3328000	3330000	-0.0918	0.3587	-0.0902
chr2L	3330000	3332000	0.1775	0.2494	-0.3252
chr2L	3332000	3334000	0.6152	0.5088	-0.0118
chr2L	3334000	3336000	-0.0072	-0.0714	-0.3066
chr2L	3336000	3338000	-0.2625	0.3359	-0.0283
chr2L	3338000	3340000	0.1163	-0.2317	-0.3483
chr2L	3340000	3342000	-0.0952	-0.2398	-0.4139
chr2L	3342000	3344000	0.1275	-0.2457	0.1877
chr2L	3344000	3346000	0.0669	-0.1624	-0.1816
chr2L	3346000	3348000	-0.2867	-0.4489	-0.1603
chr2L	3348000	3350000	-0.4745	-0.1957	0.0789
chr2L	3350000	3352000	-0.1958	-0.1995	-0.4363
chr2L	3352000	3354000	-0.2612	-0.1618	-0.2416
chr2L	3354000	3356000	-0.0779	-0.3595	-0.3904
chr2L	3356000	3358000	0.28	-0.2956	-0.2163
chr2L	3358000	3360000	0.1909	-0.1482	-0.1837
chr2L	3360000	3362000	-0.2381	-0.225	-0.2606
chr2L	3362000	3364000	0.3984	-0.1368	0.0813
chr2L	3364000	3366000	-0.0268	-0.2192	-0.3127
chr2L	3366000	3368000	-0.0882	0.1539	-0.082
chr2L	3368000	3370000	-0.1195	-0.0441	-0.148
chr2L	3372000	3374000	0.8892	0.9582	0.6351
chr2L	3374000	3376000	-0.0127	0.0245	0.2626
chr2L	3376000	3378000	0.8969	1.2253	0.7454
chr2L	3378000	3380000	-0.2789	-0.1683	-0.0016
chr2L	3380000	3382000	0.0008	-0.2684	-0.1159
chr2L	3382000	3384000	-0.1249	-0.3334	-0.1069
chr2L	3384000	3386000	0.4133	-0.2681	-0.0034
chr2L	3386000	3388000	-0.134	-0.0616	-0.2279
chr2L	3388000	3390000	-0.2778	-0.1439	-0.3231
chr2L	3390000	3392000	-0.0725	-0.351	-0.3981
chr2L	3394000	3396000	-0.1554	-0.4404	0.0351
chr2L	3396000	3398000	-0.3069	-0.1768	-0.2765
chr2L	3398000	3400000	-0.3156	-0.0388	0.019
chr2L	3400000	3402000	-0.2136	-0.2888	-0.2242
chr2L	3402000	3404000	0.0142	-0.2195	-0.2299
chr2L	3404000	3406000	-0.1111	-0.3644	-0.3479
chr2L	3406000	3408000	-0.1231	-0.2953	-0.2264
chr2L	3410000	3412000	0.3462	-0.1894	-0.1052
chr2L	3412000	3414000	0.4401	-0.0696	-0.2833
chr2L	3414000	3416000	-0.344	-0.0699	-0.2802
chr2L	3416000	3418000	-0.096	-0.1111	-0.2872
chr2L	3418000	3420000	-0.018	-0.0229	-0.2809
chr2L	3420000	3422000	0.1163	-0.3284	-0.3971
chr2L	3422000	3424000	-0.0886	-0.2661	-0.2851
chr2L	3424000	3426000	-0.153	-0.4197	-0.1766
chr2L	3426000	3428000	-0.2302	-0.35	0.0179
chr2L	3428000	3430000	-0.2737	-0.4531	0.0606
chr2L	3430000	3432000	-0.0035	0.1216	-0.0579
chr2L	3432000	3434000	-0.3965	0.0507	0.1891
chr2L	3434000	3436000	-0.1671	-0.0852	0.1585
chr2L	3436000	3438000	-0.4165	-0.0171	-0.0412
chr2L	3438000	3440000	0.0221	-0.1971	0.091
chr2L	3440000	3442000	-0.1918	-0.2735	-0.1614
chr2L	3442000	3444000	0.0264	-0.3037	0.0583
chr2L	3446000	3448000	0.4371	0.0148	0.1561
chr2L	3448000	3450000	-0.0915	0.0405	0.0934
chr2L	3450000	3452000	0.4411	0.0402	-0.0679
chr2L	3452000	3454000	0.7766	0.999	0.7396
chr2L	3454000	3456000	0.6	-0.081	0.3335
chr2L	3456000	3458000	0.8997	1.2098	0.974
chr2L	3458000	3460000	0.1986	-0.0696	0.3271
chr2L	3460000	3462000	0.1477	-0.1341	0.3515
chr2L	3462000	3464000	-0.0166	0.074	0.6064
chr2L	3464000	3466000	1.2948	2.2171	1.2777
chr2L	3466000	3468000	1.1211	1.6532	0.6985
chr2L	3468000	3470000	0.9497	1.3633	0.8377
chr2L	3470000	3472000	-0.0537	-0.1498	0.0424
chr2L	3472000	3474000	0.5988	-0.037	0.2134
chr2L	3474000	3476000	0.03	0.4209	0.2367
chr2L	3476000	3478000	-0.2658	0.1779	0.6282
chr2L	3478000	3480000	0.0819	-0.1053	0.3557
chr2L	3480000	3482000	-0.0291	0.0593	-0.0393
chr2L	3482000	3484000	-0.3081	0.1892	-0.0841
chr2L	3484000	3486000	0.2113	-0.0345	-0.1751
chr2L	3486000	3488000	-0.1658	-0.2097	0.0634
chr2L	3490000	3492000	-0.1752	-0.0582	-0.2143
chr2L	3492000	3494000	-0.2439	0.1943	-0.1972
chr2L	3494000	3496000	-0.1164	0.1522	-0.0242
chr2L	3496000	3498000	0.4917	0.2816	-0.2013
chr2L	3498000	3500000	-0.0721	0.5588	0.0681
chr2L	3500000	3502000	-0.1133	0.4983	-0.1498
chr2L	3502000	3504000	-0.0453	0.0315	0.0366
chr2L	3504000	3506000	-0.239	-0.0315	-0.2436
chr2L	3506000	3508000	0.093	-0.3242	-0.149
chr2L	3508000	3510000	-0.108	-0.4126	-0.1461
chr2L	3510000	3512000	-0.0324	0.1151	0.2309
chr2L	3512000	3514000	-0.0083	0.5133	0.3024
chr2L	3514000	3516000	0.824	1.1684	0.6831
chr2L	3516000	3518000	-0.1812	0.2259	0.3008
chr2L	3518000	3520000	0.2351	0.2227	0.2136
chr2L	3520000	3522000	0.6629	0.5967	0.1378
chr2L	3522000	3524000	0.0181	0.0489	0.1653
chr2L	3524000	3526000	0.0972	-0.0458	0.2228
chr2L	3526000	3528000	-0.1591	0.2572	0.2329
chr2L	3528000	3530000	0.517	0.9122	0.6546
chr2L	3530000	3532000	1.0232	1.3728	0.5906
chr2L	3532000	3534000	-0.0039	0.0451	-0.0412
chr2L	3534000	3536000	-0.2954	0.6881	0.315
chr2L	3536000	3538000	-0.0715	0.855	0.4244
chr2L	3538000	3540000	-0.0016	0.6724	0.9616
chr2L	3540000	3542000	-0.0235	0.7936	0.6246
chr2L	3542000	3544000	-0.1017	0.603	0.3864
chr2L	3544000	3546000	-0.0567	0.525	0.3926
chr2L	3546000	3548000	-0.1092	0.0368	0.3288
chr2L	3548000	3550000	-0.31	0.0119	0.4989
chr2L	3550000	3552000	-0.0954	0.3219	0.3628
chr2L	3552000	3554000	0.0928	0.6186	0.2958
chr2L	3554000	3556000	-0.1459	0.6415	0.3825
chr2L	3556000	3558000	0.344	0.4209	-0.0792
chr2L	3558000	3560000	-0.1072	0.4416	0.0179
chr2L	3560000	3562000	-0.0833	0.0302	0.0574
chr2L	3562000	3564000	-0.0761	-0.1855	0.08
chr2L	3564000	3566000	-0.0211	-0.0002	0.1195
chr2L	3566000	3568000	-0.0976	0.3766	0
chr2L	3568000	3570000	-0.1697	0.005	-0.1579
chr2L	3570000	3572000	-0.1201	0.26	0.0823
chr2L	3572000	3574000	-0.378	0.2366	-0.4386
chr2L	3574000	3576000	0.2551	0.1301	-0.168
chr2L	3576000	3578000	0.1358	0.5798	-0.0634
chr2L	3578000	3580000	0.5214	0.7634	0.447
chr2L	3580000	3582000	0.1792	0.7437	0.5663
chr2L	3582000	3584000	0	0.822	0.2537
chr2L	3584000	3586000	-0.1815	0.6487	0.2032
chr2L	3586000	3588000	-0.0053	0.4854	0.2424
chr2L	3588000	3590000	-0.1029	0.4965	0.2512
chr2L	3590000	3592000	-0.033	0.6069	0.2535
chr2L	3592000	3594000	-0.2124	0.57	0.155
chr2L	3594000	3596000	0.3244	0.5821	0.0557
chr2L	3596000	3598000	0.0678	0.2483	-0.0597
chr2L	3598000	3600000	-0.1133	0.5681	0.062
chr2L	3600000	3602000	0.2985	0.6538	0.1007
chr2L	3602000	3604000	0.1212	0.5489	0.4246
chr2L	3604000	3606000	-0.165	1.0401	0.6777
chr2L	3608000	3610000	-0.0569	0.8195	0.7676
chr2L	3610000	3612000	-0.1333	0.5989	0.8778
chr2L	3612000	3614000	-0.0365	0.8717	0.7168
chr2L	3614000	3616000	-0.3842	0.1652	0.5735
chr2L	3616000	3618000	-0.0174	0.7783	0.4972
chr2L	3618000	3620000	-0.2961	0.0276	0.4775
chr2L	3620000	3622000	-0.0942	0.0102	0.1923
chr2L	3622000	3624000	0.3086	-0.0326	0.1238
chr2L	3624000	3626000	-0.2087	0.0789	0.1179
chr2L	3626000	3628000	-0.0362	0.6054	0.0807
chr2L	3628000	3630000	-0.2415	-0.2944	-0.2555
chr2L	3630000	3632000	0.7376	0.6341	0.5357
chr2L	3632000	3634000	0.0204	0.2233	0.5201
chr2L	3634000	3636000	0.0468	-0.4103	0.0645
chr2L	3636000	3638000	-0.0348	-0.0183	-0.2363
chr2L	3638000	3640000	0.0634	-0.1707	-0.381
chr2L	3640000	3642000	0.0871	0.114	-0.2216
chr2L	3642000	3644000	-0.0776	-0.2372	-0.3179
chr2L	3644000	3646000	0.2752	-0.2902	-0.3849
chr2L	3646000	3648000	-0.1914	-0.2731	-0.2902
chr2L	3648000	3650000	0.0916	-0.377	-0.5182
chr2L	3654000	3656000	-0.2048	-0.5796	-0.3839
chr2L	3656000	3658000	-0.3223	-0.5212	-0.025
chr2L	3658000	3660000	0.0199	0.5751	0.4607
chr2L	3660000	3662000	-0.2518	0.4624	0.3213
chr2L	3662000	3664000	0.0161	0.5624	0.4309
chr2L	3664000	3666000	-0.1645	0.5377	0.0179
chr2L	3666000	3668000	-0.0541	0.0867	-0.1363
chr2L	3668000	3670000	0.0082	0.1446	-0.1393
chr2L	3670000	3672000	-0.0021	0.1211	-0.3159
chr2L	3672000	3674000	-0.1022	0.0183	-0.322
chr2L	3674000	3676000	0.17	0.1016	-0.3162
chr2L	3676000	3678000	-0.1483	-0.1189	-0.2129
chr2L	3678000	3680000	0.3777	0.0148	-0.1861
chr2L	3680000	3682000	0.1675	0.2749	-0.0384
chr2L	3684000	3686000	-0.1078	-0.1425	-0.3139
chr2L	3686000	3688000	-0.248	-0.2317	-0.3839
chr2L	3688000	3690000	-0.2904	-0.1823	-0.3168
chr2L	3690000	3692000	-0.4245	0	-0.4672
chr2L	3692000	3694000	-0.2618	-0.1182	-0.5011
chr2L	3694000	3696000	0.0024	0.0811	-0.4292
chr2L	3696000	3698000	0.0183	-0.0603	-0.4209
chr2L	3698000	3700000	-0.0169	-0.431	-0.5601
chr2L	3700000	3702000	-0.1994	-0.4483	-0.5438
chr2L	3702000	3704000	-0.255	-0.0898	-0.2525
chr2L	3704000	3706000	0.1358	-0.2116	-0.2892
chr2L	3706000	3708000	-0.0389	-0.366	-0.4006
chr2L	3708000	3710000	0.4613	-0.1339	0.1719
chr2L	3710000	3712000	0.4956	0.9729	0.5815
chr2L	3712000	3714000	0.6817	1.0086	0.5549
chr2L	3714000	3716000	-0.0458	0.5389	0.4631
chr2L	3716000	3718000	0.1227	-0.1256	-0.0259
chr2L	3718000	3720000	-0.2325	-0.3527	-0.3628
chr2L	3720000	3722000	-0.1026	0.1627	-0.298
chr2L	3722000	3724000	-0.1591	0.0995	-0.2872
chr2L	3724000	3726000	0.0443	0.0295	-0.3682
chr2L	3726000	3728000	0.4976	0.2356	-0.1461
chr2L	3728000	3730000	-0.2418	-0.1032	-0.3132
chr2L	3730000	3732000	-0.1095	-0.0815	0
chr2L	3734000	3736000	0.2821	0.0335	-0.276
chr2L	3738000	3740000	-0.0774	0.1264	-0.1941
chr2L	3740000	3742000	0.2544	0.122	-0.022
chr2L	3744000	3746000	0.044	0.1385	-0.1167
chr2L	3746000	3748000	0.102	0.1851	0.091
chr2L	3748000	3750000	-0.275	-0.1048	-0.3048
chr2L	3750000	3752000	0.3978	0	-0.2451
chr2L	3752000	3754000	-0.2087	-0.363	-0.3774
chr2L	3756000	3758000	-0.1172	-0.3442	-0.0242
chr2L	3758000	3760000	-0.2163	-0.5451	-0.0859
chr2L	3760000	3762000	-0.1312	-0.1574	0.0129
chr2L	3762000	3764000	-0.0455	-0.1256	0.2224
chr2L	3764000	3766000	-0.3979	0.0938	-0.4209
chr2L	3766000	3768000	-0.2054	0.1149	-0.1586
chr2L	3768000	3770000	-0.0795	0.2184	0.445
chr2L	3770000	3772000	-0.0375	-0.0892	0.6114
chr2L	3772000	3774000	-0.1	0.5624	0.4885
chr2L	3774000	3776000	-0.1502	0.1668	0.2401
chr2L	3776000	3778000	-0.1812	-0.1087	0.3668
chr2L	3778000	3780000	-0.0276	0.314	0.2348
chr2L	3780000	3782000	-0.1843	0.1324	-0.1997
chr2L	3782000	3784000	0.3394	0.0736	-0.1363
chr2L	3784000	3786000	-0.0946	-0.1879	-0.1208
chr2L	3786000	3788000	-0.1411	-0.4113	-0.3999
chr2L	3788000	3790000	-0.1172	-0.2694	-0.1897
chr2L	3790000	3792000	-0.313	0.0372	-0.3274
chr2L	3792000	3794000	-0.0555	0.5227	-0.1302
chr2L	3794000	3796000	0.1244	0.1966	-0.3326
chr2L	3796000	3798000	0.1055	0.0434	-0.0661
chr2L	3798000	3800000	-0.0994	-0.1339	0.2153
chr2L	3800000	3802000	0.2551	-0.2524	-0.2232
chr2L	3802000	3804000	-0.4552	-0.6207	0.2228
chr2L	3804000	3806000	-0.175	-0.3345	0.5281
chr2L	3806000	3808000	-0.0517	-0.0062	0.4742
chr2L	3808000	3810000	0	-0.2277	-0.284
chr2L	3810000	3812000	-0.1447	-0.3024	0.2787
chr2L	3812000	3814000	0.8195	0.8963	0.6893
chr2L	3814000	3816000	-0.1884	0.0191	0.4296
chr2L	3816000	3818000	-0.0746	0.0053	0.4148
chr2L	3818000	3820000	-0.1502	0.4703	0.5244
chr2L	3820000	3822000	-0.1777	0.7631	0.5419
chr2L	3822000	3824000	-0.1691	0.5631	0.714
chr2L	3824000	3826000	-0.2933	0.8683	0.8832
chr2L	3826000	3828000	-0.1496	0.8757	0.5706
chr2L	3828000	3830000	-0.2584	0.4654	0.3866
chr2L	3830000	3832000	-0.27	0.6274	0.2748
chr2L	3832000	3834000	-0.3521	0.0757	0.4076
chr2L	3834000	3836000	-0.2343	0.8091	0.7134
chr2L	3836000	3838000	0.0199	1.1537	0.9215
chr2L	3838000	3840000	-0.178	0.7849	0.2535
chr2L	3840000	3842000	-0.1444	0.5035	-0.1516
chr2L	3842000	3844000	0.0096	0.4169	0.2353
chr2L	3844000	3846000	-0.1269	0.1446	0.3586
chr2L	3846000	3848000	-0.4635	0.0686	-0.133
chr2L	3848000	3850000	-0.3909	-0.1498	0.1498
chr2L	3850000	3852000	-0.1843	0.3277	0.0839
chr2L	3852000	3854000	-0.0352	-0.077	0.1739
chr2L	3854000	3856000	-0.3562	-0.1411	-0.0679
chr2L	3856000	3858000	0.0666	0.5772	-0.106
chr2L	3860000	3862000	0.3164	-0.2766	0.4835
chr2L	3862000	3864000	-0.0003	0.5851	0.4948
chr2L	3864000	3866000	-0.1168	-0.207	-0.306
chr2L	3866000	3868000	-0.1516	-0.0173	0.2889
chr2L	3868000	3870000	-0.1201	-0.1751	0.1174
chr2L	3870000	3872000	0.258	0.2364	0.4798
chr2L	3872000	3874000	0.9098	0.9996	0.5695
chr2L	3874000	3876000	0.2645	-0.1985	-0.5129
chr2L	3878000	3880000	-0.2119	-0.3415	-0.2779
chr2L	3880000	3882000	-0.0068	-0.3541	-0.5717
chr2L	3882000	3884000	0.0216	0.0504	0.0144
chr2L	3884000	3886000	-0.155	-0.211	-0.4356
chr2L	3886000	3888000	-0.0891	0.0327	0.0231
chr2L	3888000	3890000	-0.0403	-0.0326	-0.1569
chr2L	3890000	3892000	-0.2054	-0.432	-0.4232
chr2L	3892000	3894000	0.0109	-0.3385	-0.3835
chr2L	3894000	3896000	-0.0311	-0.253	-0.2401
chr2L	3896000	3898000	0.0765	-0.0607	-0.251
chr2L	3898000	3900000	0.1497	-0.0198	-0.3892
chr2L	3900000	3902000	-0.2019	-0.2066	-0.1181
chr2L	3902000	3904000	-0.2051	-0.2508	-0.5293
chr2L	3906000	3908000	-0.1969	-0.2797	-0.0886
chr2L	3908000	3910000	-0.0033	-0.3345	-0.1052
chr2L	3910000	3912000	-0.0827	-0.2802	-0.1508
chr2L	3912000	3914000	0.2275	-0.0511	0.3182
chr2L	3914000	3916000	-0.1223	0.3342	0.0903
chr2L	3916000	3918000	0.2992	0.4237	-0.1244
chr2L	3918000	3920000	0.0525	-0.0599	0.0082
chr2L	3920000	3922000	-0.0104	-0.0855	-0.3667
chr2L	3922000	3924000	0.0523	-0.4475	-0.42
chr2L	3926000	3928000	-0.1365	-0.2815	-0.3384
chr2L	3928000	3930000	0.0399	-0.3353	-0.4696
chr2L	3930000	3932000	-0.1638	-0.1804	-0.3839
chr2L	3932000	3934000	0.1254	-0.2599	-0.2872
chr2L	3934000	3936000	-0.3444	-0.0315	-0.4469
chr2L	3936000	3938000	-0.1924	0.0925	0.0294
chr2L	3940000	3942000	-0.0631	-0.2365	-0.3096
chr2L	3942000	3944000	-0.142	-0.2379	-0.3514
chr2L	3944000	3946000	-0.3979	-0.3641	-0.4219
chr2L	3946000	3948000	-0.0861	-0.4677	-0.4209
chr2L	3948000	3950000	-0.2704	-0.4058	-0.338
chr2L	3950000	3952000	-0.2201	-0.5271	-0.147
chr2L	3952000	3954000	0.6412	-0.1148	0.062
chr2L	3954000	3956000	-0.1228	-0.2505	-0.1912
chr2L	3956000	3958000	-0.3498	-0.3885	-0.4196
chr2L	3958000	3960000	-0.2402	-0.0153	-0.378
chr2L	3962000	3964000	-0.037	-0.5645	-0.4962
chr2L	3966000	3968000	-0.2019	-0.0451	-0.4232
chr2L	3968000	3970000	-0.0779	-0.2838	-0.3279
chr2L	3970000	3972000	-0.1645	-0.1671	-0.2307
chr2L	3972000	3974000	0.0101	0.1614	-0.0971
chr2L	3974000	3976000	-0.1794	-0.1647	-0.3423
chr2L	3976000	3978000	-0.1175	0.0167	-0.2743
chr2L	3978000	3980000	-0.1309	0.0979	0.2999
chr2L	3980000	3982000	0.3509	-0.1475	0.1227
chr2L	3982000	3984000	-0.1423	-0.5074	-0.2444
chr2L	3984000	3986000	-0.1211	-0.424	-0.4588
chr2L	3988000	3990000	-0.0928	-0.4748	-0.4025
chr2L	3992000	3994000	-0.0288	-0.1459	-0.4188
chr2L	3998000	4000000	0.2321	-0.3134	0.049
chr2L	4000000	4002000	-0.1912	-0.2631	-0.1321
chr2L	4002000	4004000	-0.2945	0.0397	-0.2714
chr2L	4004000	4006000	-0.3647	-0.3152	-0.5033
chr2L	4006000	4008000	-0.3393	-0.1436	-0.4943
chr2L	4008000	4010000	-0.0836	-0.1046	-0.2587
chr2L	4010000	4012000	0.4088	-0.073	-0.4609
chr2L	4012000	4014000	0.0763	-0.0075	-0.3096
chr2L	4014000	4016000	-0.2152	-0.0268	-0.3214
chr2L	4016000	4018000	-0.0242	0.1288	-0.2765
chr2L	4018000	4020000	-0.0249	-0.3163	-0.1726
chr2L	4020000	4022000	0.1301	-0.1225	-0.1912
chr2L	4022000	4024000	-0.1532	-0.2037	0.0746
chr2L	4024000	4026000	-0.165	-0.2202	-0.195
chr2L	4026000	4028000	0.287	0.6173	0.505
chr2L	4030000	4032000	0.9688	0.9234	0.4462
chr2L	4034000	4036000	-0.2802	0.7138	0.8219
chr2L	4036000	4038000	-0.4629	0.0789	0.417
chr2L	4038000	4040000	-0.2182	-0.1134	0.2847
chr2L	4042000	4044000	-0.1496	-0.2034	0.3027
chr2L	4044000	4046000	-0.3344	-0.4	0.1498
chr2L	4046000	4048000	-0.1317	-0.0488	-0.2363
chr2L	4048000	4050000	-0.1128	-0.2433	0.3684
chr2L	4050000	4052000	0.4802	0.147	0.634
chr2L	4054000	4056000	-0.0587	0.4859	0.9856
chr2L	4062000	4064000	0.338	0.0174	-0.1689
chr2L	4064000	4066000	-0.2222	-0.0978	0.2465
chr2L	4072000	4074000	-0.2082	-0.4322	0.2061
chr2L	4074000	4076000	0	-0.1734	-0.0422
chr2L	4076000	4078000	-0.2567	-0.3774	0.1532
chr2L	4078000	4080000	-0.1898	-0.2258	-0.2428
chr2L	4082000	4084000	0.3476	-0.1279	-0.4129
chr2L	4086000	4088000	-0.0678	-0.1498	-0.2149
chr2L	4088000	4090000	-0.2745	-0.3147	-0.1384
chr2L	4090000	4092000	-0.1009	-0.1127	0.049
chr2L	4092000	4094000	-0.0743	0	0.2577
chr2L	4094000	4096000	0.0547	-0.0881	0.2228
chr2L	4098000	4100000	0.6117	0.0128	0.0665
chr2L	4100000	4102000	-0.112	-0.2062	-0.2532
chr2L	4102000	4104000	-0.3754	-0.3142	0.1372
chr2L	4104000	4106000	-0.148	-0.1932	-0.1216
chr2L	4106000	4108000	-0.2262	-0.4571	-0.3252
chr2L	4108000	4110000	0.0832	-0.4214	-0.2902
chr2L	4110000	4112000	-0.2547	-0.1134	-0.1579
chr2L	4112000	4114000	0.0142	-0.255	-0.022
chr2L	4114000	4116000	-0.2406	-0.3361	-0.5095
chr2L	4116000	4118000	-0.156	-0.2197	-0.1972
chr2L	4118000	4120000	-0.1907	0.0397	-0.0759
chr2L	4120000	4122000	0.0309	0.0676	0.3934
chr2L	4122000	4124000	0.214	0.1228	0.5018
chr2L	4124000	4126000	-0.3631	0.0723	0.1877
chr2L	4126000	4128000	-0.0916	-0.2088	0.2128
chr2L	4128000	4130000	0.0547	0.187	0.1779
chr2L	4130000	4132000	0.1027	0.201	0.1007
chr2L	4132000	4134000	-0.1879	0.161	-0.0859
chr2L	4134000	4136000	-0.0725	0.2356	-0.2818
chr2L	4136000	4138000	0.0782	0.1768	-0.1871
chr2L	4138000	4140000	0.2779	0.0185	-0.3502
chr2L	4140000	4142000	-0.0249	-0.2151	0.0305
chr2L	4142000	4144000	0.0255	0.0224	-0.005
chr2L	4144000	4146000	-0.2028	0.0372	-0.0384
chr2L	4148000	4150000	-0.0527	0.1694	0.0934
chr2L	4150000	4152000	0.2156	0.0077	0.1745
chr2L	4152000	4154000	0.0367	-0.0987	-0.0283
chr2L	4154000	4156000	0.0289	-0.2574	-0.1418
chr2L	4158000	4160000	0.392	-0.3585	-0.0743
chr2L	4160000	4162000	-0.1392	-0.4123	-0.298
chr2L	4164000	4166000	0.3581	0.2629	-0.1579
chr2L	4166000	4168000	-0.0118	-0.0957	-0.1533
chr2L	4170000	4172000	-0.062	-0.2473	-0.0177
chr2L	4172000	4174000	-0.1743	-0.1017	-0.0177
chr2L	4174000	4176000	0.3936	0.2366	0
chr2L	4176000	4178000	-0.1761	-0.0915	0.0847
chr2L	4178000	4180000	-0.3577	-0.1961	0.1282
chr2L	4180000	4182000	-0.1051	-0.3477	-0.3384
chr2L	4184000	4186000	-0.1361	-0.6018	-0.5973
chr2L	4186000	4188000	0.6616	0.8413	0.5894
chr2L	4188000	4190000	0.584	0.26	0.1365
chr2L	4190000	4192000	0.0314	0.3651	0.0388
chr2L	4192000	4194000	0.5511	0.2203	0.219
chr2L	4194000	4196000	-0.5333	-0.185	-0.2249
chr2L	4196000	4198000	-0.2224	-0.2603	0.1679
chr2L	4198000	4200000	-0.1682	-0.0297	0.2348
chr2L	4200000	4202000	0.6869	-0.1073	-0.3139
chr2L	4202000	4204000	-0.1596	-0.0636	-0.2665
chr2L	4204000	4206000	-0.1493	0.1038	-0.0401
chr2L	4206000	4208000	-0.0871	-0.0747	-0.0548
chr2L	4208000	4210000	-0.3351	0.0749	0.1212
chr2L	4210000	4212000	-0.2367	-0.1256	-0.1879
chr2L	4212000	4214000	-0.1249	0.0794	0.0921
chr2L	4214000	4216000	0.454	0.616	0.0388
chr2L	4216000	4218000	-0.0488	0.5531	0.2262
chr2L	4218000	4220000	-0.1703	-0.0044	0.2565
chr2L	4220000	4222000	-0.256	0.6663	0.5538
chr2L	4222000	4224000	-0.0978	-0.1524	0.4687
chr2L	4224000	4226000	-0.0763	0.3983	0.5764
chr2L	4226000	4228000	1.1757	1.6956	1.0175
chr2L	4228000	4230000	0.9785	1.3473	0.9396
chr2L	4230000	4232000	-0.1809	-0.3105	0.1618
chr2L	4232000	4234000	0.0554	-0.1627	0.2072
chr2L	4234000	4236000	0.0483	0.1298	-0.195
chr2L	4236000	4238000	0.0406	-0.1669	-0.1347
chr2L	4238000	4240000	0.1946	-0.0433	-0.0445
chr2L	4240000	4242000	0.2203	-0.0541	-0.1562
chr2L	4242000	4244000	0.0221	0.0648	0.0415
chr2L	4244000	4246000	-0.1466	-0.1637	0.1779
chr2L	4246000	4248000	-0.1806	0.1419	-0.022
chr2L	4248000	4250000	0.364	0.1151	0.2252
chr2L	4250000	4252000	0.0292	0.254	0.003
chr2L	4252000	4254000	0.0017	-0.0146	-0.2013
chr2L	4254000	4256000	-0.2929	0.1406	-0.0024
chr2L	4256000	4258000	-0.1924	0.2742	-0.1133
chr2L	4258000	4260000	-0.0132	-0.0697	0.1195
chr2L	4260000	4262000	0.201	0.3564	0.1331
chr2L	4262000	4264000	-0.1045	0.3467	-0.0429
chr2L	4264000	4266000	0.1169	0.3798	-0.2123
chr2L	4266000	4268000	0.344	0.0152	-0.0034
chr2L	4268000	4270000	-0.1532	0.0605	-0.0327
chr2L	4270000	4272000	0.501	0.0471	-0.2115
chr2L	4272000	4274000	-0.0899	0.2061	0.3158
chr2L	4274000	4276000	0.2323	0.0739	0.0535
chr2L	4276000	4278000	-0.243	-0.0918	0.3026
chr2L	4278000	4280000	0.044	0.7329	0.5754
chr2L	4280000	4282000	-0.1223	0.5862	1.145
chr2L	4282000	4284000	0.9496	0.8542	1.1288
chr2L	4284000	4286000	0.1684	0.9446	1.1169
chr2L	4286000	4288000	-0.1399	0.346	0.6961
chr2L	4288000	4290000	0.0383	0.2503	0.3879
chr2L	4290000	4292000	0.0905	-0.0538	0.3027
chr2L	4292000	4294000	0.11	0.1621	0.1736
chr2L	4294000	4296000	0.3254	0.4466	0.2734
chr2L	4296000	4298000	-0.0235	0.0652	0.1754
chr2L	4298000	4300000	-0.1145	0.0958	0.1174
chr2L	4300000	4302000	-0.1258	-0.2806	0.0063
chr2L	4302000	4304000	0.3675	-0.2116	0.1168
chr2L	4304000	4306000	-0.0367	-0.2445	0
chr2L	4306000	4308000	-0.2636	-0.297	-0.2457
chr2L	4308000	4310000	0.4287	-0.1566	0.1649
chr2L	4310000	4312000	0.0905	-0.2815	-0.1696
chr2L	4314000	4316000	0.0379	-0.2511	-0.1794
chr2L	4316000	4318000	-0.2913	-0.3106	-0.0649
chr2L	4318000	4320000	0.0252	-0.2438	0.0583
chr2L	4320000	4322000	0.1684	-0.1491	-0.0579
chr2L	4322000	4324000	-0.1994	-0.2473	-0.3341
chr2L	4324000	4326000	-0.1671	-0.1114	-0.3526
chr2L	4326000	4328000	-0.1879	-0.2241	-0.2053
chr2L	4328000	4330000	-0.02	0.252	-0.3184
chr2L	4330000	4332000	0.0193	0.6061	0.105
chr2L	4332000	4334000	-0.3209	-0.1577	0.3331
chr2L	4334000	4336000	0.4863	0.4932	0.5889
chr2L	4336000	4338000	0.0213	0.0174	0.4412
chr2L	4338000	4340000	-0.1797	-0.0733	-0.1052
chr2L	4340000	4342000	0.0512	0.2098	0.1095
chr2L	4342000	4344000	0.0046	0.5286	-0.3774
chr2L	4344000	4346000	-0.0174	-0.043	0.0794
chr2L	4346000	4348000	-0.2296	-0.324	0.113
chr2L	4348000	4350000	-0.0585	0.2114	0.0408
chr2L	4350000	4352000	0.3989	0.416	0.4122
chr2L	4352000	4354000	-0.1642	0.5428	0.3943
chr2L	4354000	4356000	-0.2247	0.6327	0.5087
chr2L	4356000	4358000	-0.2026	0.3992	0.3867
chr2L	4358000	4360000	-0.1869	0.4454	0.2574
chr2L	4360000	4362000	-0.1278	0.555	0.1981
chr2L	4362000	4364000	0.0666	0.6222	0.6288
chr2L	4364000	4366000	0.5288	0.7178	0.7643
chr2L	4366000	4368000	-0.2099	0.4229	0.9463
chr2L	4368000	4370000	-0.271	-0.3275	0.6783
chr2L	4370000	4372000	-0.3381	-0.1761	0.8559
chr2L	4372000	4374000	0.8211	1.0378	0.8253
chr2L	4374000	4376000	0.4202	0.7165	0.6168
chr2L	4376000	4378000	0.0708	0.2203	0.3745
chr2L	4378000	4380000	-0.3659	0.0728	0.5322
chr2L	4380000	4382000	0.101	0.5498	0.426
chr2L	4382000	4384000	0.8544	1.0693	0.7256
chr2L	4384000	4386000	0.7311	0.9016	0.8531
chr2L	4386000	4388000	0.9605	1.1908	0.723
chr2L	4388000	4390000	0.4024	-0.1035	-0.1268
chr2L	4390000	4392000	0.5034	-0.1832	-0.1043
chr2L	4392000	4394000	0.5644	0.696	0.611
chr2L	4394000	4396000	0.7661	0.941	0.7529
chr2L	4396000	4398000	0.4743	-0.1056	0.1349
chr2L	4398000	4400000	0.0344	-0.2013	-0.0841
chr2L	4400000	4402000	0.6514	0	-0.006
chr2L	4402000	4404000	0.8353	0.9783	0.6376
chr2L	4404000	4406000	-0.115	-0.1703	0.3016
chr2L	4406000	4408000	0.1368	0.1044	-0.1956
chr2L	4408000	4410000	-0.0156	0.067	-0.0097
chr2L	4410000	4412000	0.1731	-0.1963	-0.18
chr2L	4412000	4414000	0.1855	-0.1358	-0.3127
chr2L	4414000	4416000	-0.1824	-0.3423	-0.3975
chr2L	4416000	4418000	0.0956	-0.3943	0.0144
chr2L	4418000	4420000	-0.1956	-0.1713	-0.4435
chr2L	4420000	4422000	-0.1948	-0.3082	-0.3028
chr2L	4422000	4424000	-0.0295	-0.3837	-0.4442
chr2L	4424000	4426000	0.0483	-0.4361	-0.3326
chr2L	4426000	4428000	-0.2554	-0.4695	-0.1216
chr2L	4428000	4430000	-0.2567	-0.4438	-0.2665
[truncated: 51,386 more rows]

## Sheet: S2
#quantile normalized chipseq signals for Figure S5
chr2L	6000	8000	0.1533	-0.0048	0.5724
chr2L	8000	10000	0.0483	-0.4192	0.4079
chr2L	12000	14000	0.016	-0.1906	0.1774
chr2L	14000	16000	0.0837	-0.2731	0.4124
chr2L	16000	18000	0.4656	0.1642	0.4288
chr2L	18000	20000	0.5815	0.3749	0.138
chr2L	20000	22000	0.8126	0.926	-0.0709
chr2L	22000	24000	-0.0064	-0.4846	-0.3614
chr2L	24000	26000	-0.0115	-0.4292	-0.2973
chr2L	26000	28000	-0.0944	-0.4724	-0.3106
chr2L	28000	30000	-0.2596	-0.56	-0.4562
chr2L	30000	32000	-0.1719	-0.3743	-0.3102
chr2L	32000	34000	-0.2156	-0.6266	-0.3007
chr2L	34000	36000	-0.1146	-0.2633	0.1173
chr2L	36000	38000	-0.1777	-0.2529	-0.1189
chr2L	38000	40000	-0.2195	-0.293	-0.3091
chr2L	40000	42000	-0.2437	-0.3163	-0.2352
chr2L	42000	44000	-0.1909	-0.3995	-0.1667
chr2L	44000	46000	-0.2564	-0.4973	-0.3329
chr2L	52000	54000	-0.302	-0.2934	-0.0922
chr2L	54000	56000	-0.0755	-0.4593	-0.2091
chr2L	56000	58000	-0.143	-0.3839	-0.1265
chr2L	58000	60000	-0.25	-0.3565	-0.2766
chr2L	62000	64000	-0.1937	-0.3292	-0.3198
chr2L	64000	66000	0.0833	-0.1801	0.0422
chr2L	66000	68000	0.637	0.7205	0.4371
chr2L	68000	70000	0.8491	0.6669	1.1823
chr2L	70000	72000	0.3287	0.5967	0.6975
chr2L	72000	74000	0.9568	1.8642	-0.2065
chr2L	76000	78000	0.0084	-0.2613	0.4076
chr2L	78000	80000	-0.108	-0.2048	0.4539
chr2L	80000	82000	-0.081	0.1131	0.6845
chr2L	82000	84000	-0.0058	0.0273	0.5214
chr2L	84000	86000	0.191	0.3539	0.6888
chr2L	86000	88000	0.3441	0.324	0.6485
chr2L	88000	90000	0.0105	0.036	0.5288
chr2L	90000	92000	-0.2647	-0.2697	-0.0283
chr2L	92000	94000	-0.1627	-0.1915	0.2605
chr2L	94000	96000	0.5722	0.839	0.3016
chr2L	96000	98000	0.0984	-0.2304	0.162
chr2L	98000	100000	-0.1234	-0.5467	0.2166
chr2L	100000	102000	-0.0363	-0.2078	0.454
chr2L	102000	104000	0.8783	0.6714	0.3656
chr2L	104000	106000	0.5229	0.7196	0.6415
chr2L	106000	108000	0.7134	0.7089	0.1757
chr2L	108000	110000	0.9298	1.9593	0.1934
chr2L	110000	112000	0.1914	0.1372	0.5579
chr2L	112000	114000	-0.0163	-0.0877	0.2638
chr2L	114000	116000	0.2309	-0.0352	0.4268
chr2L	116000	118000	0.218	0.0275	0.2002
chr2L	118000	120000	0.8171	1.1011	0.4389
chr2L	120000	122000	0.5971	1.3798	0.2103
chr2L	122000	124000	0.3195	0.5063	0.715
chr2L	124000	126000	0.4286	1.0692	0.8664
chr2L	128000	130000	0.6421	1.6284	0.3463
chr2L	130000	132000	0.1128	0.2293	0.9648
chr2L	132000	134000	0.196	0.2894	0.5154
chr2L	134000	136000	0.0462	0.2825	0.7061
chr2L	136000	138000	-0.008	0.7936	0.916
chr2L	138000	140000	0.0749	0.4184	0.6863
chr2L	140000	142000	0.0369	0.3869	0.476
chr2L	142000	144000	0.6057	0.8077	0.3822
chr2L	144000	146000	0.3819	0.4156	0.0055
chr2L	146000	148000	0.0251	-0.1383	-0.1442
chr2L	148000	150000	-0.1089	-0.2007	-0.1995
chr2L	150000	152000	-0.0916	0.0985	0.0539
chr2L	152000	154000	0.085	0.0428	0.098
chr2L	154000	156000	1.0226	1.7965	0.0291
chr2L	156000	158000	1.0593	1.4537	0.1738
chr2L	158000	160000	0.94	1.6068	-0.1845
chr2L	162000	164000	0	0	0
chr2L	164000	166000	0	0	0
chr2L	168000	170000	0	0	0
chr2L	170000	172000	0	0	0
chr2L	172000	174000	0	0	0
chr2L	176000	178000	0	0	0
chr2L	178000	180000	0	0	0
chr2L	180000	182000	0	0	0
chr2L	184000	186000	0.2398	-0.1772	0.3238
chr2L	186000	188000	-0.0289	-0.3276	0.0573
chr2L	188000	190000	-0.0929	-0.2772	0.1064
chr2L	190000	192000	-0.0073	-0.3169	0.07
chr2L	192000	194000	0.0458	-0.5335	0.134
chr2L	194000	196000	0.1074	-0.4006	0.27
chr2L	196000	198000	-0.0097	-0.5397	0.2709
chr2L	198000	200000	0.1981	-0.136	0.5769
chr2L	200000	202000	0.122	-0.1269	0.5521
chr2L	202000	204000	0.4456	0.4092	0.4299
chr2L	204000	206000	0.5716	0.6435	0.2674
chr2L	206000	208000	0.5105	0.4294	0.3147
chr2L	208000	210000	0.3842	0.17	0.213
chr2L	210000	212000	0.0448	-0.4189	0.0931
chr2L	212000	214000	0.0513	0.0873	0.0802
chr2L	214000	216000	0.0083	-0.0592	0.2182
chr2L	216000	218000	-0.0219	-0.1116	0.2424
chr2L	218000	220000	0.0555	-0.1909	0.3854
chr2L	220000	222000	0.2187	0.3356	1.0364
chr2L	222000	224000	-0.0584	0.2462	1.1286
chr2L	226000	228000	-0.0786	0.0464	0.5991
chr2L	228000	230000	-0.0753	-0.2204	0.4406
chr2L	230000	232000	-0.008	-0.2469	0.2408
chr2L	232000	234000	-0.1597	-0.4961	0.1266
chr2L	234000	236000	-0.0995	-0.4253	0.0491
chr2L	236000	238000	-0.0027	-0.2565	0.0269
chr2L	238000	240000	-0.0018	-0.2455	0.1076
chr2L	240000	242000	0.1064	0.0539	0.2297
chr2L	242000	244000	0.1173	0.0856	0.3539
chr2L	244000	246000	0.2167	0.6044	1.03
chr2L	246000	248000	0.1502	0.1426	0.8255
chr2L	250000	252000	0.7711	0.9677	-0.1042
chr2L	252000	254000	0.6012	0.6653	-0.0227
chr2L	254000	256000	0.0009	-0.2275	-0.2388
chr2L	256000	258000	-0.2002	-0.1886	-0.3412
chr2L	258000	260000	-0.1818	-0.6685	-0.334
chr2L	262000	264000	-0.1702	-0.4433	-0.307
chr2L	264000	266000	0.0342	0.1105	-0.1861
chr2L	266000	268000	-0.0197	-0.1801	-0.1266
chr2L	268000	270000	-0.134	-0.3599	-0.1997
chr2L	270000	272000	0.5673	0.5221	-0.0108
chr2L	272000	274000	1.0755	1.3239	0.1006
chr2L	274000	276000	1.1152	1.1202	0.2977
chr2L	276000	278000	0.8385	0.948	0.0798
chr2L	278000	280000	0.5821	0.2845	0.2434
chr2L	280000	282000	0.2337	-0.2178	0.1657
chr2L	282000	284000	0.737	0.4277	0.2262
chr2L	284000	286000	0.183	0.092	0.5649
chr2L	286000	288000	-0.0045	0.3985	0.946
chr2L	288000	290000	-0.0824	0.2378	0.4436
chr2L	290000	292000	-0.0326	-0.009	0.4087
chr2L	292000	294000	0.9833	0.9592	0.2934
chr2L	294000	296000	1.0151	1.251	0.0446
chr2L	296000	298000	0.7468	0.6827	0.5183
chr2L	298000	300000	0.7114	0.7852	0.1676
chr2L	300000	302000	0.243	0.9036	0.9351
chr2L	302000	304000	0.3075	0.447	0.6765
chr2L	304000	306000	0.21	0.6811	0.583
chr2L	306000	308000	0.6499	0.8003	0.4708
chr2L	308000	310000	-0.1476	-0.0335	0.5093
chr2L	310000	312000	-0.1281	-0.0256	0.4464
chr2L	312000	314000	-0.089	-0.2986	0.1974
chr2L	314000	316000	-0.1555	-0.5216	-0.1948
chr2L	316000	318000	-0.2412	-0.497	-0.3403
chr2L	318000	320000	-0.1176	-0.1359	-0.238
chr2L	320000	322000	-0.0434	-0.0721	-0.1721
chr2L	322000	324000	-0.0687	-0.3143	-0.2306
chr2L	324000	326000	-0.2939	-0.5199	-0.4494
chr2L	326000	328000	-0.2053	-0.4332	-0.4024
chr2L	328000	330000	-0.2495	-0.2515	-0.4357
chr2L	330000	332000	-0.0938	-0.3133	-0.3635
chr2L	334000	336000	-0.2615	-0.4099	-0.3545
chr2L	336000	338000	-0.1113	-0.3861	-0.3851
chr2L	340000	342000	-0.1798	-0.3061	-0.3198
chr2L	342000	344000	-0.1646	-0.6324	-0.4723
chr2L	344000	346000	0.1364	-0.28	-0.1565
chr2L	346000	348000	-0.2742	-0.8005	0.0181
chr2L	354000	356000	0.033	-0.1887	0.0636
chr2L	356000	358000	0.7569	0.5899	0.0831
chr2L	358000	360000	0.1208	-0.01	-0.204
chr2L	366000	368000	-0.1766	-0.659	-0.605
chr2L	368000	370000	-0.3052	-0.6525	-0.5633
chr2L	370000	372000	-0.347	-0.6917	-0.6409
chr2L	372000	374000	-0.1659	-0.4653	-0.3829
chr2L	374000	376000	-0.3156	-0.6076	-0.4372
chr2L	376000	378000	-0.3642	-0.4622	-0.4301
chr2L	378000	380000	-0.4013	-0.663	-0.5834
chr2L	380000	382000	-0.3466	-0.5951	-0.4669
chr2L	382000	384000	-0.2268	-0.4438	-0.4043
chr2L	384000	386000	-0.0421	-0.0129	-0.035
chr2L	386000	388000	-0.1751	-0.2108	-0.2636
chr2L	388000	390000	-0.2069	-0.5987	-0.3935
chr2L	390000	392000	-0.2882	-0.3406	-0.3661
chr2L	392000	394000	-0.1625	-0.3971	-0.3554
chr2L	394000	396000	-0.2245	-0.5082	-0.4115
chr2L	396000	398000	-0.1082	-0.2735	-0.394
chr2L	398000	400000	-0.1506	-0.2736	-0.4608
chr2L	400000	402000	-0.1953	-0.2192	-0.3552
chr2L	402000	404000	-0.1729	-0.4706	0.2206
chr2L	404000	406000	0.7941	0.7994	0.0974
chr2L	406000	408000	0.1585	-0.24	0.0595
chr2L	408000	410000	0.0218	-0.2554	0.1287
chr2L	410000	412000	0.0478	0.0117	0.1706
chr2L	412000	414000	0.3481	0.4466	0.3833
chr2L	414000	416000	1.0339	1.6524	-0.1675
chr2L	416000	418000	0.6722	0.2834	0.4974
chr2L	418000	420000	0.5951	1.006	0.1502
chr2L	420000	422000	0.9275	1.7015	-0.2671
chr2L	422000	424000	0.5872	0.5492	0.2353
chr2L	424000	426000	-0.1605	0.2641	0.5351
chr2L	426000	428000	-0.2013	0.4545	0.7969
chr2L	428000	430000	-0.2344	-0.1226	0.4191
chr2L	430000	432000	0.4131	0.6598	0.0894
chr2L	432000	434000	0.4185	0.7448	0.555
chr2L	434000	436000	-0.0826	0.552	0.5139
chr2L	436000	438000	0.1302	0.0128	0.1439
chr2L	438000	440000	-0.2135	-0.1229	-0.1017
chr2L	440000	442000	-0.2223	-0.14	0.2825
chr2L	442000	444000	-0.2558	-0.084	0.181
chr2L	444000	446000	-0.0635	-0.1504	0.4522
chr2L	446000	448000	0.1266	0.2569	0.7877
chr2L	448000	450000	-0.0225	-0.0297	0.4708
chr2L	450000	452000	0.12	0.2934	0.5066
chr2L	452000	454000	0.882	1.559	-0.0695
chr2L	454000	456000	0.529	0.0419	0.3631
chr2L	456000	458000	-0.1174	0.0438	0.0175
chr2L	458000	460000	-0.3193	0.1972	0.8116
chr2L	460000	462000	-0.1994	0.3815	0.5687
chr2L	462000	464000	-0.2451	-0.0506	-0.025
chr2L	464000	466000	-0.1797	-0.1198	-0.0809
chr2L	466000	468000	-0.0476	-0.0407	0.3753
chr2L	468000	470000	-0.2037	0.3154	0.9376
chr2L	470000	472000	-0.135	0.0566	0.3579
chr2L	472000	474000	0.6202	0.424	0.3693
chr2L	474000	476000	0.0912	0.1128	0.331
chr2L	476000	478000	0.1947	0.1312	0.6361
chr2L	478000	480000	0.2027	0.8538	0.4286
chr2L	480000	482000	0.1064	1.3141	0.6535
chr2L	482000	484000	0.221	1.2854	1.1108
chr2L	484000	486000	-0.034	1.1618	1.0549
chr2L	486000	488000	0.0764	1.2038	1.0791
chr2L	488000	490000	-0.0623	0.5503	1.0002
chr2L	490000	492000	0.8446	0.9114	0.1691
chr2L	492000	494000	0.7253	1.0621	0.7283
chr2L	494000	496000	0.2531	0.9688	0.9311
chr2L	496000	498000	0.318	0.632	1.2979
chr2L	498000	500000	-0.105	0.7018	0.9381
chr2L	500000	502000	-0.1236	0.8337	1.0862
chr2L	502000	504000	0.0332	0.8465	0.9463
chr2L	504000	506000	0.0495	0.7469	0.8903
chr2L	506000	508000	0.0727	1.0919	0.9803
chr2L	508000	510000	0.0292	0.3425	0.6853
chr2L	510000	512000	-0.0639	0.4931	0.8363
chr2L	512000	514000	-0.0799	0.5156	0.6828
chr2L	514000	516000	-0.0445	0.6273	0.9719
chr2L	516000	518000	0.0796	0.4742	0.9307
chr2L	518000	520000	0.2031	0.5663	0.8971
chr2L	520000	522000	0.3504	0.7619	0.9718
chr2L	522000	524000	0.1472	0.5169	0.4441
chr2L	524000	526000	0.3665	0.8149	0.4913
chr2L	528000	530000	0.0153	0.3573	0.4746
chr2L	530000	532000	0.0075	0.3182	0.2203
chr2L	532000	534000	0.0117	0.2719	0.2858
chr2L	534000	536000	0.0927	0.1054	0.2128
chr2L	536000	538000	0.0996	0.0782	0.3592
chr2L	538000	540000	0.1314	-0.0103	0.3077
chr2L	540000	542000	0.5239	0.0155	0.1628
chr2L	542000	544000	1.1807	0.6479	0.3495
chr2L	544000	546000	0.6682	0.89	0.2792
chr2L	546000	548000	0.2104	0.1513	0.5749
chr2L	548000	550000	0.0109	0.069	0.4623
chr2L	550000	552000	0.0609	0.1402	0.5504
chr2L	552000	554000	0.2397	0.3431	0.6939
chr2L	554000	556000	0.201	0.1394	0.5078
chr2L	556000	558000	0.0908	0.1066	0.1527
chr2L	558000	560000	0.6662	1.1382	0.2583
chr2L	560000	562000	0.5681	0.5083	0.1106
chr2L	562000	564000	0.0182	0.0843	-0.142
chr2L	564000	566000	0.8116	0.733	0.4335
chr2L	566000	568000	0.8477	0.5447	0.342
chr2L	568000	570000	0.7089	0.4894	0.2933
chr2L	570000	572000	0.2755	0.1998	0.3888
chr2L	572000	574000	0.6262	1.1342	0.4541
chr2L	574000	576000	1.0831	1.2938	0.0232
chr2L	576000	578000	0.0768	0.1519	-0.0716
chr2L	578000	580000	-0.101	-0.0538	-0.2714
chr2L	580000	582000	-0.171	-0.0011	-0.3084
chr2L	582000	584000	-0.4744	-0.3067	-0.4301
chr2L	584000	586000	-0.3449	-0.1194	-0.1122
chr2L	586000	588000	-0.268	-0.2041	-0.1092
chr2L	588000	590000	-0.2445	-0.3812	-0.0996
chr2L	590000	592000	-0.4021	-0.2469	-0.3065
chr2L	592000	594000	-0.2301	-0.1653	0.1727
chr2L	594000	596000	0.0192	0.0356	0.8349
chr2L	596000	598000	-0.1247	-0.2811	0.0217
chr2L	598000	600000	-0.2718	-0.4901	-0.2178
chr2L	600000	602000	-0.3001	-0.5371	-0.3243
chr2L	602000	604000	0.3984	0.4258	-0.0455
chr2L	604000	606000	-0.1676	-0.1916	-0.1323
chr2L	606000	608000	-0.2157	-0.392	-0.3278
chr2L	608000	610000	-0.2382	-0.4421	-0.3974
chr2L	610000	612000	-0.2695	-0.1138	-0.3072
chr2L	612000	614000	-0.2718	-0.1161	-0.3569
chr2L	614000	616000	-0.1844	-0.1756	-0.2676
chr2L	616000	618000	-0.0011	0.1329	0.1732
chr2L	618000	620000	-0.2669	-0.0285	-0.1834
chr2L	620000	622000	-0.2489	-0.256	-0.2752
chr2L	622000	624000	-0.2659	-0.2267	-0.051
chr2L	624000	626000	-0.2904	-0.3275	-0.4138
chr2L	628000	630000	-0.1976	-0.1041	-0.0852
chr2L	630000	632000	-0.342	-0.1566	-0.3823
chr2L	632000	634000	-0.273	-0.2999	-0.3625
chr2L	634000	636000	-0.0618	0.0686	0.0108
chr2L	636000	638000	-0.2318	-0.113	-0.3844
chr2L	638000	640000	-0.2136	-0.2199	-0.4075
chr2L	640000	642000	-0.2021	-0.1323	-0.3405
chr2L	642000	644000	0.0357	-0.0424	-0.2078
chr2L	644000	646000	-0.0603	-0.1424	-0.243
chr2L	646000	648000	-0.1715	-0.0095	-0.1707
chr2L	648000	650000	0.0801	-0.0242	-0.1654
chr2L	650000	652000	-0.1029	-0.1427	-0.1784
chr2L	652000	654000	-0.104	-0.0565	-0.2458
chr2L	654000	656000	0.0425	-0.2125	-0.2747
chr2L	656000	658000	-0.2227	-0.1014	-0.175
chr2L	658000	660000	-0.1244	-0.0887	-0.2269
chr2L	660000	662000	-0.1266	0.042	-0.3076
chr2L	662000	664000	-0.2434	-0.1338	-0.3784
chr2L	664000	666000	-0.2798	0.0065	-0.4013
chr2L	666000	668000	-0.3325	-0.321	-0.4684
chr2L	668000	670000	-0.1693	-0.0989	-0.1815
chr2L	670000	672000	-0.2343	-0.197	-0.2806
chr2L	672000	674000	-0.188	-0.078	-0.3532
chr2L	674000	676000	-0.1683	-0.0538	-0.3359
chr2L	676000	678000	-0.0915	-0.1126	-0.357
chr2L	678000	680000	-0.0904	-0.1204	-0.1619
chr2L	680000	682000	-0.1653	0.1009	0.2368
chr2L	682000	684000	-0.2112	0.1106	0.4598
chr2L	684000	686000	-0.1921	-0.1188	-0.026
chr2L	686000	688000	-0.3274	-0.1453	-0.1256
chr2L	696000	698000	-0.2231	0.1714	0.2751
chr2L	698000	700000	-0.3567	0.1988	0.4845
chr2L	700000	702000	-0.2636	-0.0724	0.0768
chr2L	702000	704000	-0.2599	-0.4598	-0.16
chr2L	704000	706000	-0.4782	-0.4661	-0.5623
chr2L	706000	708000	-0.1079	-0.176	-0.3763
chr2L	708000	710000	-0.5291	-0.5669	-0.6905
chr2L	710000	712000	-0.4746	-0.4959	-0.537
chr2L	712000	714000	-0.2768	-0.6523	-0.4398
chr2L	716000	718000	-0.3825	-0.1056	-0.1243
chr2L	718000	720000	-0.0994	0.164	0.1836
chr2L	720000	722000	-0.2032	-0.1998	-0.2249
chr2L	722000	724000	-0.3971	-0.0961	-0.2271
chr2L	724000	726000	-0.2886	-0.0715	-0.37
chr2L	726000	728000	-0.2918	-0.2065	-0.4838
chr2L	728000	730000	-0.1777	-0.0225	-0.3816
chr2L	730000	732000	-0.2825	-0.1005	-0.3072
chr2L	732000	734000	-0.2492	-0.0927	-0.3355
chr2L	734000	736000	-0.3302	0.0582	-0.0805
chr2L	736000	738000	-0.3361	-0.0839	-0.1178
chr2L	738000	740000	-0.4622	-0.2283	-0.5004
chr2L	740000	742000	-0.1048	-0.1012	-0.1934
chr2L	742000	744000	-0.3803	-0.2579	-0.3846
chr2L	744000	746000	-0.3409	-0.255	-0.3509
chr2L	746000	748000	-0.3972	-0.3231	-0.5105
chr2L	750000	752000	-0.2783	-0.3032	-0.403
chr2L	754000	756000	-0.1721	-0.2429	-0.421
chr2L	756000	758000	-0.4122	-0.0454	-0.5774
chr2L	758000	760000	-0.2753	-0.1832	-0.529
chr2L	760000	762000	-0.3845	0.0073	0.1464
chr2L	762000	764000	-0.4424	-0.0695	-0.4127
chr2L	764000	766000	-0.4241	-0.3242	-0.5087
chr2L	766000	768000	-0.2524	-0.2861	-0.4246
chr2L	768000	770000	-0.4021	-0.3092	-0.5082
chr2L	772000	774000	-0.1132	0.0065	-0.0823
chr2L	774000	776000	-0.2567	-0.1304	-0.32
chr2L	776000	778000	-0.4799	-0.2906	-0.5614
chr2L	778000	780000	-0.2562	-0.2725	-0.3868
chr2L	780000	782000	-0.2174	-0.0247	-0.5257
chr2L	782000	784000	-0.0742	-0.1911	-0.2259
chr2L	784000	786000	-0.0994	0.0635	-0.3409
chr2L	786000	788000	-0.1502	0.134	-0.355
chr2L	788000	790000	-0.225	0.1619	-0.0851
chr2L	790000	792000	-0.1569	-0.02	0.0104
chr2L	792000	794000	-0.2786	0.0347	-0.0877
chr2L	796000	798000	-0.2922	-0.2706	-0.277
chr2L	802000	804000	-0.3391	-0.1481	-0.459
chr2L	804000	806000	-0.325	-0.1148	-0.4701
chr2L	806000	808000	-0.2397	-0.1588	-0.3316
chr2L	808000	810000	-0.1715	-0.5421	-0.0965
chr2L	810000	812000	0.9426	0.8814	0.1352
chr2L	812000	814000	0.6046	0.5581	0.3043
chr2L	814000	816000	0.9049	0.8918	0.2804
chr2L	816000	818000	1.0006	0.9376	0.1936
chr2L	818000	820000	0.9841	1.1424	0.1104
chr2L	820000	822000	1.1811	0.8905	0.3824
chr2L	822000	824000	0.6979	0.8119	0.5803
chr2L	824000	826000	0.9157	1.1641	0.2184
chr2L	826000	828000	0.9098	1.3125	0.9833
chr2L	828000	830000	0.0861	0.4407	0.8146
chr2L	830000	832000	0.0484	0.0468	0.3127
chr2L	832000	834000	-0.0587	-0.0165	0.6574
chr2L	834000	836000	-0.1768	0.3106	0.5428
chr2L	836000	838000	-0.1137	0.29	0.3328
chr2L	838000	840000	-0.0172	0.3399	0.2563
chr2L	840000	842000	0.1145	1.0302	0.7801
chr2L	842000	844000	0.2676	1.2589	1.0277
chr2L	844000	846000	0.1918	0.8345	0.8891
chr2L	846000	848000	0.2483	0.5681	1.0313
chr2L	848000	850000	0.6483	0.9857	0.8722
chr2L	850000	852000	0.8111	0.8077	0.103
chr2L	852000	854000	0.738	0.8361	0.0975
chr2L	854000	856000	0.2439	0.078	0.3999
chr2L	856000	858000	-0.1282	0.1001	0.224
chr2L	858000	860000	-0.2708	0.403	0.6586
chr2L	860000	862000	-0.1573	0.1881	0.3391
chr2L	862000	864000	0.0478	0.1232	0.1752
chr2L	864000	866000	0.6537	1.4034	0.54
chr2L	866000	868000	0.7132	1.8054	0.6781
chr2L	868000	870000	1.0443	1.1239	0.4331
chr2L	870000	872000	1.0629	2.134	-0.1836
chr2L	872000	874000	0.6398	0.6898	0.9036
chr2L	874000	876000	0.0715	0.3235	0.4117
chr2L	876000	878000	-0.0974	-0.0331	-0.0819
chr2L	878000	880000	-0.0837	-0.0043	-0.3092
chr2L	880000	882000	-0.0676	-0.0201	-0.2754
chr2L	882000	884000	-0.1621	0.0173	-0.3725
chr2L	884000	886000	-0.2761	-0.4282	-0.4361
chr2L	886000	888000	-0.4525	-0.3584	-0.5318
chr2L	890000	892000	-0.2096	-0.342	-0.3048
chr2L	892000	894000	-0.5614	-0.5165	-0.404
chr2L	894000	896000	-0.2585	-0.1643	0.1542
chr2L	896000	898000	-0.4008	-0.1153	-0.0164
chr2L	898000	900000	-0.3179	-0.0727	-0.4133
chr2L	900000	902000	-0.2674	-0.173	-0.0978
chr2L	902000	904000	-0.4923	-0.3861	-0.538
chr2L	904000	906000	-0.2029	-0.028	-0.3636
chr2L	906000	908000	-0.2839	-0.1773	-0.3866
chr2L	910000	912000	-0.1636	-0.0468	-0.3635
chr2L	912000	914000	-0.4811	-0.3543	-0.6514
chr2L	914000	916000	-0.334	-0.1524	-0.5465
chr2L	916000	918000	-0.2504	-0.0656	-0.4623
chr2L	918000	920000	-0.2995	-0.049	-0.4519
chr2L	922000	924000	-0.1409	-0.1981	-0.2565
chr2L	924000	926000	-0.4009	-0.2394	-0.6041
chr2L	928000	930000	-0.5062	-0.2966	-0.5969
chr2L	930000	932000	-0.2732	-0.1788	-0.5072
chr2L	932000	934000	-0.2312	-0.1162	-0.433
chr2L	934000	936000	-0.1866	-0.228	-0.2629
chr2L	936000	938000	-0.4638	-0.3335	-0.4815
chr2L	938000	940000	-0.5431	-0.5862	-0.7317
chr2L	940000	942000	-0.3991	-0.4128	-0.49
chr2L	942000	944000	-0.2533	-0.2617	-0.4675
chr2L	944000	946000	-0.5736	-0.5018	-0.6057
chr2L	946000	948000	-0.2894	-0.2767	-0.4395
chr2L	948000	950000	-0.4857	-0.1655	-0.6093
chr2L	950000	952000	-0.1807	-0.0745	-0.3868
chr2L	952000	954000	-0.2196	0.0164	-0.459
chr2L	954000	956000	-0.2576	-0.1322	-0.4002
chr2L	956000	958000	-0.1159	-0.0515	-0.4659
chr2L	960000	962000	-0.4252	-0.2201	-0.4548
chr2L	962000	964000	-0.3523	-0.0303	0.0248
chr2L	964000	966000	-0.4696	-0.0275	-0.0973
chr2L	966000	968000	-0.3224	-0.2088	-0.49
chr2L	968000	970000	-0.1884	-0.0976	-0.3653
chr2L	970000	972000	-0.2743	-0.0547	-0.4352
chr2L	972000	974000	-0.3018	-0.0644	-0.4018
chr2L	984000	986000	-0.2995	-0.1194	-0.2905
chr2L	986000	988000	-0.3288	-0.2349	-0.471
chr2L	988000	990000	-0.1498	-0.1702	-0.3769
chr2L	990000	992000	-0.329	-0.0987	-0.4395
chr2L	992000	994000	-0.1729	-0.0487	-0.3282
chr2L	994000	996000	-0.3295	-0.0424	-0.4591
chr2L	1006000	1008000	-0.0972	-0.1329	-0.1592
chr2L	1008000	1010000	-0.3154	-0.4008	-0.2421
chr2L	1010000	1012000	-0.2907	-0.2533	-0.3397
chr2L	1014000	1016000	0.0423	0.0809	-0.1806
chr2L	1016000	1018000	0.0037	0.0535	-0.3453
chr2L	1018000	1020000	-0.363	-0.2078	-0.5055
chr2L	1022000	1024000	-0.2162	-0.2046	-0.3799
chr2L	1024000	1026000	-0.3735	-0.2685	-0.5208
chr2L	1028000	1030000	-0.2652	-0.2846	-0.2935
chr2L	1030000	1032000	-0.2511	-0.3074	-0.3378
chr2L	1032000	1034000	-0.249	-0.1491	-0.3696
chr2L	1034000	1036000	-0.3841	-0.2114	-0.4758
chr2L	1036000	1038000	-0.0891	-0.1438	-0.31
chr2L	1038000	1040000	-0.0123	-0.086	-0.2357
chr2L	1040000	1042000	-0.2246	-0.1142	-0.3853
chr2L	1042000	1044000	-0.0993	-0.1243	-0.2505
chr2L	1044000	1046000	-0.42	-0.3314	-0.5012
chr2L	1046000	1048000	-0.3012	-0.3816	-0.4682
chr2L	1048000	1050000	-0.1532	-0.2876	-0.2355
chr2L	1050000	1052000	-0.1725	-0.4765	0.0337
chr2L	1052000	1054000	-0.0665	0.0524	-0.0934
chr2L	1054000	1056000	-0.274	-0.0987	-0.1243
chr2L	1056000	1058000	-0.3513	0.0556	0.4249
chr2L	1058000	1060000	-0.4197	0.12	0.4044
chr2L	1060000	1062000	-0.1253	0.2719	0.33
chr2L	1062000	1064000	-0.2781	-0.0447	-0.0832
chr2L	1064000	1066000	-0.3688	-0.2046	-0.2023
chr2L	1066000	1068000	-0.2282	-0.1932	-0.1825
chr2L	1068000	1070000	-0.2233	-0.1577	-0.1596
chr2L	1070000	1072000	-0.2242	-0.0621	-0.1548
chr2L	1072000	1074000	-0.2247	-0.0335	0.2721
chr2L	1074000	1076000	0.0477	0.1461	0.4597
chr2L	1076000	1078000	0.8084	1.1196	0.1114
chr2L	1078000	1080000	1.0148	0.5482	0.4502
chr2L	1080000	1082000	1.1274	0.5936	0.2229
chr2L	1082000	1084000	0.1881	-0.2177	0.1643
chr2L	1084000	1086000	-0.0871	0.0535	-0.3175
chr2L	1088000	1090000	-0.2388	-0.4489	-0.3706
chr2L	1090000	1092000	-0.1855	-0.579	-0.3186
chr2L	1092000	1094000	-0.4543	-0.4169	-0.2074
chr2L	1094000	1096000	-0.0754	-0.0822	0.0216
chr2L	1096000	1098000	-0.2938	-0.3688	-0.1459
chr2L	1102000	1104000	-0.1572	-0.1993	0.3998
chr2L	1104000	1106000	-0.1126	-0.0102	-0.072
chr2L	1106000	1108000	0.5298	0.6242	0.1643
chr2L	1108000	1110000	0.2736	0.3332	-0.1845
chr2L	1110000	1112000	-0.2405	-0.1726	-0.0545
chr2L	1112000	1114000	-0.1337	0.3294	0.083
chr2L	1114000	1116000	0.1005	0.5663	0.6189
chr2L	1116000	1118000	0.4203	1.4043	0.9372
chr2L	1118000	1120000	0.7119	1.1447	0.6257
chr2L	1120000	1122000	-0.0197	0.4387	0.9428
chr2L	1122000	1124000	-0.0454	0.2368	0.5133
chr2L	1124000	1126000	0.0017	0.5686	0.8088
chr2L	1126000	1128000	0.4192	1.4851	0.8246
chr2L	1128000	1130000	1.3029	1.5123	0.0521
chr2L	1130000	1132000	0.4139	0.2419	0.3442
chr2L	1132000	1134000	-0.2869	-0.2502	-0.3815
chr2L	1134000	1136000	-0.3104	-0.1575	-0.1369
chr2L	1136000	1138000	-0.2215	-0.3125	-0.0817
chr2L	1138000	1140000	-0.1575	0.0574	-0.0589
chr2L	1140000	1142000	-0.133	-0.1621	0.3871
chr2L	1142000	1144000	0.2411	0.5296	0.4982
chr2L	1144000	1146000	0.2208	0.2704	0.4128
chr2L	1146000	1148000	0.2691	0.148	0.0442
chr2L	1148000	1150000	1.0264	0.4622	0.4944
chr2L	1150000	1152000	1.4111	1.2144	0.1823
chr2L	1152000	1154000	0.6672	0.6227	0.6787
chr2L	1154000	1156000	0.5403	0.7086	0.8092
chr2L	1156000	1158000	1.0935	1.5275	0.2322
chr2L	1158000	1160000	0.8749	1.1519	-0.0669
chr2L	1160000	1162000	0.3939	0.2269	0.345
chr2L	1162000	1164000	0.2673	0.4294	0.4479
chr2L	1164000	1166000	0.9786	0.3956	0.446
chr2L	1166000	1168000	1.1732	0.98	0.3093
chr2L	1168000	1170000	1.1594	0.6563	0.4868
chr2L	1170000	1172000	1.42	1.0143	0.1995
chr2L	1172000	1174000	1.5485	1.4487	0.1335
chr2L	1174000	1176000	0.4068	-0.0374	0.471
chr2L	1176000	1178000	0.3936	0.2873	0.1971
chr2L	1178000	1180000	0.7256	0.2862	0.3706
chr2L	1180000	1182000	0.1471	-0.0695	0.1768
chr2L	1182000	1184000	0.5023	0.3561	0.2482
chr2L	1184000	1186000	0.7299	0.4572	0.4219
chr2L	1186000	1188000	0.2817	0.4021	0.7592
chr2L	1188000	1190000	0.0053	0.369	0.7044
chr2L	1190000	1192000	-0.1228	-0.0171	0.3157
chr2L	1192000	1194000	0.0113	0.0077	0.1482
chr2L	1194000	1196000	-0.2424	0.0278	0.4441
chr2L	1196000	1198000	-0.2644	-0.1289	-0.2092
chr2L	1198000	1200000	-0.097	-0.0837	0.0943
chr2L	1200000	1202000	-0.1483	0.2924	0.4696
chr2L	1202000	1204000	-0.302	-0.0069	-0.0285
chr2L	1204000	1206000	-0.4705	-0.1591	-0.5294
chr2L	1208000	1210000	-0.4304	-0.254	-0.4519
chr2L	1210000	1212000	-0.2635	-0.2406	-0.3753
chr2L	1214000	1216000	-0.274	-0.1906	-0.4721
chr2L	1216000	1218000	-0.3053	-0.188	-0.1081
chr2L	1218000	1220000	-0.0509	0.0483	-0.0082
chr2L	1226000	1228000	-0.1114	-0.0761	-0.1222
chr2L	1228000	1230000	-0.4392	-0.3193	-0.3901
chr2L	1230000	1232000	-0.2563	-0.1971	-0.3634
chr2L	1232000	1234000	-0.4751	-0.3767	-0.6421
chr2L	1234000	1236000	-0.3853	-0.2714	-0.549
chr2L	1236000	1238000	-0.2302	-0.059	-0.2314
chr2L	1238000	1240000	-0.176	0.1975	0.1838
chr2L	1240000	1242000	-0.0221	0.2894	0.137
chr2L	1242000	1244000	-0.1912	0.2508	0.213
chr2L	1244000	1246000	-0.5488	-0.2402	-0.6336
chr2L	1246000	1248000	-0.3612	-0.2388	-0.3575
chr2L	1248000	1250000	-0.3549	-0.3882	-0.4429
chr2L	1250000	1252000	-0.3326	-0.2481	-0.5669
chr2L	1252000	1254000	-0.5292	-0.1456	-0.6997
chr2L	1254000	1256000	-0.2856	-0.2198	-0.4671
chr2L	1256000	1258000	-0.4806	-0.4213	-0.6678
chr2L	1258000	1260000	-0.2283	-0.3317	-0.3504
chr2L	1262000	1264000	-0.1112	-0.1822	-0.3862
chr2L	1266000	1268000	-0.5335	-0.5456	-0.7602
chr2L	1270000	1272000	-0.334	-0.4506	-0.5686
chr2L	1272000	1274000	-0.2526	-0.3171	-0.4877
chr2L	1274000	1276000	-0.104	-0.2019	-0.3518
chr2L	1280000	1282000	-0.2474	-0.0962	-0.426
chr2L	1282000	1284000	-0.284	-0.3345	-0.4583
chr2L	1284000	1286000	-0.0413	-0.0531	-0.0808
chr2L	1286000	1288000	-0.0981	-0.0279	-0.0839
chr2L	1288000	1290000	-0.4269	-0.1127	-0.4162
chr2L	1290000	1292000	-0.2006	-0.1886	-0.2596
chr2L	1292000	1294000	-0.3893	-0.0714	-0.2802
chr2L	1294000	1296000	-0.453	-0.2035	-0.1624
chr2L	1298000	1300000	-0.4132	-0.3133	-0.4902
chr2L	1304000	1306000	-0.3067	-0.1075	-0.4656
chr2L	1306000	1308000	-0.2714	-0.1471	-0.4007
chr2L	1308000	1310000	-0.2445	-0.1584	-0.612
chr2L	1312000	1314000	-0.3517	-0.2476	-0.52
chr2L	1314000	1316000	-0.3275	-0.2017	-0.5845
chr2L	1316000	1318000	-0.1772	-0.185	-0.4919
chr2L	1318000	1320000	-0.4423	-0.4252	-0.4566
chr2L	1322000	1324000	-0.5379	-0.4596	-0.6313
chr2L	1326000	1328000	-0.4369	-0.302	-0.4774
chr2L	1328000	1330000	-0.2594	-0.3334	-0.5456
chr2L	1330000	1332000	-0.365	-0.3589	-0.5396
chr2L	1332000	1334000	-0.2575	-0.2333	-0.4236
chr2L	1334000	1336000	-0.3238	-0.3439	-0.5519
chr2L	1336000	1338000	-0.4136	-0.3957	-0.4731
chr2L	1338000	1340000	-0.2892	-0.1473	-0.4968
chr2L	1340000	1342000	-0.404	-0.3173	-0.3562
chr2L	1342000	1344000	-0.1103	-0.3123	-0.2793
chr2L	1344000	1346000	-0.3667	-0.1152	-0.4282
chr2L	1346000	1348000	-0.4634	-0.4801	-0.487
chr2L	1348000	1350000	-0.487	-0.2539	-0.648
chr2L	1350000	1352000	-0.1779	-0.1469	-0.363
chr2L	1352000	1354000	-0.2576	-0.0301	-0.4414
chr2L	1354000	1356000	-0.2023	-0.0815	-0.506
chr2L	1356000	1358000	-0.234	-0.2081	-0.478
chr2L	1358000	1360000	-0.4258	-0.3132	-0.4167
chr2L	1360000	1362000	-0.0505	-0.0399	0.2607
chr2L	1362000	1364000	-0.1408	-0.1569	-0.0523
chr2L	1364000	1366000	-0.325	-0.2429	-0.4443
chr2L	1366000	1368000	-0.2891	-0.2577	-0.4303
chr2L	1368000	1370000	-0.3381	-0.1884	-0.5917
chr2L	1370000	1372000	-0.4181	-0.3128	-0.3462
chr2L	1372000	1374000	-0.4745	-0.2471	-0.0491
chr2L	1374000	1376000	-0.4739	-0.4896	-0.5939
chr2L	1376000	1378000	-0.2328	-0.3173	-0.3014
chr2L	1378000	1380000	-0.4516	-0.2896	-0.4506
chr2L	1380000	1382000	-0.2035	-0.1622	-0.2946
chr2L	1382000	1384000	-0.3549	-0.1057	-0.3876
chr2L	1384000	1386000	-0.5334	-0.3876	-0.6094
chr2L	1386000	1388000	-0.6622	-0.6728	-0.5877
chr2L	1388000	1390000	-0.5922	-0.2923	0.1828
chr2L	1390000	1392000	-0.5523	-0.2314	-0.6555
chr2L	1392000	1394000	-0.6587	-0.1837	-0.827
chr2L	1394000	1396000	-0.4817	-0.1762	-0.5611
chr2L	1396000	1398000	-0.6879	-0.3694	-0.5322
chr2L	1398000	1400000	-0.4542	-0.1609	0.1765
chr2L	1402000	1404000	-0.437	-0.0036	-0.1134
chr2L	1404000	1406000	-0.5361	-0.2367	-0.1814
chr2L	1406000	1408000	-0.3335	0.2471	0.3127
chr2L	1408000	1410000	-0.3386	0.1832	0.2348
chr2L	1410000	1412000	-0.5076	-0.3489	-0.3122
chr2L	1412000	1414000	-0.6534	-0.1439	-0.1934
chr2L	1414000	1416000	-0.6067	0.1804	0.2765
chr2L	1416000	1418000	-0.2963	-0.0523	0.1888
chr2L	1418000	1420000	-0.1575	0.5214	0.6707
chr2L	1420000	1422000	-0.0288	0.0208	0.5746
chr2L	1422000	1424000	-0.2802	-0.0431	0.6959
chr2L	1424000	1426000	-0.277	0.5032	0.8805
chr2L	1426000	1428000	-0.1343	0.6159	1.1728
chr2L	1428000	1430000	-0.1814	0.0627	0.4675
chr2L	1430000	1432000	-0.0884	0.3818	0.3689
chr2L	1432000	1434000	0.2855	1.2186	0.6889
chr2L	1434000	1436000	-0.0893	0.6466	0.8111
chr2L	1436000	1438000	-0.5476	-0.0393	-0.0757
chr2L	1438000	1440000	-0.4945	-0.3825	-0.294
chr2L	1440000	1442000	-0.3948	0.3559	0.1586
chr2L	1442000	1444000	-0.4837	0.4799	0.4349
chr2L	1444000	1446000	-0.5324	-0.1511	-0.1626
chr2L	1446000	1448000	-0.3882	-0.0834	0.0374
chr2L	1448000	1450000	-0.3164	-0.0724	-0.1614
chr2L	1450000	1452000	-0.2402	-0.0883	-0.3211
chr2L	1452000	1454000	-0.088	0.3354	0.6555
chr2L	1454000	1456000	-0.2422	0.1042	0.082
chr2L	1456000	1458000	-0.2105	-0.108	-0.1681
chr2L	1458000	1460000	-0.4662	-0.0357	-0.1717
chr2L	1460000	1462000	-0.1424	0.2342	0.9286
chr2L	1462000	1464000	-0.2592	0.7396	0.9705
chr2L	1464000	1466000	-0.4718	-0.054	0.1129
chr2L	1466000	1468000	-0.2899	-0.0832	-0.1584
chr2L	1468000	1470000	-0.4261	-0.2688	-0.2825
chr2L	1470000	1472000	-0.4039	-0.0897	-0.2416
chr2L	1472000	1474000	-0.1292	0.0034	0.0129
chr2L	1474000	1476000	-0.3719	0.1107	0.3733
chr2L	1476000	1478000	-0.2671	0.1689	0.0468
chr2L	1478000	1480000	-0.4335	-0.2386	-0.5757
chr2L	1480000	1482000	-0.308	-0.2999	-0.3911
chr2L	1482000	1484000	-0.2396	-0.3159	-0.3122
chr2L	1484000	1486000	-0.3798	-0.3382	-0.5
chr2L	1486000	1488000	-0.4037	-0.3427	-0.3479
chr2L	1488000	1490000	-0.3295	-0.4158	-0.2621
chr2L	1490000	1492000	-0.0982	-0.3014	-0.2093
chr2L	1492000	1494000	-0.1287	-0.2611	-0.2751
chr2L	1494000	1496000	-0.514	-0.2301	-0.4259
chr2L	1496000	1498000	-0.4774	-0.2182	-0.5728
chr2L	1498000	1500000	-0.3614	-0.194	-0.4408
chr2L	1500000	1502000	-0.0739	-0.2304	-0.2963
chr2L	1502000	1504000	0.5184	0.2825	-0.0559
chr2L	1504000	1506000	-0.2005	-0.44	-0.392
chr2L	1506000	1508000	-0.2458	-0.2504	-0.3735
chr2L	1508000	1510000	-0.4634	-0.2118	-0.577
chr2L	1510000	1512000	-0.3488	-0.1533	-0.6154
chr2L	1512000	1514000	-0.1727	-0.2629	-0.4098
chr2L	1514000	1516000	-0.5082	-0.4228	-0.7363
chr2L	1516000	1518000	-0.3997	-0.3666	-0.5854
chr2L	1518000	1520000	-0.2954	-0.3338	-0.4095
chr2L	1520000	1522000	-0.363	-0.4402	-0.4879
chr2L	1522000	1524000	-0.3986	-0.4897	-0.6957
chr2L	1524000	1526000	-0.2328	-0.4526	-0.5607
chr2L	1526000	1528000	-0.2479	-0.2615	-0.4068
chr2L	1528000	1530000	-0.5003	-0.2226	-0.3773
chr2L	1530000	1532000	-0.3995	-0.295	-0.4426
chr2L	1532000	1534000	-0.3163	-0.3993	-0.3879
chr2L	1534000	1536000	-0.349	-0.3872	-0.413
chr2L	1538000	1540000	-0.1737	-0.196	-0.3862
chr2L	1540000	1542000	-0.4887	-0.1585	-0.6588
chr2L	1542000	1544000	-0.3265	-0.3188	-0.353
chr2L	1544000	1546000	-0.4837	-0.2687	-0.5253
chr2L	1548000	1550000	-0.3133	-0.2472	-0.2302
chr2L	1550000	1552000	-0.2786	-0.2347	-0.4436
chr2L	1552000	1554000	-0.2574	-0.3564	-0.3667
chr2L	1554000	1556000	-0.3022	-0.3598	-0.3427
chr2L	1556000	1558000	-0.3059	-0.4614	-0.3338
chr2L	1558000	1560000	-0.4934	-0.3345	-0.5514
chr2L	1560000	1562000	-0.2068	-0.1586	-0.4045
chr2L	1562000	1564000	-0.3995	-0.4863	-0.4952
chr2L	1564000	1566000	-0.4929	-0.3449	-0.5503
chr2L	1566000	1568000	-0.2463	-0.2056	-0.4059
chr2L	1568000	1570000	-0.4559	-0.4025	-0.4819
chr2L	1570000	1572000	-0.1727	-0.1287	-0.0104
chr2L	1574000	1576000	-0.3889	-0.2416	-0.3894
chr2L	1576000	1578000	-0.2223	-0.3454	-0.2228
chr2L	1578000	1580000	-0.4797	-0.4153	-0.1122
chr2L	1580000	1582000	-0.5292	-0.3681	-0.3521
chr2L	1582000	1584000	-0.393	-0.5888	-0.573
chr2L	1584000	1586000	-0.1734	-0.1152	-0.3308
chr2L	1586000	1588000	-0.3097	-0.2315	-0.5274
chr2L	1588000	1590000	-0.4207	-0.5316	-0.4366
chr2L	1590000	1592000	-0.2157	-0.1642	-0.2143
chr2L	1592000	1594000	-0.2128	-0.1825	0.0855
chr2L	1594000	1596000	-0.3228	-0.3592	-0.1521
chr2L	1596000	1598000	-0.2207	-0.0895	-0.3396
chr2L	1598000	1600000	-0.3641	-0.3789	-0.4069
chr2L	1600000	1602000	-0.3002	0.0025	-0.5041
chr2L	1602000	1604000	-0.2889	-0.1448	-0.354
chr2L	1604000	1606000	-0.2308	-0.1354	-0.2041
chr2L	1606000	1608000	-0.1799	-0.1641	-0.2054
chr2L	1610000	1612000	0.9853	1.1149	0.0315
chr2L	1612000	1614000	1.1148	1.0225	0.2123
chr2L	1614000	1616000	0.0348	-0.1781	-0.289
chr2L	1616000	1618000	-0.2084	-0.1965	-0.3486
chr2L	1618000	1620000	0.2923	0.2981	-0.0544
chr2L	1620000	1622000	0.1614	0.0215	0.199
chr2L	1622000	1624000	-0.1872	-0.2878	-0.267
chr2L	1624000	1626000	-0.2343	-0.278	-0.1336
chr2L	1626000	1628000	-0.1821	-0.5538	0.3296
chr2L	1628000	1630000	-0.1352	-0.1384	0.8115
chr2L	1630000	1632000	-0.184	-0.1322	0.7238
chr2L	1632000	1634000	-0.131	0.1192	0.8047
chr2L	1634000	1636000	-0.0888	-0.2318	0.5019
chr2L	1636000	1638000	-0.2466	-0.2201	0.5941
chr2L	1638000	1640000	-0.244	-0.3951	0.3308
chr2L	1640000	1642000	-0.2416	-0.4357	0.0513
chr2L	1642000	1644000	-0.1737	-0.1366	0.5293
chr2L	1644000	1646000	-0.0396	-0.2647	0.678
chr2L	1646000	1648000	-0.3633	-0.4963	0.3076
chr2L	1648000	1650000	-0.0552	-0.1333	0.4932
chr2L	1650000	1652000	0.3544	0.2014	0.4724
chr2L	1652000	1654000	0.5062	0.4783	0.6599
chr2L	1654000	1656000	0.1923	0.3305	0.7388
chr2L	1656000	1658000	-0.0192	0.43	1.013
chr2L	1658000	1660000	-0.0226	-0.1186	0.1207
chr2L	1660000	1662000	0.037	0.0617	0.2536
chr2L	1662000	1664000	-0.0356	0.1543	0.3372
chr2L	1664000	1666000	0.1579	0.8008	0.544
chr2L	1666000	1668000	0.2379	1.1558	0.5289
chr2L	1668000	1670000	0.6171	1.1953	0.5065
chr2L	1670000	1672000	0.2784	0.6448	0.443
chr2L	1672000	1674000	-0.0069	-0.0905	0.1908
chr2L	1674000	1676000	-0.1279	-0.0639	0.1296
chr2L	1676000	1678000	-0.0363	0.1468	0.0667
chr2L	1686000	1688000	0.1289	0.6531	0.603
chr2L	1688000	1690000	0.4301	1.029	0.9569
chr2L	1690000	1692000	0.3702	0.8596	0.7761
chr2L	1692000	1694000	0.2933	1.1563	0.6352
chr2L	1694000	1696000	0.3401	0.4279	0.6672
chr2L	1696000	1698000	0.1048	-0.027	0.6223
chr2L	1698000	1700000	-0.1006	-0.2871	0.3977
chr2L	1700000	1702000	-0.1127	-0.482	0.5431
chr2L	1702000	1704000	-0.108	-0.224	0.7122
chr2L	1704000	1706000	0.6597	0.8082	0.3531
chr2L	1706000	1708000	0.6564	0.6847	0.6355
chr2L	1708000	1710000	1.0947	1.2768	0.7819
chr2L	1710000	1712000	0.6485	0.6379	0.1022
chr2L	1712000	1714000	0.468	0.2506	0.293
chr2L	1714000	1716000	0.7883	0.572	0.2719
chr2L	1716000	1718000	0.0783	0.2724	0.4189
chr2L	1718000	1720000	0.1833	1.0354	0.7675
chr2L	1720000	1722000	0.2617	1.227	0.761
chr2L	1722000	1724000	0.6317	0.8983	0.568
chr2L	1724000	1726000	0.6441	0.6469	0.2667
chr2L	1726000	1728000	0.7522	1.4995	0.1059
chr2L	1728000	1730000	0.865	1.0994	-0.0882
chr2L	1730000	1732000	1.0153	1.0322	0.4005
chr2L	1732000	1734000	0.1694	0.2617	0.2258
chr2L	1734000	1736000	-0.1425	0.2571	0.6182
chr2L	1736000	1738000	0.0026	0.1956	0.4134
chr2L	1738000	1740000	0.3396	0.7621	0.8005
chr2L	1740000	1742000	0.3426	0.5462	0.8044
chr2L	1742000	1744000	0.2483	0.5216	0.6364
chr2L	1744000	1746000	0.0093	0.3966	0.7064
chr2L	1746000	1748000	0.0891	0.2331	0.5319
chr2L	1748000	1750000	0.1927	0.4556	0.3697
chr2L	1750000	1752000	0.6929	0.5206	0.2455
chr2L	1752000	1754000	0.0014	-0.1008	-0.1008
chr2L	1754000	1756000	-0.1892	-0.1623	-0.3053
chr2L	1756000	1758000	-0.1912	-0.2262	-0.421
chr2L	1758000	1760000	-0.1614	-0.4659	-0.142
chr2L	1760000	1762000	-0.0626	-0.1929	-0.2954
chr2L	1766000	1768000	-0.3842	-0.3374	-0.4695
chr2L	1772000	1774000	-0.3992	-0.2316	-0.5307
chr2L	1778000	1780000	-0.2777	-0.4591	-0.4218
chr2L	1780000	1782000	-0.4691	-0.5187	-0.3175
chr2L	1782000	1784000	-0.327	-0.3899	-0.5492
chr2L	1784000	1786000	-0.2148	-0.2475	-0.3866
chr2L	1786000	1788000	-0.0644	-0.2588	-0.2478
chr2L	1788000	1790000	-0.1758	-0.2272	-0.2713
chr2L	1790000	1792000	-0.1703	-0.2327	-0.2946
chr2L	1792000	1794000	-0.1723	-0.2363	-0.1953
chr2L	1794000	1796000	-0.089	-0.3906	-0.2348
chr2L	1796000	1798000	-0.2311	-0.407	-0.2012
chr2L	1810000	1812000	-0.3863	-0.4128	-0.4891
chr2L	1812000	1814000	-0.5031	-0.3801	-0.6938
chr2L	1818000	1820000	-0.3442	-0.5685	-0.6436
chr2L	1820000	1822000	-0.2021	-0.1135	-0.4289
chr2L	1822000	1824000	-0.2881	-0.094	-0.5177
chr2L	1824000	1826000	-0.2419	-0.0632	-0.2597
chr2L	1826000	1828000	-0.2625	-0.3398	-0.3147
chr2L	1830000	1832000	-0.1738	-0.2763	-0.3785
chr2L	1832000	1834000	-0.0741	-0.2646	-0.3289
chr2L	1836000	1838000	-0.3144	-0.432	-0.3411
chr2L	1838000	1840000	-0.2736	-0.4466	-0.4428
chr2L	1840000	1842000	-0.0786	-0.2744	-0.2963
chr2L	1842000	1844000	-0.3181	-0.1931	-0.4342
chr2L	1844000	1846000	-0.2149	-0.2467	-0.3855
chr2L	1846000	1848000	-0.2161	-0.512	-0.4197
chr2L	1848000	1850000	-0.331	-0.3133	-0.3852
chr2L	1850000	1852000	-0.3622	-0.2564	-0.4758
chr2L	1852000	1854000	-0.0268	-0.1097	-0.2856
chr2L	1854000	1856000	-0.2085	-0.1157	-0.4288
chr2L	1856000	1858000	-0.1757	-0.284	-0.4283
chr2L	1858000	1860000	-0.3601	-0.3938	-0.5255
chr2L	1860000	1862000	-0.3386	-0.3115	-0.5112
chr2L	1864000	1866000	-0.1523	-0.0388	-0.3679
chr2L	1866000	1868000	-0.223	-0.1667	-0.4868
chr2L	1868000	1870000	-0.3686	-0.216	-0.5381
chr2L	1870000	1872000	-0.3459	-0.2312	-0.4686
chr2L	1872000	1874000	-0.1698	-0.1068	-0.3285
chr2L	1874000	1876000	-0.1508	-0.3713	-0.3946
chr2L	1876000	1878000	-0.227	-0.3043	-0.358
chr2L	1878000	1880000	-0.1885	-0.2605	-0.2318
chr2L	1880000	1882000	-0.2754	-0.0692	-0.166
chr2L	1882000	1884000	-0.0931	0.0105	0.0454
chr2L	1884000	1886000	0.3829	0.5967	0.3464
chr2L	1886000	1888000	-0.0019	0.0044	0.0146
chr2L	1888000	1890000	-0.2101	0.1198	-0.1462
chr2L	1890000	1892000	-0.1352	0.2367	0.3127
chr2L	1892000	1894000	-0.1021	0.2187	0.2482
chr2L	1902000	1904000	-0.0586	0.4049	0.5891
chr2L	1906000	1908000	-0.0582	0.0924	0.3161
chr2L	1910000	1912000	0.1845	0.0442	0.5445
chr2L	1912000	1914000	0.5852	0.8152	0.4872
chr2L	1914000	1916000	0.0769	0.262	0.4883
chr2L	1916000	1918000	0.0076	0.1866	0.2879
chr2L	1918000	1920000	-0.1713	0.4082	0.4463
chr2L	1920000	1922000	-0.0555	0.5123	0.6923
chr2L	1922000	1924000	-0.0954	0.4069	0.7081
chr2L	1924000	1926000	-0.0277	0.1917	0.4877
chr2L	1926000	1928000	0.158	1.117	1.117
chr2L	1930000	1932000	0.1263	0.6426	0.892
chr2L	1932000	1934000	0.0552	0.88	1.0803
chr2L	1934000	1936000	0.0964	0.2099	0.3702
chr2L	1936000	1938000	-0.0422	0.1812	0.4676
chr2L	1938000	1940000	-0.1547	0.0163	0.2398
chr2L	1940000	1942000	-0.3479	-0.1585	-0.1469
chr2L	1942000	1944000	-0.3333	-0.3528	0.0386
chr2L	1944000	1946000	-0.4265	-0.3124	-0.1079
chr2L	1946000	1948000	-0.3969	-0.2147	-0.225
chr2L	1948000	1950000	-0.5485	-0.1691	-0.1239
chr2L	1950000	1952000	-0.3275	-0.0083	-0.3817
chr2L	1952000	1954000	-0.3111	0.04	-0.2979
chr2L	1954000	1956000	-0.2002	-0.191	-0.2001
chr2L	1958000	1960000	-0.189	-0.2568	-0.3441
chr2L	1960000	1962000	-0.268	-0.5146	-0.2799
chr2L	1962000	1964000	-0.1901	-0.1613	-0.263
chr2L	1964000	1966000	-0.2133	-0.2115	-0.0465
chr2L	1966000	1968000	-0.2972	-0.3467	-0.0899
chr2L	1968000	1970000	-0.2663	-0.2986	0.0677
chr2L	1970000	1972000	-0.0751	-0.3604	0.644
chr2L	1972000	1974000	0.174	-0.1167	0.6036
chr2L	1974000	1976000	0.6511	0.5542	0.2941
chr2L	1976000	1978000	0.2501	0.0708	0.3423
chr2L	1978000	1980000	0.3791	0.6036	0.2839
chr2L	1980000	1982000	0.7792	0.8935	0.004
chr2L	1982000	1984000	1.0538	0.9054	0.3149
chr2L	1984000	1986000	0.3712	0.3693	0.448
chr2L	1986000	1988000	0.7846	0.8416	0.4308
chr2L	1988000	1990000	0.4927	0.6819	0.5307
chr2L	1990000	1992000	0.0352	0.3653	0.576
chr2L	1992000	1994000	-0.1871	-0.215	-0.0762
chr2L	1994000	1996000	-0.1898	-0.3015	-0.24
chr2L	1996000	1998000	-0.0931	-0.1594	-0.1298
chr2L	1998000	2000000	-0.0662	-0.0825	-0.0749
chr2L	2000000	2002000	-0.2033	-0.0325	-0.2524
chr2L	2002000	2004000	-0.0662	0.0389	-0.1519
chr2L	2004000	2006000	-0.0647	-0.14	-0.1249
chr2L	2006000	2008000	-0.1847	0.2403	0.2494
chr2L	2008000	2010000	0.0218	0.1895	0.4382
chr2L	2010000	2012000	0.1958	0.1041	0.4016
chr2L	2012000	2014000	-0.3279	-0.4622	0.0458
chr2L	2014000	2016000	-0.1724	-0.2631	-0.1055
chr2L	2016000	2018000	-0.0215	-0.2227	-0.2735
chr2L	2022000	2024000	-0.0068	-0.0512	-0.2274
chr2L	2024000	2026000	-0.253	-0.1227	-0.2857
chr2L	2026000	2028000	-0.0225	-0.0371	-0.1136
chr2L	2028000	2030000	-0.0718	-0.0336	-0.2661
chr2L	2030000	2032000	-0.2803	-0.3518	-0.2864
chr2L	2032000	2034000	-0.0499	0.0437	0.0622
chr2L	2034000	2036000	-0.1072	-0.0498	-0.2514
chr2L	2036000	2038000	0.2364	0.0161	-0.2466
chr2L	2038000	2040000	0.6386	1.6055	0.2349
chr2L	2040000	2042000	0.3131	0.2629	0.6571
chr2L	2042000	2044000	0.1008	0.0278	0.4969
chr2L	2044000	2046000	0.4981	0.1897	0.236
chr2L	2046000	2048000	0.3352	-0.0249	0.1815
chr2L	2050000	2052000	-0.0785	-0.0062	-0.1757
chr2L	2052000	2054000	-0.2497	-0.0671	-0.3431
chr2L	2056000	2058000	-0.315	-0.2486	-0.2882
chr2L	2058000	2060000	-0.263	-0.2122	-0.2753
chr2L	2060000	2062000	-0.2273	-0.2797	-0.3116
chr2L	2062000	2064000	-0.13	-0.193	-0.2653
chr2L	2064000	2066000	-0.2083	-0.2317	-0.3824
chr2L	2066000	2068000	0.0059	-0.1592	-0.1399
chr2L	2068000	2070000	-0.2595	-0.1343	-0.3757
chr2L	2070000	2072000	-0.2382	-0.4148	-0.3287
chr2L	2072000	2074000	-0.1817	-0.1884	-0.33
chr2L	2074000	2076000	-0.1486	-0.3063	-0.2972
chr2L	2076000	2078000	-0.1494	-0.4795	-0.4469
chr2L	2078000	2080000	-0.1628	-0.1844	-0.3689
chr2L	2080000	2082000	-0.2707	-0.2905	-0.3829
chr2L	2082000	2084000	-0.4246	-0.3628	-0.5715
chr2L	2084000	2086000	-0.2073	-0.3079	-0.3391
chr2L	2086000	2088000	-0.1296	-0.2359	-0.046
chr2L	2088000	2090000	-0.1906	-0.1617	-0.1951
chr2L	2090000	2092000	-0.2008	-0.3495	-0.3573
chr2L	2092000	2094000	-0.2809	-0.3833	-0.3408
chr2L	2094000	2096000	-0.1	-0.0638	-0.1448
chr2L	2096000	2098000	-0.1523	-0.2687	-0.2038
chr2L	2098000	2100000	-0.1288	-0.2902	-0.3584
chr2L	2108000	2110000	-0.1197	-0.133	-0.0654
chr2L	2110000	2112000	-0.1624	-0.3032	-0.2407
chr2L	2120000	2122000	-0.3771	-0.3547	-0.3447
chr2L	2124000	2126000	-0.1209	-0.4969	-0.0952
chr2L	2126000	2128000	0.0973	-0.0305	0.4768
chr2L	2128000	2130000	0.5777	1.0794	0.5765
chr2L	2130000	2132000	0.2738	0.3109	0.7821
chr2L	2132000	2134000	-0.1385	0.2776	0.9795
chr2L	2134000	2136000	-0.0902	0.1765	0.2783
chr2L	2136000	2138000	-0.0383	-0.085	-0.053
chr2L	2138000	2140000	-0.2731	-0.5307	-0.2053
chr2L	2140000	2142000	-0.0659	-0.09	-0.0207
chr2L	2142000	2144000	0.2016	-0.1115	0.2066
chr2L	2144000	2146000	0.9273	0.8541	0.2923
chr2L	2146000	2148000	1.368	1.0884	0.2169
chr2L	2148000	2150000	0.5901	0.5967	0.318
chr2L	2150000	2152000	0.3634	0.3761	0.2896
chr2L	2152000	2154000	0.8854	1.2288	0.3578
chr2L	2154000	2156000	0.1024	0.1903	0.3949
chr2L	2156000	2158000	0.1203	-0.131	0.255
chr2L	2158000	2160000	0.2686	0.3018	0.6382
chr2L	2160000	2162000	0.7245	1.1681	0.1639
chr2L	2162000	2164000	0.1613	0.7567	0.5887
chr2L	2164000	2166000	0.2797	0.9009	0.9308
chr2L	2166000	2168000	0.2083	0.5757	0.6946
chr2L	2168000	2170000	0.1915	0.9396	1.1341
chr2L	2170000	2172000	-0.007	0.5963	1.0161
chr2L	2172000	2174000	0.078	0.2631	0.8213
chr2L	2174000	2176000	0.2174	0.6063	0.8395
chr2L	2176000	2178000	0.8085	1.1805	0.5982
chr2L	2178000	2180000	0.3621	1.0971	0.5211
chr2L	2180000	2182000	-0.0188	0.4747	0.8289
chr2L	2182000	2184000	-0.1578	0.4137	0.6361
chr2L	2184000	2186000	-0.0453	0.0656	0.0041
chr2L	2186000	2188000	-0.0529	-0.0476	-0.0661
chr2L	2188000	2190000	-0.3346	-0.1456	-0.1122
chr2L	2190000	2192000	0.5411	0.6823	0.331
chr2L	2192000	2194000	0.3367	0.15	0.0732
chr2L	2194000	2196000	-0.0383	-0.0812	0.562
chr2L	2196000	2198000	0.0012	0.0348	0.6371
chr2L	2198000	2200000	-0.1766	0.0843	0.7488
chr2L	2200000	2202000	-0.2156	-0.0046	0.6031
chr2L	2202000	2204000	0.0813	-0.0192	0.4937
chr2L	2204000	2206000	-0.0432	-0.1972	0.2968
chr2L	2206000	2208000	0.3219	0.4092	0.1419
chr2L	2208000	2210000	-0.0417	-0.2313	0.0823
chr2L	2210000	2212000	0.0369	0.0797	-0.0339
chr2L	2212000	2214000	0.8309	0.8937	0.2942
chr2L	2214000	2216000	1.1129	1.3665	0.0826
chr2L	2216000	2218000	1.1003	1.5054	-0.0528
chr2L	2218000	2220000	0.6985	0.5014	0.5687
chr2L	2220000	2222000	0.6908	1.0159	0.3134
chr2L	2222000	2224000	0.429	0.5025	0.802
chr2L	2224000	2226000	0.6794	0.5605	0.4173
chr2L	2226000	2228000	1.1317	1.7577	0.0125
chr2L	2228000	2230000	0.7884	1.2853	0.3624
chr2L	2230000	2232000	0.4846	0.5525	0.6293
chr2L	2232000	2234000	0.2418	0.2183	0.469
chr2L	2234000	2236000	0.5728	0.2379	0.4701
chr2L	2236000	2238000	0.6497	0.5721	0.1348
chr2L	2238000	2240000	-0.1884	-0.1949	-0.1995
chr2L	2240000	2242000	-0.2299	-0.2988	0.2152
chr2L	2242000	2244000	0.0241	0.2695	0.6951
chr2L	2244000	2246000	-0.217	-0.0643	0.1289
chr2L	2246000	2248000	-0.2861	-0.2299	-0.3108
chr2L	2248000	2250000	-0.2175	-0.3524	-0.3609
chr2L	2250000	2252000	0.0916	-0.002	-0.1273
chr2L	2252000	2254000	-0.0658	-0.1963	-0.2223
chr2L	2254000	2256000	-0.224	-0.1542	-0.1361
chr2L	2256000	2258000	-0.1913	-0.0169	-0.2278
chr2L	2258000	2260000	-0.1868	-0.3052	-0.3691
chr2L	2260000	2262000	-0.2204	-0.1985	-0.2742
chr2L	2262000	2264000	-0.219	-0.2512	-0.2768
chr2L	2264000	2266000	-0.251	-0.4522	-0.4639
chr2L	2266000	2268000	-0.1275	-0.2915	-0.2409
chr2L	2268000	2270000	-0.1324	-0.013	-0.2477
chr2L	2270000	2272000	-0.0908	-0.2764	-0.3316
chr2L	2272000	2274000	-0.4568	-0.2175	-0.2575
chr2L	2276000	2278000	-0.3351	-0.5591	-0.4561
chr2L	2280000	2282000	-0.4964	-0.462	-0.6246
chr2L	2282000	2284000	-0.2212	-0.2039	-0.3676
chr2L	2284000	2286000	-0.3543	-0.3681	-0.5982
chr2L	2286000	2288000	-0.1418	-0.3479	-0.3921
chr2L	2288000	2290000	-0.1597	-0.1926	-0.3584
chr2L	2290000	2292000	-0.2747	-0.2358	-0.43
chr2L	2292000	2294000	-0.38	-0.4063	-0.583
chr2L	2298000	2300000	-0.0965	-0.1069	-0.1523
chr2L	2300000	2302000	-0.1956	-0.2215	-0.2655
chr2L	2302000	2304000	-0.1985	-0.2661	-0.2454
chr2L	2304000	2306000	-0.182	-0.3249	-0.0345
chr2L	2306000	2308000	-0.1983	0.2036	0.3612
chr2L	2308000	2310000	-0.1379	0.1766	0.1289
chr2L	2310000	2312000	-0.2237	-0.1589	-0.166
chr2L	2312000	2314000	-0.1967	-0.1632	-0.1794
chr2L	2320000	2322000	-0.2099	-0.2392	-0.3417
chr2L	2324000	2326000	-0.1714	-0.249	-0.3249
chr2L	2326000	2328000	-0.2522	-0.1882	-0.3956
chr2L	2328000	2330000	-0.4099	-0.3442	-0.5142
chr2L	2330000	2332000	-0.1891	-0.2991	-0.2787
chr2L	2332000	2334000	-0.3257	0.041	-0.034
chr2L	2334000	2336000	-0.112	-0.1851	-0.2416
chr2L	2336000	2338000	-0.2545	-0.4298	-0.3437
chr2L	2338000	2340000	-0.1234	0.0035	-0.3481
chr2L	2340000	2342000	-0.0951	-0.0826	-0.2863
chr2L	2342000	2344000	-0.0251	-0.2516	-0.1913
chr2L	2344000	2346000	-0.1784	-0.3083	-0.0872
chr2L	2346000	2348000	-0.1095	-0.0386	-0.2743
chr2L	2348000	2350000	-0.104	-0.2592	-0.2575
chr2L	2350000	2352000	-0.1619	-0.0621	-0.347
chr2L	2352000	2354000	-0.0664	0.09	-0.2509
chr2L	2354000	2356000	-0.1679	0.2635	0.1495
chr2L	2356000	2358000	0.4712	0.6069	0.2826
chr2L	2358000	2360000	-0.0148	-0.3324	0.4464
chr2L	2360000	2362000	0.241	0.4248	0.5441
chr2L	2362000	2364000	0.6587	1.1496	0.3281
chr2L	2364000	2366000	0.9185	1.3222	-0.248
chr2L	2366000	2368000	0.4386	0.2248	0.3787
chr2L	2368000	2370000	0.0626	-0.1745	0.1877
chr2L	2370000	2372000	-0.0016	0.0394	0.3117
chr2L	2372000	2374000	0.4086	0.6249	0.3699
chr2L	2374000	2376000	0.8811	1.0799	0.0869
chr2L	2376000	2378000	0.5715	0.4943	0.241
chr2L	2378000	2380000	0.2115	0.0798	0.1351
chr2L	2380000	2382000	0.7527	0.6796	0.0288
chr2L	2382000	2384000	0.8531	0.9402	0.2916
chr2L	2384000	2386000	0.1283	0.0503	-0.197
chr2L	2386000	2388000	-0.1071	-0.1491	-0.0857
chr2L	2388000	2390000	-0.0442	-0.1644	-0.0641
chr2L	2390000	2392000	-0.2225	-0.2083	-0.3472
chr2L	2392000	2394000	-0.1241	-0.2267	-0.2507
chr2L	2394000	2396000	-0.1396	-0.1086	-0.282
chr2L	2396000	2398000	-0.1927	-0.1104	-0.2082
chr2L	2398000	2400000	-0.1528	-0.2254	-0.2293
chr2L	2400000	2402000	-0.2798	-0.2035	-0.1257
chr2L	2402000	2404000	-0.1432	-0.1443	-0.2636
chr2L	2404000	2406000	-0.1622	-0.1378	-0.3543
chr2L	2406000	2408000	-0.2062	0.0828	-0.3069
chr2L	2408000	2410000	-0.1845	-0.2018	-0.2255
chr2L	2410000	2412000	-0.0689	-0.1047	-0.3092
chr2L	2412000	2414000	-0.211	-0.1718	-0.1081
chr2L	2414000	2416000	-0.2586	-0.1265	-0.2662
chr2L	2416000	2418000	-0.094	-0.2413	-0.2342
chr2L	2418000	2420000	-0.0073	-0.1818	-0.17
chr2L	2420000	2422000	0.5126	0.509	0.0234
chr2L	2422000	2424000	0.1513	0.307	0.6752
chr2L	2424000	2426000	0.0322	0.09	0.2873
chr2L	2426000	2428000	0.0374	0.0417	0.4161
chr2L	2428000	2430000	0.0602	0.4234	0.4257
chr2L	2430000	2432000	-0.0736	0.3346	0.4489
chr2L	2432000	2434000	-0.1495	0.351	0.5464
chr2L	2434000	2436000	0.0652	-0.0374	0.123
chr2L	2436000	2438000	-0.238	0.023	0.0305
chr2L	2438000	2440000	-0.4012	-0.2181	-0.3512
chr2L	2440000	2442000	-0.1925	0.0643	-0.0451
chr2L	2442000	2444000	-0.2165	-0.1897	-0.2059
chr2L	2444000	2446000	-0.3003	-0.2115	-0.2432
chr2L	2446000	2448000	-0.3261	0.0143	-0.0402
chr2L	2448000	2450000	-0.2539	-0.1339	0.2192
chr2L	2450000	2452000	-0.1372	0.0802	0.4204
chr2L	2452000	2454000	-0.333	-0.3538	-0.0808
chr2L	2454000	2456000	-0.1219	-0.0774	0.0398
chr2L	2456000	2458000	0.0736	-0.0117	-0.0222
chr2L	2458000	2460000	-0.1197	0.096	0.2671
chr2L	2460000	2462000	-0.0884	0.3549	0.7921
chr2L	2462000	2464000	-0.2263	-0.1826	0.035
chr2L	2464000	2466000	-0.2811	-0.4014	-0.3863
chr2L	2466000	2468000	-0.1487	-0.2539	-0.2383
chr2L	2468000	2470000	-0.3344	-0.3262	-0.356
chr2L	2470000	2472000	-0.2613	-0.4411	-0.3187
chr2L	2474000	2476000	-0.1123	-0.3189	-0.2656
chr2L	2476000	2478000	-0.2956	-0.4066	-0.4197
chr2L	2478000	2480000	-0.1983	-0.1961	-0.3424
chr2L	2480000	2482000	-0.21	-0.2234	-0.299
chr2L	2482000	2484000	-0.3696	-0.2195	-0.2905
chr2L	2484000	2486000	-0.1261	0.04	-0.1067
chr2L	2486000	2488000	-0.2569	-0.1039	-0.1321
chr2L	2488000	2490000	-0.2481	-0.0301	-0.0039
chr2L	2490000	2492000	0.3356	0.3448	0.1044
chr2L	2492000	2494000	0.9366	0.9294	0.046
chr2L	2494000	2496000	0.084	-0.1919	0.1538
chr2L	2496000	2498000	-0.0113	-0.0712	-0.0432
chr2L	2498000	2500000	-0.0873	-0.0569	-0.2105
chr2L	2500000	2502000	-0.1085	-0.2271	-0.0662
chr2L	2504000	2506000	0.0291	-0.2	-0.1624
chr2L	2506000	2508000	-0.1587	-0.4556	-0.4007
chr2L	2508000	2510000	-0.2784	-0.169	-0.3142
chr2L	2510000	2512000	-0.3994	-0.5465	-0.5424
chr2L	2512000	2514000	-0.104	-0.212	-0.3813
chr2L	2514000	2516000	-0.1439	-0.3696	-0.3604
chr2L	2516000	2518000	-0.0949	-0.2603	-0.29
chr2L	2518000	2520000	-0.2479	-0.2255	-0.3211
chr2L	2520000	2522000	-0.2247	-0.3295	-0.3082
chr2L	2522000	2524000	-0.2259	-0.2227	-0.31
chr2L	2526000	2528000	-0.4002	-0.4492	-0.5079
chr2L	2528000	2530000	-0.3376	-0.3272	-0.4603
chr2L	2532000	2534000	-0.0335	-0.2922	-0.2737
chr2L	2534000	2536000	-0.2266	-0.4363	-0.3583
chr2L	2536000	2538000	-0.2503	-0.3016	-0.3784
chr2L	2538000	2540000	-0.1269	-0.2183	-0.2939
chr2L	2542000	2544000	-0.0287	0.1246	0.6666
chr2L	2544000	2546000	-0.1374	-0.1005	0.1538
chr2L	2546000	2548000	-0.1977	-0.1939	-0.3222
chr2L	2548000	2550000	-0.198	-0.0938	-0.4034
chr2L	2550000	2552000	-0.2585	-0.1412	-0.4219
chr2L	2552000	2554000	-0.1319	0.0151	-0.3632
chr2L	2554000	2556000	-0.2751	-0.2004	-0.4389
chr2L	2556000	2558000	-0.1528	-0.1908	-0.2841
chr2L	2558000	2560000	-0.1745	-0.2735	-0.373
chr2L	2560000	2562000	-0.2906	-0.0437	-0.4846
chr2L	2562000	2564000	-0.0985	-0.0349	-0.1046
chr2L	2564000	2566000	-0.1422	0.054	-0.1472
chr2L	2570000	2572000	0.0246	0.0208	0.0041
chr2L	2572000	2574000	0.1215	0.0768	-0.0265
chr2L	2574000	2576000	0.6334	0.3334	0.0965
chr2L	2576000	2578000	0.7762	0.4519	0.2107
chr2L	2578000	2580000	1.2782	0.8782	0.4305
chr2L	2580000	2582000	0.9995	1.0201	0.0628
chr2L	2582000	2584000	0.5007	0.1909	0.4298
chr2L	2584000	2586000	0.8184	1.0405	0.11
chr2L	2586000	2588000	-0.0028	0.0031	0.1643
chr2L	2588000	2590000	-0.0557	-0.1292	-0.2138
chr2L	2592000	2594000	-0.1128	-0.0288	-0.191
chr2L	2594000	2596000	-0.1911	-0.3784	-0.2828
chr2L	2596000	2598000	-0.0296	-0.0581	-0.2794
chr2L	2598000	2600000	-0.2614	-0.0822	-0.3628
chr2L	2602000	2604000	-0.1321	-0.1696	-0.402
chr2L	2604000	2606000	-0.1147	-0.1999	-0.2687
chr2L	2608000	2610000	-0.29	-0.0205	0.0378
chr2L	2610000	2612000	-0.2659	-0.1581	-0.2755
chr2L	2612000	2614000	-0.2017	-0.2423	-0.2971
chr2L	2614000	2616000	-0.2674	-0.3537	-0.3999
chr2L	2616000	2618000	-0.2805	-0.1944	-0.3649
chr2L	2618000	2620000	-0.17	-0.3077	-0.3761
chr2L	2620000	2622000	-0.1831	-0.2351	-0.3919
chr2L	2622000	2624000	-0.2143	-0.1748	-0.2901
chr2L	2624000	2626000	-0.2775	-0.2319	-0.5789
chr2L	2626000	2628000	-0.2374	-0.1152	-0.445
chr2L	2628000	2630000	-0.3506	-0.1269	-0.5143
chr2L	2630000	2632000	-0.1636	-0.2713	-0.3627
chr2L	2632000	2634000	-0.2541	-0.2747	-0.4226
chr2L	2634000	2636000	-0.2591	-0.2224	-0.3922
chr2L	2636000	2638000	-0.3989	-0.2888	-0.5129
chr2L	2638000	2640000	-0.2038	-0.2288	-0.3407
chr2L	2640000	2642000	-0.1599	-0.1506	-0.3004
chr2L	2642000	2644000	-0.308	-0.2724	-0.447
chr2L	2644000	2646000	-0.2435	-0.1931	-0.5389
chr2L	2646000	2648000	-0.1132	0.0321	-0.3415
chr2L	2648000	2650000	-0.2064	-0.2829	-0.4619
chr2L	2650000	2652000	-0.1723	-0.2679	-0.3611
chr2L	2652000	2654000	-0.271	-0.1478	-0.3931
chr2L	2654000	2656000	-0.1329	-0.1808	-0.4498
chr2L	2656000	2658000	-0.1438	-0.2557	-0.4099
chr2L	2658000	2660000	-0.2018	-0.2046	-0.4154
chr2L	2660000	2662000	-0.2493	-0.1389	-0.3082
chr2L	2664000	2666000	-0.0047	-0.0753	-0.2903
chr2L	2666000	2668000	-0.1389	-0.2187	-0.3442
chr2L	2668000	2670000	-0.0997	-0.2289	-0.2726
chr2L	2670000	2672000	-0.1438	-0.0604	-0.4122
chr2L	2672000	2674000	-0.0661	-0.266	-0.3633
chr2L	2674000	2676000	-0.2835	-0.2835	-0.4309
chr2L	2676000	2678000	-0.1602	-0.2647	-0.0296
chr2L	2680000	2682000	-0.2445	-0.4984	-0.3606
chr2L	2682000	2684000	-0.2297	-0.4416	-0.4283
chr2L	2684000	2686000	-0.216	-0.2947	-0.3119
chr2L	2686000	2688000	-0.2803	-0.247	-0.3844
chr2L	2688000	2690000	-0.2818	-0.3349	-0.4176
chr2L	2690000	2692000	-0.2883	-0.3536	-0.5497
chr2L	2692000	2694000	-0.0796	-0.1032	-0.3976
chr2L	2694000	2696000	-0.269	-0.2789	-0.4831
chr2L	2696000	2698000	-0.0976	-0.101	-0.2599
chr2L	2698000	2700000	-0.3215	-0.2722	-0.4542
chr2L	2700000	2702000	-0.1502	-0.2638	-0.223
chr2L	2702000	2704000	-0.2201	-0.2132	-0.3053
chr2L	2706000	2708000	-0.3081	-0.3039	-0.4135
chr2L	2708000	2710000	-0.3371	-0.446	-0.3571
chr2L	2710000	2712000	-0.106	-0.0525	-0.2987
chr2L	2712000	2714000	-0.3422	-0.2009	-0.4384
chr2L	2716000	2718000	-0.1684	-0.281	-0.303
chr2L	2718000	2720000	-0.0405	-0.0618	-0.2855
chr2L	2724000	2726000	-0.014	-0.2652	-0.0554
chr2L	2726000	2728000	-0.035	0.0297	0.2762
chr2L	2728000	2730000	0.1021	0.4255	0.5979
chr2L	2730000	2732000	0.7677	1.5097	0.1666
chr2L	2732000	2734000	0.6726	1.1674	0.9073
chr2L	2734000	2736000	0.3383	0.7723	0.8911
chr2L	2736000	2738000	0.3672	0.423	0.5362
chr2L	2738000	2740000	0.1043	0.0623	0.4038
chr2L	2740000	2742000	0.9221	0.8989	0.2599
chr2L	2742000	2744000	0.5047	0.0436	0.6058
chr2L	2744000	2746000	0.9315	0.8478	0.3099
chr2L	2746000	2748000	0.7981	0.3569	0.5276
chr2L	2748000	2750000	0.8945	1.4564	0.1618
chr2L	2750000	2752000	0.8199	1.4398	0.3926
chr2L	2752000	2754000	0.6889	1.1516	0.1353
chr2L	2754000	2756000	0.8128	1.595	0.432
chr2L	2756000	2758000	0.4102	0.6491	0.8974
chr2L	2758000	2760000	0.7104	0.7879	0.2175
chr2L	2760000	2762000	0.8272	0.6382	0.2469
chr2L	2762000	2764000	0.2349	0.2734	0.4916
chr2L	2764000	2766000	0.6603	0.6917	0.3466
chr2L	2766000	2768000	1.442	1.8573	0.0742
chr2L	2768000	2770000	1.112	1.1908	0.1918
chr2L	2770000	2772000	0.8492	1.1107	0.1636
chr2L	2778000	2780000	0.0776	0.1825	0.3652
chr2L	2780000	2782000	0.1019	0.1953	0.433
chr2L	2782000	2784000	-0.0794	-0.1205	0.2125
chr2L	2784000	2786000	-0.3479	-0.6014	-0.2567
chr2L	2786000	2788000	-0.2813	-0.4662	-0.1384
chr2L	2788000	2790000	-0.2078	-0.1775	0.1195
chr2L	2790000	2792000	-0.1187	-0.1554	0.0814
chr2L	2792000	2794000	-0.2074	0.0896	-0.2767
chr2L	2794000	2796000	-0.1168	-0.0197	0.0231
chr2L	2796000	2798000	-0.1317	-0.1309	-0.0659
chr2L	2798000	2800000	-0.0196	-0.1822	0.1228
chr2L	2800000	2802000	0.086	0.1704	0.6052
chr2L	2802000	2804000	0.162	0.3562	0.9043
chr2L	2804000	2806000	0.1557	0.4978	0.8951
chr2L	2806000	2808000	0.1096	0.7272	0.9657
chr2L	2808000	2810000	0.4429	0.9175	0.4607
chr2L	2810000	2812000	0.133	0.1726	0.239
chr2L	2812000	2814000	0.1318	0.0496	-0.171
chr2L	2814000	2816000	-0.1491	-0.1754	-0.2248
chr2L	2816000	2818000	-0.07	0.0329	-0.1865
chr2L	2818000	2820000	0.038	0.0761	-0.1356
chr2L	2820000	2822000	-0.0494	0.0043	-0.2576
chr2L	2822000	2824000	-0.3565	-0.5075	-0.3964
chr2L	2824000	2826000	-0.1675	-0.335	-0.2412
chr2L	2826000	2828000	-0.1178	-0.1088	-0.1241
chr2L	2828000	2830000	-0.1365	0.0792	0.4621
chr2L	2830000	2832000	-0.2534	-0.1944	0.0971
chr2L	2832000	2834000	-0.3957	-0.4723	-0.2495
chr2L	2834000	2836000	-0.1785	-0.2384	-0.1482
chr2L	2836000	2838000	-0.0506	0.1068	0.0666
chr2L	2838000	2840000	-0.0567	0.1356	-0.1328
chr2L	2840000	2842000	-0.1503	0.2623	0.3898
chr2L	2842000	2844000	-0.2214	-0.1817	-0.2307
chr2L	2844000	2846000	0.0105	0.3968	0.1265
chr2L	2846000	2848000	-0.1391	0.2843	0.4453
chr2L	2848000	2850000	-0.0797	0.1019	0.0365
chr2L	2850000	2852000	0.0286	-0.0608	0.0338
chr2L	2852000	2854000	-0.0358	-0.0641	-0.1274
chr2L	2854000	2856000	-0.1023	-0.0861	0.2136
chr2L	2856000	2858000	0.9619	1.7919	-0.0841
chr2L	2858000	2860000	0.2818	1.0347	0.7792
chr2L	2860000	2862000	0.2908	0.8047	0.7626
chr2L	2862000	2864000	0.4164	0.9693	0.5085
chr2L	2864000	2866000	0.268	0.4137	0.7741
chr2L	2866000	2868000	0.1725	0.3584	0.8402
chr2L	2868000	2870000	0.1435	0.2319	0.7448
chr2L	2870000	2872000	0.2726	0.4308	0.8213
chr2L	2874000	2876000	0.9371	1.0933	0.0949
chr2L	2876000	2878000	0.5748	0.5105	0.2439
chr2L	2878000	2880000	0.7984	0.5682	0.0606
chr2L	2880000	2882000	0.4032	0.2804	0.3893
chr2L	2882000	2884000	0.7677	0.8829	0.5058
chr2L	2884000	2886000	0.6283	1.0945	0.1789
chr2L	2886000	2888000	0.5538	0.9306	0.2315
chr2L	2888000	2890000	0.295	0.3331	0.6998
chr2L	2890000	2892000	-0.0338	-0.0082	0.3303
chr2L	2892000	2894000	-0.2354	-0.0621	-0.1134
chr2L	2894000	2896000	-0.0438	-0.101	-0.007
chr2L	2896000	2898000	-0.0731	0.2108	0.5524
chr2L	2898000	2900000	-0.2669	0.3737	0.6279
chr2L	2900000	2902000	0.0073	0.5907	1.1032
chr2L	2902000	2904000	-0.0245	0.3579	0.606
chr2L	2904000	2906000	0.0539	0.4151	0.9033
chr2L	2906000	2908000	0.1016	0.9427	0.9984
chr2L	2912000	2914000	-0.1096	0.2209	0.1582
chr2L	2914000	2916000	-0.0592	0.2853	0.4001
chr2L	2916000	2918000	-0.0776	0.2128	0.1393
chr2L	2918000	2920000	0.0971	0.3953	0.3868
chr2L	2920000	2922000	-0.0763	0.2009	0.4263
chr2L	2922000	2924000	-0.0013	0.4822	0.8615
chr2L	2924000	2926000	0.0746	0.185	0.7275
chr2L	2926000	2928000	-0.1203	0.0937	0.3899
chr2L	2928000	2930000	-0.1746	0.1345	0.2582
chr2L	2930000	2932000	-0.1569	0.2083	0.4237
chr2L	2932000	2934000	-0.1711	-0.085	0.1541
chr2L	2934000	2936000	-0.0288	0.114	0.2486
chr2L	2938000	2940000	-0.1138	-0.2171	0.0578
chr2L	2940000	2942000	-0.2358	-0.187	-0.1416
chr2L	2942000	2944000	-0.2107	-0.308	-0.1061
chr2L	2944000	2946000	-0.1163	-0.2905	0.3743
chr2L	2946000	2948000	-0.1769	-0.1332	-0.016
chr2L	2948000	2950000	-0.0217	-0.0152	-0.0632
chr2L	2950000	2952000	0.0011	-0.0768	0.0674
chr2L	2954000	2956000	-0.0651	-0.5901	0.3118
chr2L	2956000	2958000	-0.1064	-0.1843	0.3567
chr2L	2958000	2960000	-0.0071	-0.1491	0.1399
chr2L	2960000	2962000	-0.1846	-0.2769	-0.2493
chr2L	2962000	2964000	-0.2174	-0.3079	-0.2509
chr2L	2964000	2966000	-0.2097	-0.5304	-0.1071
chr2L	2966000	2968000	-0.0867	-0.6056	-0.0912
chr2L	2968000	2970000	0.5963	0.4285	0.1372
chr2L	2970000	2972000	0.9755	1.141	0.3647
chr2L	2972000	2974000	0.995	1.0958	0.1317
chr2L	2974000	2976000	0.6416	0.4829	0.5699
chr2L	2976000	2978000	1.0284	1.2154	0.0759
chr2L	2978000	2980000	0.7355	0.7037	0.2451
chr2L	2980000	2982000	0.1803	0.1319	0.2383
chr2L	2982000	2984000	0.2085	0.0838	0.0967
chr2L	2984000	2986000	0.2363	0.1987	0.2691
chr2L	2986000	2988000	0.7984	1.3778	0.1907
chr2L	2988000	2990000	0.9921	0.7188	0.2693
chr2L	2990000	2992000	0.3963	-0.0322	0.1794
chr2L	2992000	2994000	1.0616	1.2009	-0.0858
chr2L	2994000	2996000	0.5522	0.839	0.3895
chr2L	2996000	2998000	0.143	-0.0562	0.3652
chr2L	2998000	3000000	0.3509	-0.0248	0.2067
chr2L	3000000	3002000	0.0752	-0.1687	0.0507
chr2L	3002000	3004000	-0.2567	-0.0721	-0.2869
chr2L	3004000	3006000	-0.163	-0.1612	-0.2015
chr2L	3006000	3008000	-0.221	-0.3924	-0.205
chr2L	3008000	3010000	-0.1808	-0.2769	-0.2096
chr2L	3010000	3012000	-0.298	-0.0843	-0.0263
chr2L	3012000	3014000	-0.3215	-0.1629	-0.0497
chr2L	3014000	3016000	-0.0171	0.0264	0.0192
chr2L	3016000	3018000	0.4927	0.5433	0.1571
chr2L	3018000	3020000	0.7115	1.0458	0.1812
chr2L	3020000	3022000	0.4248	0.1905	0.5125
chr2L	3022000	3024000	1.0506	0.9496	0.1191
chr2L	3024000	3026000	0.3452	-0.1461	0.367
chr2L	3026000	3028000	0.2264	0.2172	0.1494
chr2L	3028000	3030000	1.0712	1.0622	0.0347
chr2L	3030000	3032000	0.926	0.9095	0.2868
chr2L	3032000	3034000	0.2575	0.2278	0.0357
chr2L	3034000	3036000	0.3586	0.3019	0.1696
chr2L	3036000	3038000	1.0729	1.3837	0.0205
chr2L	3038000	3040000	1.1714	1.3736	0.3434
chr2L	3040000	3042000	0.6946	0.8561	0.5791
chr2L	3042000	3044000	-0.0156	0.5989	1.023
chr2L	3044000	3046000	-0.0148	0.505	1.3131
chr2L	3046000	3048000	0.1351	0.1843	0.4444
chr2L	3048000	3050000	0.0582	0.3793	0.5159
chr2L	3050000	3052000	-0.0313	0.1224	-0.0993
chr2L	3052000	3054000	-0.0094	0.1712	-0.0644
chr2L	3054000	3056000	0.3598	0.6643	0.591
chr2L	3056000	3058000	0.9839	2.2761	0.1211
chr2L	3058000	3060000	0.6842	2.1189	0.4503
chr2L	3060000	3062000	0.2933	0.5043	0.5282
chr2L	3062000	3064000	0.2353	0.2927	0.5459
chr2L	3064000	3066000	0.1414	0.2456	0.5301
chr2L	3066000	3068000	0.0514	0.19	0.6326
chr2L	3068000	3070000	-0.0049	-0.0237	0.2027
chr2L	3070000	3072000	-0.0365	0.1117	-0.1737
chr2L	3072000	3074000	-0.1518	-0.1095	-0.1521
chr2L	3078000	3080000	-0.2041	-0.2523	-0.1801
chr2L	3080000	3082000	-0.2534	-0.0698	0.0329
chr2L	3082000	3084000	-0.2532	-0.0689	0.2273
chr2L	3084000	3086000	-0.0808	0.4842	0.85
chr2L	3086000	3088000	0.1069	0.1843	0.4625
chr2L	3088000	3090000	-0.1527	-0.2377	0.1323
chr2L	3090000	3092000	-0.3692	-0.114	-0.215
chr2L	3092000	3094000	-0.4601	-0.1227	0.0165
chr2L	3094000	3096000	0.0205	-0.2284	0.0467
chr2L	3096000	3098000	0.0859	0.0592	0.2474
chr2L	3098000	3100000	-0.3487	0.043	-0.0954
chr2L	3102000	3104000	-0.1855	-0.2463	-0.1701
chr2L	3104000	3106000	-0.3043	-0.2987	-0.1436
chr2L	3106000	3108000	-0.2436	-0.3159	0.0011
chr2L	3108000	3110000	0.027	-0.0626	0.0377
chr2L	3110000	3112000	-0.0822	-0.0223	-0.0961
chr2L	3112000	3114000	-0.1378	-0.0045	-0.0263
chr2L	3114000	3116000	-0.2521	0.0702	0.1131
chr2L	3116000	3118000	-0.3912	-0.1627	-0.0377
chr2L	3120000	3122000	-0.0499	0.4815	0.6401
chr2L	3122000	3124000	0.0208	0.5697	0.949
chr2L	3124000	3126000	0.2126	0.1158	0.3871
chr2L	3126000	3128000	-0.2233	-0.0843	-0.1926
chr2L	3128000	3130000	-0.3419	-0.252	-0.2867
chr2L	3132000	3134000	-0.017	-0.324	-0.1679
chr2L	3134000	3136000	-0.1455	-0.3769	-0.1745
chr2L	3136000	3138000	-0.216	-0.5661	-0.3158
chr2L	3138000	3140000	-0.2371	-0.4433	-0.3908
chr2L	3142000	3144000	-0.0403	-0.2689	-0.1754
chr2L	3144000	3146000	0.5275	0.7046	0.2159
chr2L	3146000	3148000	0.1916	0.4066	0.2707
chr2L	3148000	3150000	0.121	0.3482	0.7215
chr2L	3150000	3152000	0.1427	0.5498	0.648
chr2L	3152000	3154000	0.1752	0.3024	0.676
chr2L	3154000	3156000	0.0254	0.0242	0.608
chr2L	3156000	3158000	0.011	0.487	0.8456
chr2L	3158000	3160000	0.5034	0.3557	0.3897
chr2L	3160000	3162000	0.6782	0.7407	0.2834
chr2L	3164000	3166000	0.7285	1.5211	0.4292
chr2L	3166000	3168000	0.2459	0.5255	0.4837
chr2L	3168000	3170000	0.1325	-0.134	0.2745
chr2L	3170000	3172000	0.8177	0.4099	0.4689
chr2L	3172000	3174000	0.0352	-0.3466	0.1478
chr2L	3174000	3176000	-0.1447	-0.2033	-0.2069
chr2L	3176000	3178000	-0.2937	-0.4235	-0.3689
chr2L	3178000	3180000	-0.3353	-0.5468	-0.4372
chr2L	3180000	3182000	-0.1748	-0.3092	-0.2517
chr2L	3182000	3184000	-0.1007	-0.2121	-0.2731
chr2L	3184000	3186000	-0.1585	-0.1624	-0.1788
chr2L	3186000	3188000	-0.1614	-0.3252	-0.2653
chr2L	3188000	3190000	-0.0138	-0.1104	-0.2422
chr2L	3190000	3192000	-0.152	-0.0845	-0.3572
chr2L	3192000	3194000	-0.2093	-0.1027	-0.247
chr2L	3194000	3196000	-0.0631	-0.3359	-0.3131
chr2L	3196000	3198000	-0.1108	-0.0802	-0.2786
chr2L	3198000	3200000	-0.1077	-0.3944	-0.1928
chr2L	3200000	3202000	-0.2279	-0.3204	-0.4183
chr2L	3212000	3214000	-0.0386	-0.3285	-0.0854
chr2L	3216000	3218000	-0.1032	-0.2539	-0.2995
chr2L	3218000	3220000	-0.1312	-0.186	-0.2518
chr2L	3220000	3222000	-0.0037	-0.1783	0.0418
chr2L	3224000	3226000	-0.0505	-0.2837	-0.2016
chr2L	3226000	3228000	-0.2417	-0.146	-0.1232
chr2L	3228000	3230000	-0.177	0.1058	0.2228
chr2L	3230000	3232000	-0.2665	-0.2747	-0.3556
chr2L	3232000	3234000	-0.1943	-0.1875	-0.1679
chr2L	3234000	3236000	-0.1319	-0.06	-0.3333
chr2L	3236000	3238000	-0.0901	-0.329	-0.2705
chr2L	3238000	3240000	-0.1222	-0.3034	-0.2735
chr2L	3240000	3242000	-0.2585	-0.2776	-0.4149
chr2L	3242000	3244000	-0.151	-0.0518	-0.191
chr2L	3244000	3246000	-0.0825	-0.0423	-0.1556
chr2L	3248000	3250000	-0.1501	-0.1158	-0.1738
chr2L	3250000	3252000	-0.1559	-0.2029	-0.3081
chr2L	3260000	3262000	-0.0982	-0.0697	-0.2177
chr2L	3262000	3264000	-0.1495	-0.3159	0.0267
chr2L	3264000	3266000	-0.2087	-0.1643	-0.1728
chr2L	3266000	3268000	-0.0231	-0.1514	-0.0588
chr2L	3268000	3270000	-0.2583	-0.2179	0.0208
chr2L	3270000	3272000	-0.2398	-0.4778	-0.1956
chr2L	3272000	3274000	-0.1073	-0.2862	-0.2468
chr2L	3276000	3278000	-0.0523	-0.0137	-0.2817
chr2L	3278000	3280000	-0.1688	-0.1329	-0.17
chr2L	3280000	3282000	-0.1999	-0.1935	-0.1643
chr2L	3282000	3284000	-0.0749	-0.0037	-0.1381
chr2L	3284000	3286000	-0.3104	-0.0898	-0.1448
chr2L	3286000	3288000	-0.1284	-0.2512	-0.1581
chr2L	3288000	3290000	-0.294	-0.3873	-0.384
chr2L	3290000	3292000	-0.0035	-0.2388	-0.1157
chr2L	3292000	3294000	-0.0416	-0.0161	0.0112
chr2L	3294000	3296000	-0.0173	-0.0011	0.0538
chr2L	3296000	3298000	0.0347	0.233	0.3137
chr2L	3298000	3300000	0.0335	0.6668	1.1995
chr2L	3300000	3302000	0.1891	0.4855	1.0161
chr2L	3302000	3304000	0.3042	0.2195	0.6791
chr2L	3304000	3306000	-0.057	0.0394	0.7342
chr2L	3306000	3308000	-0.1534	0.2251	0.9182
chr2L	3308000	3310000	-0.1409	0.0415	0.5321
chr2L	3310000	3312000	-0.0789	-0.0931	-0.1365
chr2L	3312000	3314000	-0.0166	-0.1835	-0.1329
chr2L	3314000	3316000	0.0184	-0.0627	-0.2234
chr2L	3316000	3318000	0.0381	-0.2092	-0.1973
chr2L	3318000	3320000	0.4897	0.2194	-0.0317
chr2L	3320000	3322000	-0.0239	-0.0718	-0.0664
chr2L	3322000	3324000	-0.1084	-0.0351	0.4194
chr2L	3324000	3326000	-0.1384	-0.0012	0.0788
chr2L	3326000	3328000	-0.077	-0.0908	-0.1686
chr2L	3328000	3330000	-0.0659	-0.1778	-0.2753
chr2L	3330000	3332000	-0.1077	-0.0433	-0.1224
chr2L	3332000	3334000	-0.146	-0.0231	-0.1662
chr2L	3334000	3336000	-0.098	-0.2145	-0.1177
chr2L	3336000	3338000	-0.0517	0.0265	-0.1116
chr2L	3338000	3340000	-0.2156	0.1251	0.5538
chr2L	3340000	3342000	-0.0903	-0.1163	0.5463
chr2L	3342000	3344000	-0.2405	0.2629	1.0164
chr2L	3344000	3346000	-0.1282	-0.062	0.7007
chr2L	3346000	3348000	-0.1394	0.0996	0.9595
chr2L	3348000	3350000	-0.0585	-0.0173	0.3928
chr2L	3350000	3352000	-0.1832	-0.2214	-0.1197
chr2L	3352000	3354000	-0.0584	-0.0678	0.1436
chr2L	3354000	3356000	0.0594	0.0258	0.7296
chr2L	3356000	3358000	0.0797	0.0563	1.0286
chr2L	3358000	3360000	-0.0086	-0.2177	0.1622
chr2L	3360000	3362000	-0.0482	-0.2271	0.2301
chr2L	3362000	3364000	-0.0002	0.0938	0.4562
chr2L	3364000	3366000	0.1195	0.2965	0.6139
chr2L	3366000	3368000	0.3148	1.0772	0.9182
chr2L	3368000	3370000	0.3224	1.0451	0.6522
chr2L	3372000	3374000	0.8408	0.7496	0.0983
chr2L	3374000	3376000	0.3071	0.3058	0.0506
chr2L	3376000	3378000	0.9274	1.0048	-0.011
chr2L	3378000	3380000	0.1038	0.0354	0.2758
chr2L	3380000	3382000	-0.1826	-0.1004	-0.246
chr2L	3382000	3384000	-0.211	-0.248	-0.3579
chr2L	3384000	3386000	-0.1706	-0.2198	-0.2988
chr2L	3386000	3388000	-0.088	-0.0801	-0.175
chr2L	3388000	3390000	-0.1457	-0.3066	-0.23
chr2L	3390000	3392000	-0.1936	-0.1605	-0.2619
chr2L	3394000	3396000	-0.2128	-0.3162	-0.1511
chr2L	3396000	3398000	0.0424	-0.3611	-0.2568
chr2L	3398000	3400000	-0.0568	-0.1496	-0.226
chr2L	3400000	3402000	-0.3048	-0.3433	-0.4011
chr2L	3402000	3404000	-0.1432	-0.2788	-0.2954
chr2L	3404000	3406000	-0.1889	-0.3077	-0.2961
chr2L	3406000	3408000	-0.0186	0.1092	-0.1501
chr2L	3410000	3412000	-0.1558	0.2759	0.2424
chr2L	3412000	3414000	0.0014	0.5614	0.5897
chr2L	3414000	3416000	-0.023	0.4816	0.8709
chr2L	3416000	3418000	-0.0367	0.3228	0.6175
chr2L	3418000	3420000	0.0256	0.3458	0.3942
chr2L	3420000	3422000	0.0494	0.1041	0.2889
chr2L	3422000	3424000	0.0566	-0.0318	0.1173
chr2L	3424000	3426000	0.0583	-0.0961	-0.0005
chr2L	3426000	3428000	-0.1982	-0.1978	0.0261
chr2L	3428000	3430000	-0.225	-0.2706	-0.2566
chr2L	3430000	3432000	-0.0342	-0.2165	-0.2016
chr2L	3432000	3434000	-0.2024	-0.2876	-0.4052
chr2L	3434000	3436000	-0.2449	-0.1056	-0.1455
chr2L	3436000	3438000	-0.0281	-0.1566	-0.1851
chr2L	3438000	3440000	-0.0832	-0.0986	0.0569
chr2L	3440000	3442000	-0.104	-0.1122	-0.0964
chr2L	3442000	3444000	-0.1506	-0.1354	-0.3203
chr2L	3446000	3448000	-0.0665	0.0189	-0.1597
chr2L	3448000	3450000	0.1911	0.0848	-0.0802
chr2L	3450000	3452000	0.7577	0.7209	0.3543
chr2L	3452000	3454000	0.8497	0.9338	0.1953
chr2L	3454000	3456000	0.4299	0.2601	0.2783
chr2L	3456000	3458000	0.9868	0.9064	0.1616
chr2L	3458000	3460000	0.2708	0.133	0.1219
chr2L	3460000	3462000	0.185	0.2304	0.1181
chr2L	3462000	3464000	0.108	0.1208	0.3392
chr2L	3464000	3466000	0.6714	0.4389	0.2937
chr2L	3466000	3468000	0.7874	1.1041	0.0771
chr2L	3468000	3470000	0.8002	0.6159	0.3254
chr2L	3470000	3472000	0.163	-0.2158	-0.069
chr2L	3472000	3474000	0.0148	0.2399	0.3047
chr2L	3474000	3476000	0.0503	0.8757	0.8126
chr2L	3476000	3478000	0.127	1.0176	0.969
chr2L	3478000	3480000	0.9153	2.0845	0.5719
chr2L	3480000	3482000	0.0835	0.2558	0.0728
chr2L	3482000	3484000	-0.347	-0.2867	-0.3768
chr2L	3484000	3486000	-0.2279	-0.2815	-0.3712
chr2L	3486000	3488000	-0.2791	-0.5611	-0.3819
chr2L	3490000	3492000	-0.1914	-0.2719	-0.3218
chr2L	3492000	3494000	-0.3859	-0.2874	-0.4871
chr2L	3494000	3496000	-0.1756	0.0037	-0.3989
chr2L	3496000	3498000	-0.2429	-0.2579	-0.2936
chr2L	3498000	3500000	-0.2792	-0.105	-0.3506
chr2L	3500000	3502000	-0.2873	-0.1737	-0.4776
chr2L	3502000	3504000	-0.037	-0.1011	-0.2563
chr2L	3504000	3506000	-0.1082	-0.1951	-0.1102
chr2L	3506000	3508000	-0.0886	-0.1166	0.2369
chr2L	3508000	3510000	-0.297	-0.1537	-0.0893
chr2L	3510000	3512000	0.0283	0.0339	0.109
chr2L	3512000	3514000	0.5034	0.6587	0.4862
chr2L	3514000	3516000	0.7625	1.2036	0.0425
chr2L	3516000	3518000	0.2268	0.0869	0.2051
chr2L	3518000	3520000	0.1047	0.0242	-0.0396
chr2L	3520000	3522000	-0.0313	-0.2654	-0.0569
chr2L	3522000	3524000	0.1146	0.1755	0.235
chr2L	3524000	3526000	0.175	0.7219	0.8415
chr2L	3526000	3528000	0.1408	0.0652	0.3568
chr2L	3528000	3530000	0.6033	0.3911	0.1974
chr2L	3530000	3532000	0.2443	-0.0103	-0.0913
chr2L	3532000	3534000	-0.1479	-0.2261	0.514
chr2L	3534000	3536000	0.0284	-0.166	0.4048
chr2L	3536000	3538000	-0.2266	-0.33	0.1502
chr2L	3538000	3540000	-0.0268	-0.3354	0.859
chr2L	3540000	3542000	-0.0719	-0.1791	0.1745
chr2L	3542000	3544000	-0.4842	-0.2214	-0.2223
chr2L	3544000	3546000	-0.0873	0.0323	0.4242
chr2L	3546000	3548000	-0.2475	-0.2326	0.2555
chr2L	3548000	3550000	-0.2081	-0.2482	-0.3319
chr2L	3550000	3552000	-0.2967	-0.0633	-0.3513
chr2L	3552000	3554000	-0.1585	-0.0866	-0.2622
chr2L	3554000	3556000	-0.3456	-0.3616	-0.3313
chr2L	3556000	3558000	-0.1788	-0.0837	-0.0742
chr2L	3558000	3560000	-0.3424	-0.129	-0.1965
chr2L	3560000	3562000	-0.2195	-0.2741	-0.0152
chr2L	3562000	3564000	-0.2484	-0.5004	-0.2621
chr2L	3564000	3566000	-0.5117	-0.6576	-0.5833
chr2L	3566000	3568000	-0.1946	-0.0627	-0.2978
chr2L	3568000	3570000	-0.1758	-0.2593	-0.1471
chr2L	3570000	3572000	-0.4054	-0.1448	0.0075
chr2L	3572000	3574000	-0.2016	0.0388	0.2249
chr2L	3574000	3576000	-0.1635	-0.0802	-0.1019
chr2L	3576000	3578000	-0.1951	-0.0702	-0.0965
chr2L	3578000	3580000	0.0085	0.135	-0.0086
chr2L	3580000	3582000	-0.015	0.0075	0.3847
chr2L	3582000	3584000	-0.1627	-0.0113	-0.0338
chr2L	3584000	3586000	-0.2554	-0.2871	-0.2517
chr2L	3586000	3588000	-0.2204	-0.1659	-0.3038
chr2L	3588000	3590000	-0.2071	-0.1604	-0.3486
chr2L	3590000	3592000	-0.4132	-0.1473	-0.2795
chr2L	3592000	3594000	-0.6135	-0.3498	-0.3663
chr2L	3594000	3596000	-0.2305	0.0122	-0.2429
chr2L	3596000	3598000	0.0181	0.0788	-0.1639
chr2L	3598000	3600000	-0.2678	-0.1041	-0.1628
chr2L	3600000	3602000	-0.2165	0.018	0.0986
chr2L	3602000	3604000	-0.256	-0.0144	-0.1296
chr2L	3604000	3606000	-0.023	-0.0554	0.063
chr2L	3608000	3610000	-0.157	-0.2653	-0.2931
chr2L	3610000	3612000	-0.3638	-0.1593	-0.1809
chr2L	3612000	3614000	-0.2135	-0.1241	-0.1275
chr2L	3614000	3616000	-0.0945	-0.1187	-0.1414
chr2L	3616000	3618000	-0.2796	-0.1405	-0.0087
chr2L	3618000	3620000	0.4774	0.5771	0.0579
chr2L	3620000	3622000	0.2565	0.077	0.2115
chr2L	3622000	3624000	-0.0852	-0.0328	0.2453
chr2L	3624000	3626000	0.0442	0.1016	0.2205
chr2L	3626000	3628000	-0.0579	0.0738	0.1113
chr2L	3628000	3630000	0.0404	0.3832	0.9015
chr2L	3630000	3632000	0.2514	0.6264	0.7892
chr2L	3632000	3634000	0.0803	0.0973	0.7278
chr2L	3634000	3636000	-0.1054	0.031	0.1866
chr2L	3636000	3638000	-0.1298	0.0249	0.1975
chr2L	3638000	3640000	0.0035	0.2149	0.4204
chr2L	3640000	3642000	-0.1293	0.7819	1.0875
chr2L	3642000	3644000	0.0664	0.5415	0.8793
chr2L	3644000	3646000	-0.1239	0.276	0.5029
chr2L	3646000	3648000	-0.0938	-0.0379	0.3369
chr2L	3648000	3650000	0.1181	0.043	0.7312
chr2L	3654000	3656000	0.1574	0.1609	0.2564
chr2L	3656000	3658000	0.5885	0.7466	0.3356
chr2L	3658000	3660000	-0.0691	-0.0826	0.5705
chr2L	3660000	3662000	-0.0813	-0.0702	0.526
chr2L	3662000	3664000	-0.13	-0.1636	0.5691
chr2L	3664000	3666000	-0.3276	-0.2042	-0.1461
chr2L	3666000	3668000	-0.1866	-0.1858	-0.1311
chr2L	3668000	3670000	-0.0099	-0.3544	-0.1653
chr2L	3670000	3672000	0.051	0.0069	-0.0552
chr2L	3672000	3674000	-0.1877	-0.1135	-0.16
chr2L	3674000	3676000	-0.0554	-0.1111	-0.0767
chr2L	3676000	3678000	-0.1739	-0.3489	-0.2238
chr2L	3678000	3680000	-0.2149	-0.2978	-0.2324
chr2L	3680000	3682000	-0.2412	-0.2815	-0.1835
chr2L	3684000	3686000	-0.0491	0.1589	0.1816
chr2L	3686000	3688000	-0.2418	-0.0919	0.5162
chr2L	3688000	3690000	-0.013	0.2186	0.3156
chr2L	3690000	3692000	-0.035	-0.0211	0.1448
chr2L	3692000	3694000	-0.0957	0.2186	0.4589
chr2L	3694000	3696000	0.0805	0.459	0.9059
chr2L	3696000	3698000	0.0199	0.33	0.4828
chr2L	3698000	3700000	-0.0355	-0.1447	-0.0241
chr2L	3700000	3702000	0.0464	-0.243	-0.0543
chr2L	3702000	3704000	-0.1161	-0.0368	0.1959
chr2L	3704000	3706000	0.1392	0.3347	0.6154
chr2L	3706000	3708000	0.2257	0.7495	0.8869
chr2L	3708000	3710000	0.092	0.5001	0.5905
chr2L	3710000	3712000	0.7009	0.7424	0.3053
chr2L	3712000	3714000	0.9017	1.5753	0.1732
chr2L	3714000	3716000	0.1622	0.2943	0.1727
chr2L	3716000	3718000	0.0973	-0.0035	0.1832
chr2L	3718000	3720000	-0.2097	-0.2603	0.1728
chr2L	3720000	3722000	-0.2272	-0.2734	-0.0688
chr2L	3722000	3724000	-0.1334	0.0776	0.1009
chr2L	3724000	3726000	-0.0937	0.37	0.7785
chr2L	3726000	3728000	-0.1461	0.1083	0.3548
chr2L	3728000	3730000	-0.0678	-0.0149	0.1377
chr2L	3730000	3732000	-0.1089	-0.0636	0.2023
chr2L	3734000	3736000	-0.1199	-0.1429	-0.103
chr2L	3738000	3740000	-0.0808	-0.1263	-0.2673
chr2L	3740000	3742000	-0.1481	-0.1659	-0.1176
chr2L	3744000	3746000	-0.2626	-0.0968	0.0405
chr2L	3746000	3748000	-0.2774	-0.2405	-0.2027
chr2L	3748000	3750000	-0.138	0.0133	0.2134
chr2L	3750000	3752000	-0.2075	0.0677	0.1549
chr2L	3752000	3754000	-0.2483	0.0322	0.6439
chr2L	3756000	3758000	-0.1957	-0.3529	-0.2393
chr2L	3758000	3760000	-0.4064	-0.4075	-0.4055
chr2L	3760000	3762000	-0.1149	-0.1963	-0.128
chr2L	3762000	3764000	-0.1719	-0.1946	-0.0592
chr2L	3764000	3766000	-0.096	-0.0177	0.2226
chr2L	3766000	3768000	-0.084	0.3157	0.6098
chr2L	3768000	3770000	-0.0627	0.3109	0.7441
chr2L	3770000	3772000	0.2792	0.7271	0.7835
chr2L	3772000	3774000	0.3969	0.2909	0.5919
chr2L	3774000	3776000	0.088	0.3796	0.689
chr2L	3776000	3778000	0.0747	0.5128	0.8501
chr2L	3778000	3780000	0.054	0.3591	0.8983
chr2L	3780000	3782000	-0.1419	0.0894	0.2673
chr2L	3782000	3784000	-0.0792	-0.0015	-0.0396
chr2L	3784000	3786000	-0.1688	-0.2935	-0.0512
chr2L	3786000	3788000	-0.1765	-0.2415	0.2612
chr2L	3788000	3790000	-0.1219	0.3332	0.7616
chr2L	3790000	3792000	-0.1358	-0.1807	0.1653
chr2L	3792000	3794000	-0.1142	0.0053	-0.1211
chr2L	3794000	3796000	-0.2719	-0.2237	-0.3868
chr2L	3796000	3798000	-0.1464	-0.1931	-0.1228
chr2L	3798000	3800000	-0.3028	-0.3821	-0.3298
chr2L	3800000	3802000	-0.1881	-0.2134	-0.1671
chr2L	3802000	3804000	0.1679	0.1949	0.2635
chr2L	3804000	3806000	0.1698	0.0578	0.4595
chr2L	3806000	3808000	-0.0664	-0.0141	0.5852
chr2L	3808000	3810000	-0.2245	-0.4039	0.3874
chr2L	3810000	3812000	0.0945	-0.0016	0.2963
chr2L	3812000	3814000	0.987	0.5448	0.2667
chr2L	3814000	3816000	-0.1697	-0.3946	0.0265
chr2L	3816000	3818000	-0.2606	-0.2865	-0.2304
chr2L	3818000	3820000	-0.1402	-0.16	-0.2312
chr2L	3820000	3822000	-0.0734	-0.3921	-0.2172
chr2L	3822000	3824000	-0.2618	-0.1453	-0.0357
chr2L	3824000	3826000	0.0182	-0.0253	0.7172
chr2L	3826000	3828000	0.1548	-0.0157	0.4429
chr2L	3828000	3830000	-0.0626	-0.2362	0.0257
chr2L	3830000	3832000	-0.2724	-0.4344	0.0079
chr2L	3832000	3834000	-0.1116	-0.2509	0.1119
chr2L	3834000	3836000	-0.1083	-0.1568	0.6284
chr2L	3836000	3838000	0.0095	-0.1203	1.0108
chr2L	3838000	3840000	-0.0196	-0.2203	0.1553
chr2L	3840000	3842000	-0.3739	-0.222	0.0533
chr2L	3842000	3844000	-0.18	-0.1359	-0.0486
chr2L	3844000	3846000	-0.0765	-0.251	-0.1601
chr2L	3846000	3848000	-0.1405	-0.1217	-0.1606
chr2L	3848000	3850000	-0.1244	-0.259	-0.1631
chr2L	3850000	3852000	-0.3126	-0.3053	-0.3192
chr2L	3852000	3854000	-0.1393	-0.2003	-0.2852
chr2L	3854000	3856000	-0.2662	-0.204	0.1878
chr2L	3856000	3858000	-0.3669	-0.1733	-0.277
chr2L	3860000	3862000	-0.0596	-0.0485	0.1701
chr2L	3862000	3864000	0.2002	-0.256	0.1106
chr2L	3864000	3866000	-0.0948	-0.0045	-0.0426
chr2L	3866000	3868000	0.2659	0.1688	-0.1328
chr2L	3868000	3870000	0.2515	-0.0039	0.0351
chr2L	3870000	3872000	0.6206	0.109	0.2627
chr2L	3872000	3874000	0.7165	0.9793	0.0881
chr2L	3874000	3876000	0.0258	0.102	0.166
chr2L	3878000	3880000	-0.0441	0.1232	0.4157
chr2L	3880000	3882000	0.0652	0.3214	0.5254
chr2L	3882000	3884000	-0.039	0.0129	0.0939
chr2L	3884000	3886000	-0.0091	-0.0146	0.0161
chr2L	3886000	3888000	0.1241	-0.0172	0.1945
chr2L	3888000	3890000	0.1406	0.2725	0.4181
chr2L	3890000	3892000	0.0432	-0.0752	0.2497
chr2L	3892000	3894000	-0.0143	-0.0517	0.1658
chr2L	3894000	3896000	0.3683	0.6072	0.2999
chr2L	3896000	3898000	0.3031	0.4884	0.5262
chr2L	3898000	3900000	0.2443	0.7017	0.7178
chr2L	3900000	3902000	-0.1782	-0.2512	-0.0504
chr2L	3902000	3904000	-0.0495	-0.2806	-0.0415
chr2L	3906000	3908000	-0.3173	-0.4154	-0.381
chr2L	3908000	3910000	-0.1759	-0.4754	-0.3335
chr2L	3910000	3912000	-0.4363	-0.4994	-0.6434
chr2L	3912000	3914000	-0.2261	-0.2874	-0.5127
chr2L	3914000	3916000	-0.2618	-0.2178	-0.3697
chr2L	3916000	3918000	-0.1218	0.0524	-0.2972
chr2L	3918000	3920000	-0.4065	-0.2502	-0.5762
chr2L	3920000	3922000	-0.3806	-0.4078	-0.5132
chr2L	3922000	3924000	-0.2316	-0.2216	-0.382
chr2L	3926000	3928000	-0.2023	-0.1975	-0.075
chr2L	3928000	3930000	-0.1502	-0.2983	-0.3612
chr2L	3930000	3932000	-0.1651	-0.2659	-0.3637
chr2L	3932000	3934000	-0.112	-0.2004	-0.2276
chr2L	3934000	3936000	-0.0662	-0.2425	-0.2471
chr2L	3936000	3938000	-0.35	-0.3502	-0.4677
chr2L	3940000	3942000	-0.2272	-0.3364	-0.4011
chr2L	3942000	3944000	-0.2532	-0.3647	-0.317
chr2L	3944000	3946000	-0.1958	-0.2448	-0.3276
chr2L	3946000	3948000	-0.0031	-0.2827	-0.1673
chr2L	3948000	3950000	-0.1072	-0.4226	-0.3758
chr2L	3950000	3952000	-0.288	-0.4599	-0.522
chr2L	3952000	3954000	-0.1444	-0.2887	-0.3732
chr2L	3954000	3956000	-0.2057	-0.2215	-0.3352
chr2L	3956000	3958000	-0.2678	-0.247	-0.1519
chr2L	3958000	3960000	-0.3056	0.1957	0.3087
chr2L	3962000	3964000	-0.1236	-0.2939	-0.2221
chr2L	3966000	3968000	-0.2898	-0.4135	-0.4376
chr2L	3968000	3970000	-0.2113	-0.319	-0.3891
chr2L	3970000	3972000	-0.2629	-0.4892	-0.349
chr2L	3972000	3974000	-0.2631	-0.3716	-0.4272
chr2L	3974000	3976000	-0.1459	-0.0927	-0.3473
chr2L	3976000	3978000	-0.2149	-0.3974	-0.2508
chr2L	3978000	3980000	-0.1975	-0.4467	-0.2396
chr2L	3980000	3982000	-0.246	-0.3179	-0.4175
chr2L	3982000	3984000	-0.2161	-0.5757	-0.4775
chr2L	3984000	3986000	-0.3614	-0.6325	-0.3139
chr2L	3988000	3990000	-0.1789	-0.2487	-0.2647
chr2L	3992000	3994000	-0.0369	-0.2125	-0.2051
chr2L	3998000	4000000	-0.2457	-0.2267	-0.3413
chr2L	4000000	4002000	-0.1141	-0.3675	-0.18
chr2L	4002000	4004000	-0.0819	-0.1778	-0.1082
chr2L	4004000	4006000	-0.1285	0.386	0.593
chr2L	4006000	4008000	0.0945	0.3059	0.7555
chr2L	4008000	4010000	-0.0648	0.0805	0.3725
chr2L	4010000	4012000	-0.2879	-0.3349	-0.0943
chr2L	4012000	4014000	-0.1866	-0.0343	0.1037
chr2L	4014000	4016000	-0.1131	-0.3067	-0.1989
chr2L	4016000	4018000	-0.3334	-0.3613	-0.3455
chr2L	4018000	4020000	-0.1615	-0.3554	-0.2323
chr2L	4020000	4022000	0.0136	-0.2408	-0.0106
chr2L	4022000	4024000	-0.1915	-0.2527	-0.1391
chr2L	4024000	4026000	-0.1447	-0.4544	-0.2944
chr2L	4026000	4028000	-0.1724	-0.354	-0.491
chr2L	4030000	4032000	0	-0.1873	0.163
chr2L	4034000	4036000	-0.255	-0.2156	-0.2305
chr2L	4036000	4038000	-0.226	-0.0697	0.0623
chr2L	4038000	4040000	-0.1367	0.0588	0.2632
chr2L	4042000	4044000	-0.2936	-0.3844	-0.2843
chr2L	4044000	4046000	-0.2175	-0.1872	-0.2202
chr2L	4046000	4048000	-0.1112	-0.0164	-0.0985
chr2L	4048000	4050000	-0.1933	-0.2443	-0.2836
chr2L	4050000	4052000	-0.1161	-0.2412	-0.3323
chr2L	4054000	4056000	-0.2919	-0.2869	-0.2526
chr2L	4062000	4064000	-0.2034	-0.3888	-0.2853
chr2L	4064000	4066000	-0.2238	-0.2555	-0.1255
chr2L	4072000	4074000	-0.1477	-0.3524	-0.279
chr2L	4074000	4076000	-0.1256	-0.5505	-0.3958
chr2L	4076000	4078000	-0.0533	-0.2609	-0.1185
chr2L	4078000	4080000	-0.2088	-0.1034	-0.2105
chr2L	4082000	4084000	-0.1525	-0.2865	-0.3309
chr2L	4086000	4088000	-0.1149	-0.0419	0.2976
chr2L	4088000	4090000	-0.3206	-0.3156	-0.1998
chr2L	4090000	4092000	-0.1161	-0.263	-0.206
chr2L	4092000	4094000	-0.4015	0.0685	0.064
chr2L	4094000	4096000	-0.277	-0.1928	-0.1203
chr2L	4098000	4100000	-0.2203	-0.004	-0.3717
chr2L	4100000	4102000	-0.3598	-0.0467	-0.4592
chr2L	4102000	4104000	-0.231	-0.1399	-0.2784
chr2L	4104000	4106000	-0.2416	-0.3281	-0.279
chr2L	4106000	4108000	-0.1483	-0.3014	-0.1576
chr2L	4108000	4110000	-0.2919	-0.3852	0.0986
chr2L	4110000	4112000	-0.2136	0.0019	0.598
chr2L	4112000	4114000	-0.263	-0.0156	0.4231
chr2L	4114000	4116000	-0.1889	0.0233	0.6587
chr2L	4116000	4118000	-0.0947	0.247	0.7276
chr2L	4118000	4120000	-0.1165	0.5868	1.1332
chr2L	4120000	4122000	0.2508	0.5073	0.7882
chr2L	4122000	4124000	0.4182	1.0791	0.5999
chr2L	4124000	4126000	-0.0972	0.0754	0.6053
chr2L	4126000	4128000	-0.2843	-0.2392	-0.1
chr2L	4128000	4130000	-0.284	-0.3144	-0.4127
chr2L	4130000	4132000	-0.4511	-0.3198	-0.4433
chr2L	4132000	4134000	-0.2772	-0.2191	-0.1652
chr2L	4134000	4136000	-0.1864	-0.2718	-0.2023
chr2L	4136000	4138000	-0.2152	-0.3704	-0.27
chr2L	4138000	4140000	-0.2482	-0.2926	-0.4216
chr2L	4140000	4142000	-0.198	-0.4694	-0.2774
chr2L	4142000	4144000	-0.339	-0.3625	-0.4401
chr2L	4144000	4146000	-0.3825	-0.3171	-0.3533
chr2L	4148000	4150000	-0.2585	-0.3713	-0.4699
chr2L	4150000	4152000	-0.0985	-0.2249	-0.2771
chr2L	4152000	4154000	-0.192	-0.1889	-0.3226
chr2L	4154000	4156000	-0.0822	-0.1876	-0.1997
chr2L	4158000	4160000	-0.1236	-0.1273	-0.3598
chr2L	4160000	4162000	-0.2476	-0.5099	-0.3625
chr2L	4164000	4166000	-0.3316	-0.5181	-0.5827
chr2L	4166000	4168000	-0.2988	-0.384	-0.4865
chr2L	4170000	4172000	-0.0914	-0.279	-0.3036
chr2L	4172000	4174000	-0.2984	-0.2926	-0.4579
chr2L	4174000	4176000	-0.266	-0.4179	-0.5857
chr2L	4176000	4178000	-0.1018	-0.2894	-0.306
chr2L	4178000	4180000	-0.1537	-0.1993	-0.2253
chr2L	4180000	4182000	-0.0899	-0.2016	0.1628
chr2L	4184000	4186000	0.0251	-0.0831	0.4012
chr2L	4186000	4188000	0.9232	0.9718	0.2024
chr2L	4188000	4190000	-0.1249	-0.3725	0.0282
chr2L	4190000	4192000	-0.0165	-0.2606	0.0462
chr2L	4192000	4194000	-0.1212	-0.3853	0.0772
chr2L	4194000	4196000	0.1798	0.0016	0.407
chr2L	4196000	4198000	0.57	1.1162	0.1646
chr2L	4198000	4200000	0.1337	-0.0582	-0.0178
chr2L	4200000	4202000	-0.1546	-0.0276	-0.4275
chr2L	4202000	4204000	-0.1645	-0.1456	-0.3987
chr2L	4204000	4206000	-0.0739	0.0417	-0.3365
chr2L	4206000	4208000	-0.0783	-0.0334	-0.3937
chr2L	4208000	4210000	-0.2535	-0.2756	-0.5092
chr2L	4210000	4212000	-0.2197	-0.2031	-0.3958
chr2L	4212000	4214000	-0.1277	-0.1127	-0.3242
chr2L	4214000	4216000	-0.1749	0.0035	-0.4017
chr2L	4216000	4218000	-0.1102	-0.071	-0.4766
chr2L	4218000	4220000	-0.3212	-0.6063	-0.4898
chr2L	4220000	4222000	-0.2495	-0.4727	-0.4264
chr2L	4222000	4224000	-0.1415	-0.1629	-0.216
chr2L	4224000	4226000	0.3656	0.2798	0.3631
chr2L	4226000	4228000	0.8135	1.3012	0.08
chr2L	4228000	4230000	0.8228	1.2801	0.0392
chr2L	4230000	4232000	-0.1208	-0.1047	-0.0476
chr2L	4232000	4234000	-0.123	-0.1377	-0.3211
chr2L	4234000	4236000	-0.3092	-0.3077	-0.5496
chr2L	4236000	4238000	-0.3281	-0.3925	-0.4571
chr2L	4238000	4240000	-0.307	-0.3905	-0.5035
chr2L	4240000	4242000	-0.3415	-0.3954	-0.4531
chr2L	4242000	4244000	-0.2755	-0.2601	-0.3928
chr2L	4244000	4246000	-0.3053	-0.3177	-0.3417
chr2L	4246000	4248000	-0.2858	-0.3698	-0.4089
chr2L	4248000	4250000	-0.2424	-0.016	-0.413
chr2L	4250000	4252000	-0.1721	-0.2032	-0.3159
chr2L	4252000	4254000	-0.1701	-0.0793	-0.1909
chr2L	4254000	4256000	-0.4301	-0.2871	-0.3173
chr2L	4256000	4258000	-0.4011	-0.3171	-0.4965
chr2L	4258000	4260000	-0.4829	-0.2774	-0.6961
chr2L	4260000	4262000	-0.3109	-0.0479	-0.4771
chr2L	4262000	4264000	-0.3181	-0.2999	-0.4886
chr2L	4264000	4266000	-0.4475	-0.2581	-0.5827
chr2L	4266000	4268000	-0.5548	-0.3107	-0.7253
chr2L	4268000	4270000	-0.3705	-0.2596	-0.5773
chr2L	4270000	4272000	-0.2686	-0.422	-0.4089
chr2L	4272000	4274000	-0.5175	-0.3424	-0.5353
chr2L	4274000	4276000	-0.336	-0.2643	-0.5296
chr2L	4276000	4278000	-0.2355	-0.3551	-0.4519
chr2L	4278000	4280000	-0.1798	-0.1533	-0.4385
chr2L	4280000	4282000	-0.2368	-0.2865	-0.4495
chr2L	4282000	4284000	-0.2964	-0.1407	-0.0047
chr2L	4284000	4286000	-0.4751	-0.4367	-0.2937
chr2L	4286000	4288000	-0.3155	-0.2111	-0.3362
chr2L	4288000	4290000	-0.1836	-0.2125	-0.37
chr2L	4290000	4292000	-0.2494	-0.3648	-0.256
chr2L	4292000	4294000	-0.3714	-0.2229	-0.5568
chr2L	4294000	4296000	-0.3745	-0.27	-0.415
chr2L	4296000	4298000	-0.3056	-0.2119	-0.5227
chr2L	4298000	4300000	-0.3746	-0.2526	-0.5666
chr2L	4300000	4302000	-0.4158	-0.494	-0.3611
chr2L	4302000	4304000	-0.4684	-0.5553	-0.6341
chr2L	4304000	4306000	-0.3001	-0.3657	-0.5027
chr2L	4306000	4308000	-0.1687	-0.2522	-0.3658
chr2L	4308000	4310000	-0.3211	-0.3141	-0.532
chr2L	4310000	4312000	-0.4282	-0.36	-0.5071
chr2L	4314000	4316000	-0.3841	-0.1643	-0.2515
chr2L	4316000	4318000	-0.4182	-0.1873	0.5169
chr2L	4318000	4320000	-0.294	-0.3893	-0.0427
chr2L	4320000	4322000	-0.1654	-0.1993	0.003
chr2L	4322000	4324000	-0.3301	-0.5835	-0.2253
chr2L	4324000	4326000	-0.0347	0.0714	0.0561
chr2L	4326000	4328000	-0.1833	0.0059	-0.04
chr2L	4328000	4330000	-0.1754	0.0176	0.0437
chr2L	4330000	4332000	-0.0821	-0.1	-0.0539
chr2L	4332000	4334000	0.1533	0.3707	0.495
chr2L	4334000	4336000	0.7221	1.6826	0.7194
chr2L	4336000	4338000	0.2238	0.8625	1.0945
chr2L	4338000	4340000	0.0674	0.9863	0.9767
chr2L	4340000	4342000	0.1012	0.7111	0.9548
chr2L	4342000	4344000	-0.02	0.1598	0.1823
chr2L	4344000	4346000	-0.2353	-0.3414	0.2573
chr2L	4346000	4348000	-0.2816	-0.325	-0.05
chr2L	4348000	4350000	-0.2098	-0.1653	-0.1463
chr2L	4350000	4352000	-0.397	-0.0139	-0.3454
chr2L	4352000	4354000	-0.2187	-0.2384	-0.4484
chr2L	4354000	4356000	-0.4899	-0.3218	-0.6264
chr2L	4356000	4358000	-0.3263	-0.1569	-0.3255
chr2L	4358000	4360000	-0.2765	-0.007	-0.0864
chr2L	4360000	4362000	-0.2194	0.0172	-0.1705
chr2L	4362000	4364000	-0.3897	-0.1206	-0.3816
chr2L	4364000	4366000	-0.3413	0.0412	-0.1938
chr2L	4366000	4368000	-0.1976	0.2093	0.3344
chr2L	4368000	4370000	0.058	0.7209	0.9143
chr2L	4370000	4372000	0.216	0.0875	0.7311
chr2L	4372000	4374000	0.7727	1.1482	0.5643
chr2L	4374000	4376000	0.1093	0.4995	0.3814
chr2L	4376000	4378000	0.1548	0.9152	0.7237
chr2L	4378000	4380000	0.1533	0.3444	0.5579
chr2L	4380000	4382000	0.3492	0.2202	0.2764
chr2L	4382000	4384000	0.534	0.6154	0.299
chr2L	4384000	4386000	0.8084	0.9939	0.3699
chr2L	4386000	4388000	0.7309	0.6402	0.495
chr2L	4388000	4390000	-0.0509	0.0121	0.6021
chr2L	4390000	4392000	0.0254	0.1787	-0.0532
chr2L	4392000	4394000	0.9622	1.2446	0.1784
chr2L	4394000	4396000	0.6067	0.7323	0.1938
chr2L	4396000	4398000	0.0927	-0.1283	0.0803
chr2L	4398000	4400000	-0.1572	-0.4861	-0.1291
chr2L	4400000	4402000	-0.1695	-0.5761	-0.3664
chr2L	4402000	4404000	0.5163	0.555	-0.1195
chr2L	4404000	4406000	0.1577	-0.1757	-0.1901
chr2L	4406000	4408000	-0.0201	0.0375	-0.1849
chr2L	4408000	4410000	-0.0876	0.0476	-0.3178
chr2L	4410000	4412000	-0.2008	-0.3166	-0.3267
chr2L	4412000	4414000	-0.2973	-0.2057	-0.4233
chr2L	4414000	4416000	-0.2908	-0.2443	-0.4361
chr2L	4416000	4418000	-0.23	-0.2343	-0.2518
chr2L	4418000	4420000	-0.1525	-0.1335	0.4207
chr2L	4420000	4422000	-0.2738	-0.3561	-0.2159
chr2L	4422000	4424000	-0.4304	-0.4395	-0.4696
chr2L	4424000	4426000	-0.1619	-0.5283	-0.1654
chr2L	4426000	4428000	-0.2441	-0.3511	-0.4334
chr2L	4428000	4430000	-0.506	-0.3442	-0.4931
chr2L	4430000	4432000	-0.3684	-0.4308	-0.4243
[truncated: 51,385 more rows]
