# Supplementary material for: High-resolution single-cell 3D-models of chromatin ensembles during Drosophila embryogenesis
Source: Nat Commun. 2021 Jan 8;12:205. doi: 10.1038/s41467-020-20490-9 (PMC7794469; doi:10.1038/s41467-020-20490-9)
Supplement: Supplementary file 4 — Source Data [file 41467_2020_20490_MOESM4_ESM.zip › Source Data/Supplementary Figure 7.xlsx]

## Sheet: Sheet1
#Radius of gyration (ROG), end-to-end distances (ETE) and loop distances for the original ensemble
ID	ROG	ETE	p1-p2	p1-p3	p2-p3
No.1	197.786	583.346	177.459	302.633	183.089
No.2	168.684	536	165.434	257.429	146.034
No.3	169.536	606.967	178.399	284.228	193.68
No.4	143.071	133.273	196.78	257.044	76.9357
No.5	164.113	567.131	74.309	185.285	126.616
No.6	152.934	528.968	107.817	268.582	185.18
No.7	152.749	514.537	69.4616	139.3	126.911
No.8	155.226	474.219	200.533	240.169	99.5878
No.9	167.04	656.034	269.519	334.604	82.3357
No.10	159.389	236.126	194.541	240.571	159.985
No.11	175.44	681.606	198.504	245.897	134.042
No.12	161.319	262.823	75.1564	80.9382	88.5797
No.13	127.215	405.841	113.787	230.792	133.987
No.14	167.92	433.343	105.593	69.4201	64.8061
No.15	164.945	606.194	119.582	245.204	177.089
No.16	146.275	341.857	106.397	200.932	114.433
No.17	197.375	576.635	177.459	302.633	183.089
No.18	172.447	173.962	201.967	84.5809	233.479
No.19	135.908	231.286	167.786	73.6869	217.048
No.20	157.91	396.637	99.3822	269.055	197.985
No.21	176.168	584.038	87.0061	192.98	137.096
No.22	122.648	407.756	113.787	145.302	200.368
No.23	147.978	313.367	186.119	202.892	70.2116
No.24	125.951	214.965	186.648	76.4336	205.369
No.25	152.743	522.953	123.538	222.786	193.091
No.26	164.869	708.871	65.0711	149.827	134.593
No.27	157.747	546.917	198.373	259.534	149.815
No.28	157.069	638.369	69.8353	193.783	203.048
No.29	154.533	322.48	109.34	87.0244	136.217
No.30	169.736	637.983	99.9718	182.675	96.3637
No.31	171.727	745.558	150.385	208.463	256.286
No.32	172.846	644.78	67.1378	288.162	251.964
No.33	149.068	511.136	155.337	225.524	138.481
No.34	157.195	560.508	60.1418	122.446	125.965
No.35	151.616	611.707	198.68	254.281	82.3357
No.36	162.087	259.209	125.629	78.5138	153.984
No.37	143.337	392.156	70.3455	202.222	230.352
No.38	160.418	472.035	67.4825	165.263	202.38
No.39	125.625	437.585	173.176	243.509	147.793
No.40	150.754	581.625	59.5144	231.06	234.425
No.41	130.039	317.827	64.1458	117.69	116.916
No.42	160.935	526.773	89.606	197.918	204.116
No.43	144.961	322.42	88.7509	137.603	217.118
No.44	152.549	370.729	71.4196	88.1222	113.045
No.45	137.268	301.269	59.5144	231.06	234.425
No.46	160.531	347.764	76.0548	241.13	174.509
No.47	141.62	427.308	96.8862	193.697	117.446
No.48	148.367	313.647	143.077	158.906	157.562
No.49	177.704	357.818	88.0385	281.085	246.431
No.50	144.674	469.846	99.3822	201.489	142.226
No.51	141.567	266.45	95.9002	199.404	138.545
No.52	138.873	375.33	78.9944	210.453	171.796
No.53	147.76	402.87	160.615	144.922	95.4635
No.54	184.89	713.879	181.3	340.489	171.359
No.55	150.986	609.761	56.3417	296.568	276.602
No.56	178.623	377.478	140.428	281.229	191.071
No.57	190.532	409.449	210.933	320.4	160.805
No.58	145.323	286.007	190.622	71.9919	195.924
No.59	177.765	714.901	93.592	202.377	143.129
No.60	187.466	555.298	242.197	274.928	159.267
No.61	157.915	376.937	166.269	221.711	130.696
No.62	133.926	363.424	87.4574	68.931	133.287
No.63	144.76	365.587	117.796	279.906	222.38
No.64	174.835	581.789	101.864	260.115	208.609
No.65	144.119	435.336	71.6071	161.732	161.276
No.66	179.563	513.231	168.865	339.565	208.718
No.67	177.029	521.083	201.967	368.823	242.828
No.68	136.456	324.058	84.5421	183.128	124.76
No.69	132.861	235.212	75.1416	194.601	192.123
No.70	149.109	217.02	140.361	203.153	216.928
No.71	177.137	600.216	98.8791	178.617	195.477
No.72	136.203	166.89	118.017	101.637	169.965
No.73	171.623	511.464	155.679	237.288	98.5788
No.74	176.304	353.161	104.88	191.193	102.412
No.75	166.366	515.155	189.611	315.602	228.054
No.76	153.411	590.701	86.3708	122.68	108.77
No.77	165.962	338.38	201.967	67.4564	230.629
No.78	139.644	161.77	191.289	210.016	108.205
No.79	150.772	492.233	79.9373	222.833	211.825
No.80	167.082	515.826	84.8603	218.113	179.736
No.81	181.532	625.128	117.715	258.55	153.354
No.82	168.033	514.337	88.7509	220.679	283.514
No.83	191.486	396.615	119.272	188.11	88.8317
No.84	142.254	191.403	82.3389	70.2872	95.3195
No.85	152.592	363.974	196.78	257.044	76.9357
No.86	147.975	355.108	167.786	206.442	206.692
No.87	155.731	379.56	135.063	155.041	123.138
No.88	135.439	347.388	95.8639	132.879	204.897
No.89	185.593	437.521	107.983	246.207	222.403
No.90	151.882	363.607	203.887	118.636	172.293
No.91	137.133	192.079	174.12	201.355	147.974
No.92	180.683	773.314	203.18	255.35	237.098
No.93	172.893	548.615	60.8992	240.719	234.425
No.94	186.443	624.733	244.09	346.025	200.435
No.95	157.644	535.633	169.753	281.806	147.793
No.96	142.041	271.269	125	151.785	162.517
No.97	139.98	84.5393	136.023	75.3436	89.3501
No.98	159.136	545.334	73.8312	241.441	226.676
No.99	158.363	461.537	71.925	188.996	130.838
No.100	172.498	629.779	80.3025	235.907	203.754
No.101	184.57	392.529	176.393	221.97	88.2598
No.102	158.089	499.663	67.8465	231.151	224.712
No.103	144.261	48.7602	115.22	159.535	99.8795
No.104	132.833	433.521	168.81	232.802	89.9657
No.105	141.088	600.106	72.6098	92.9696	95.2446
No.106	169.682	471.618	155.679	237.288	98.5788
No.107	179.515	485.913	303.632	132.924	246.474
No.108	145.614	551.293	61.1424	182.233	207.41
No.109	157.442	668.521	132.245	158.671	264.165
No.110	165.356	538.755	157.327	214.122	187.313
No.111	155.501	326.174	123.538	193.459	214.031
No.112	172.147	540.337	57.124	237.462	204.461
No.113	146.011	486.416	152.781	66.4741	114.316
No.114	165.416	506.815	77.6155	198.054	143.811
No.115	140.675	325.161	69.8353	110.782	90.9196
No.116	151.161	472.888	119.647	194.307	179.686
No.117	150.477	501.212	79.9373	222.833	211.825
No.118	126.542	243.718	82.7929	243.242	183.443
No.119	153.372	398.849	75.712	180.939	161.881
No.120	141.35	370.526	135.588	95.3274	193.084
No.121	151.223	382.662	72.4159	128.296	168.721
No.122	142.263	219.174	135.588	104.004	82.9184
No.123	141.969	92.629	136.023	75.3436	89.3501
No.124	155.431	249.931	108.548	95.7852	73.2312
No.125	150.803	279.369	145.43	186.914	136.863
No.126	136.849	317.711	68.2576	244.264	199.311
No.127	196.122	526.572	229.439	368.988	171.869
No.128	139.948	401.526	87.7827	125.899	145.771
No.129	151.839	295.517	87.7827	200.335	194.136
No.130	143.179	122.094	136.023	75.3436	89.3501
No.131	157.797	525.811	104.012	170.077	163.491
No.132	147.357	341.158	108.883	290.093	298.208
No.133	198.662	384.005	337.679	265.108	159.651
No.134	145.857	478.996	165.004	248.799	114.753
No.135	142.221	391.031	139.817	70.5656	125.112
No.136	174.152	471.88	242.197	306.564	89.11
No.137	145.601	314.222	60.5772	233.156	192.802
No.138	153.856	584.476	107.817	268.582	185.18
No.139	141.851	349.034	179.705	220.382	124.084
No.140	167.245	578.683	204.219	242.889	156.405
No.141	149.106	412.741	204.318	196.915	171.632
No.142	159.253	301.752	71.9849	239.006	184.074
No.143	141.857	477.125	129.052	228.552	131.908
No.144	170.3	385.708	116.625	222.777	144.81
No.145	136.203	452.792	126.045	248.497	134.509
No.146	154.024	614.43	62.9309	189.966	161.845
No.147	128.612	338.027	94.0962	97.3391	97.9634
No.148	157.241	445.672	146.649	76.3549	127.237
No.149	144.185	490.151	165.004	210.222	80.8992
No.150	197.01	440.575	195.506	360.61	173.724
No.151	138.323	532.016	254.883	73.5506	251.964
No.152	149.365	268.634	78.4334	157.684	189.068
No.153	175.393	348.74	195.451	88.8899	237.571
No.154	141.828	386.458	60.5772	210.254	169.707
No.155	178.534	701.782	101.898	182.802	160.764
No.156	140.713	363.755	153.886	103.931	154.608
No.157	151.562	586.917	119.114	203.557	95.9966
No.158	152.878	676.141	126.141	213.33	174.984
No.159	146.178	558.951	100.984	148.629	66.6656
No.160	136.67	502.309	104.765	229.226	140.244
No.161	139.569	302.432	77.2788	213.048	175.426
No.162	151.774	139.274	105.53	75.5544	152.49
No.163	167.689	650.181	116.234	205.773	198.035
No.164	149.548	525.708	99.9718	182.675	96.3637
No.165	182.781	247.362	240.774	71.3405	215.519
No.166	165.803	431.329	205.395	353.296	218.473
No.167	149.243	579.283	63.1882	179.025	166.082
No.168	165.977	696.852	57.124	237.462	204.461
No.169	170.942	531.094	160.335	295.263	144.014
No.170	156.179	357.491	82.8712	209.937	197.478
No.171	139.983	451.819	76.3075	224.671	171.998
No.172	142.186	299.151	75.0176	178.361	176.794
No.173	139.4	114.731	122.072	53.4797	99.9413
No.174	139.569	617.188	68.8673	186.802	150.25
No.175	155.369	653.834	110.434	232.83	133.409
No.176	165.445	407.599	181.043	270.252	116.305
No.177	158.211	399.075	85.1774	110.119	67.0499
No.178	152.226	679.969	136.391	251.339	141.309
No.179	143.486	459.696	82.2296	174.771	179.282
No.180	142.035	206.573	219.322	218.469	104.092
No.181	150.084	312.576	204.469	163	157.061
No.182	178.488	753.037	89.2164	222.873	198.762
No.183	132.968	194.701	149.79	263.468	125.226
No.184	147.264	180.975	76.2724	159.769	141.926
No.185	151.729	491.219	129.776	154.578	134.71
No.186	139.129	506.882	131.114	226.434	217.224
No.187	201.524	737.546	212.793	303.108	138.552
No.188	204.649	775.769	132.863	319.693	230.828
No.189	171.334	705.261	121.988	247.156	145.414
No.190	158.876	412.452	184.792	52.4341	176.799
No.191	125.992	266.022	98.5372	71.6676	96.1265
No.192	162.064	480.253	210.92	194.597	80.5157
No.193	164.079	543.697	186.202	306.023	125.345
No.194	170.889	644.188	94.1221	216.064	137.969
No.195	160.452	480.478	82.8712	209.937	197.478
No.196	160.017	452.331	128.941	114.849	213.972
No.197	149.256	556.936	73.2282	201.177	153.455
No.198	161.728	624.532	88.4255	225.825	156.826
No.199	161.307	238.683	214.723	60.5771	210.951
No.200	155.797	315.821	112.661	68.5214	115.706
No.201	149.675	549.639	69.8353	193.783	203.048
No.202	161.431	300.125	170.564	92.2324	128.06
No.203	134.471	396.484	71.2736	165.531	183.567
No.204	188.927	576.953	92.7766	202.093	154.406
No.205	189.549	459.443	193.61	391.586	224.633
No.206	162.203	517.297	71.9671	283.643	293.582
No.207	170.759	191.583	250.077	93.8502	223.115
No.208	195.762	469.579	124.76	301.256	229.877
No.209	154.608	342.172	210.92	194.597	80.5157
No.210	199.404	705.567	172.691	312.085	157.56
No.211	145.57	200.172	132.245	290.529	178.305
No.212	145.511	496.943	167.951	67.3397	128.681
No.213	145.893	596.742	55.2616	90.3623	125.316
No.214	212.293	621.657	227.43	67.6992	224.267
No.215	162.853	507.852	116.831	238.947	171.359
No.216	134.176	101.541	154.709	82.1735	152.988
No.217	139.327	512.759	182.788	244.119	101.713
No.218	136.361	366.334	60.6793	103.914	107.121
No.219	139.632	299.49	161.334	308.625	192.381
No.220	136.792	366.234	91.1797	201.42	144.073
No.221	126.032	221.254	186.648	76.4336	205.369
No.222	184.299	576.636	209.505	222.263	204.459
No.223	148.744	328.263	53.1083	116.17	107.088
No.224	140.852	371.964	70.0913	93.715	120.518
No.225	149.463	585.199	168.81	232.802	89.9657
No.226	131.886	281.735	134.037	188.132	107.34
No.227	186.018	610.523	161.369	329.582	205.932
No.228	122.62	412.293	88.2032	86.3966	152.318
No.229	148.489	623.012	76.6591	223.835	194.481
No.230	131.889	447.655	100.193	118.476	130.516
No.231	139.683	589.471	149.79	263.468	125.226
No.232	138.096	289.431	83.1601	181.47	114.97
No.233	150.868	416.117	98.7676	181.125	125.991
No.234	174.59	508.14	140.501	304.473	223.547
No.235	129.027	295.541	81.3621	55.587	118.039
No.236	220.708	395.338	178.139	361.163	222.057
No.237	147.215	364.08	120.356	75.4866	99.0065
No.238	193.273	441.694	124.76	301.256	229.877
No.239	146.254	491.124	203.797	188.436	122.431
No.240	144.382	411.772	129.842	194.86	118.06
No.241	137.201	432.295	87.1174	57.359	104.858
No.242	136.487	356.528	116.625	62.7147	117.768
No.243	168.967	482.034	256.98	367.747	124.688
No.244	165.836	480.789	64.1458	278.961	303.12
No.245	147.348	496.636	165.004	200.654	71.1048
No.246	129.042	183.462	83.0771	68.8941	108.113
No.247	155.668	234.896	192.491	269.687	270.827
No.248	141.899	358.137	162.536	224.077	138.972
No.249	169.638	445.888	73.0721	94.4818	90.8798
No.250	152.558	514.841	159.413	215.387	157.844
No.251	140.733	428.645	84.5421	183.128	124.76
No.252	149.915	368.081	145.711	198.149	160.79
No.253	152.933	347.249	110.449	247.669	161.88
No.254	168.215	546.69	127.147	88.8576	142.814
No.255	144.021	648.334	126.045	248.497	134.509
No.256	159.803	463.149	71.925	188.996	130.838
No.257	172.724	481.458	126.955	172.086	127.482
No.258	154.671	455.044	214.312	301.359	157.191
No.259	161.961	442.162	143.025	275.017	292.284
No.260	138.074	243.141	169.111	58.1944	169.375
No.261	131.816	336.538	120.497	226.049	122.117
No.262	141.836	371.434	60.5772	210.254	169.707
No.263	184.97	603.583	117.715	258.55	153.354
No.264	144.77	486.779	83.0771	179.265	119.696
No.265	197.129	572.147	92.7766	202.093	154.406
No.266	192.036	601.682	158.79	246.304	213.877
No.267	160.786	386.943	169.111	58.1944	169.375
No.268	140.5	213.812	135.532	243.633	159.087
No.269	144.117	569.509	55.2616	90.3623	125.316
No.270	154.126	466.092	176.407	224.243	112.535
No.271	138.415	203.509	132.026	57.3662	95.9263
No.272	159.814	521.03	74.2603	113.715	82.9411
No.273	143.8	551.449	80.8006	244.75	183.443
No.274	162.939	687.12	74.7487	236.56	210.879
No.275	160.058	170.788	247.826	102.161	258.076
No.276	157.226	547.194	229.9	274.105	130.482
No.277	135.479	103.555	184.42	228.792	133.38
No.278	124.757	175.079	117.796	226.064	173.653
No.279	163.891	573.766	118.304	247.669	206.271
No.280	150.286	393.132	183.2	162.275	202.341
No.281	148.064	528.395	139.448	193.937	172.706
No.282	214.304	786.794	213.446	351.46	179.802
No.283	197.806	560.168	269.859	259.479	70.2356
No.284	136.314	463.692	231.969	140.505	156.826
No.285	144.742	557.661	185.014	84.5653	210.913
No.286	190.599	428.101	124.76	301.256	229.877
No.287	130.723	250.034	73.5656	145.027	90.7969
No.288	138.191	357.832	88.4154	251.549	183.443
No.289	147.262	433.084	93.093	180.227	122.475
No.290	153.988	390.264	144.958	75.8217	150.491
No.291	136.435	365.444	87.1174	57.359	104.858
No.292	133.454	164.695	66.8798	213.81	225.769
No.293	203.362	665.544	137.88	331.271	201.898
No.294	171.805	544.087	98.8791	178.617	195.477
No.295	148.825	415.702	77.4671	215.304	205.757
No.296	158.938	461.957	169.463	62.5034	176.799
No.297	138.086	351.93	195.803	186.033	161.816
No.298	118.743	184.807	148.651	129.075	192.077
No.299	132.368	299.841	176.016	77.0423	155.22
No.300	146.968	141.86	130.151	79.9627	183.093
No.301	171.134	641.639	72.2456	98.5722	93.1151
No.302	175.346	646.377	103.293	209.033	165.228
No.303	192.428	667.308	182.138	273.158	104.317
No.304	151.855	374.611	177.644	252.752	272.146
No.305	148.191	273.712	203.887	112.045	152.999
No.306	163.903	501.045	98.737	302.324	225.487
No.307	157.517	223.741	75.5403	143.697	147.178
No.308	154.898	189.608	111.407	136.378	218.175
No.309	151.184	160.817	105.53	75.5544	152.49
No.310	146.868	512.488	96.8862	197.456	165.639
No.311	162.3	529.941	86.0955	189.199	158.46
No.312	134.833	309.245	80.4456	64.0545	118.604
No.313	137.358	442.092	78.9944	176.991	133.909
No.314	166.764	488.05	221.737	211.262	169.331
No.315	168.662	542.512	98.8791	300.106	290.688
No.316	155.49	474.656	151.764	64.5458	181.561
No.317	144.149	517.354	185.014	84.5653	210.913
No.318	157.826	187.451	168.719	68.4551	169.304
No.319	189.394	656.6	103.961	356.007	284.252
No.320	129.581	122.34	80.4456	68.5408	120.922
No.321	158.199	629.901	99.9718	182.675	96.3637
No.322	139.845	489.414	126.045	110.568	72.7769
No.323	135.359	195.923	71.7788	185.648	151.552
No.324	140.089	522.589	74.3512	117.69	81.0486
No.325	151.136	488.752	165.922	223.043	133.805
No.326	153.513	430.793	197.589	76.8374	222.509
No.327	166.489	542.711	65.995	218.082	177.29
No.328	152.433	195.932	247.826	102.161	258.076
No.329	133.775	266.484	126.26	142.567	127.482
No.330	163.794	488.906	89.606	225.104	157.678
No.331	187.462	591.046	103.961	356.007	284.252
No.332	175.762	566.214	112.458	258.342	165.741
No.333	147.963	334.579	104.469	187.646	186.298
No.334	154.017	352.179	105.893	63.2272	126.707
No.335	120.673	204.964	156.658	69.1756	126.954
No.336	152.297	367.775	190.466	148.874	210.304
No.337	184.976	704.524	70.0329	192.475	215.873
No.338	140.792	504.166	90.2665	77.3672	71.8693
No.339	166.702	618.782	123.538	218.699	264.833
No.340	155.969	302.755	78.5348	177.901	183.895
No.341	159.431	308.001	92.8989	171.776	142.679
No.342	179.428	383.83	97.0469	268.151	258.219
No.343	153.94	457.465	151.764	73.0403	190.44
No.344	147.341	448.729	190.622	77.8399	185.484
No.345	198.756	816.675	199.546	270.83	113.588
No.346	172.782	674.784	198.504	245.897	134.042
No.347	165.817	362.966	201.967	67.4564	230.629
No.348	172.185	719.429	118.545	223.101	124.59
No.349	143.212	330.102	70.5224	160.192	174.389
No.350	165.355	397.81	153.44	71.2412	128.939
No.351	180.575	598.454	67.1378	288.162	251.964
No.352	188.314	434.551	150.384	235.732	186.714
No.353	163.603	479.188	227.434	184.139	186.996
No.354	165.038	251.635	117.236	173.191	192.832
No.355	155.878	634.797	128.73	190.901	97.7696
No.356	198.696	846.146	101.864	313.034	266.649
No.357	167.661	336.635	160.113	74.6272	191.546
No.358	153.105	480.7	277.254	105.426	258.116
No.359	143.437	413.219	147.47	168.342	119.694
No.360	145.82	308.518	53.1083	116.17	107.088
No.361	150.594	450.879	73.8312	204.622	243.96
No.362	156.181	315.574	215.404	221.236	126.472
No.363	183.954	602.127	75.687	104.433	108.381
No.364	158.17	236.258	55.5514	147.726	167.443
No.365	168.347	449.959	85.4002	237.949	189.654
No.366	193.182	427.795	269.859	256.093	71.1689
No.367	134.774	361.699	159.619	296.299	151.855
No.368	132.435	386.014	132.183	57.6452	130.838
No.369	155.902	366.934	277.254	164.673	252.782
No.370	152.515	197.113	82.9517	167.882	167.443
No.371	138.901	579.905	138.714	172.189	196.87
No.372	138.212	515.83	70.5224	149.539	137.706
No.373	142.107	176.55	193.857	289.189	103.539
No.374	170.655	591.643	178.399	284.228	193.68
No.375	130.451	385.326	136.467	223.814	201.252
No.376	157.982	307.926	179.158	80.8873	244.885
No.377	163.453	535.471	72.1254	216.364	161.214
No.378	172.737	421.698	149.93	249.406	114.36
No.379	148.106	371.912	80.7378	162.759	196.662
No.380	154.7	385.423	160.335	295.263	144.014
No.381	155.779	643.312	116.049	84.6596	94.4769
No.382	125.574	195.108	98.5372	71.6676	96.1265
No.383	144.206	351.047	116.234	74.5761	117.906
No.384	152	325.955	198.678	62.4278	178.504
No.385	145.784	189.306	185.014	84.5653	210.913
No.386	170.089	460.524	73.0721	94.4818	90.8798
No.387	176.806	481.295	97.0469	266.599	244.351
No.388	138.279	351.002	105.595	77.1677	101.717
No.389	149.077	290.418	87.1174	57.359	104.858
No.390	139.768	548.447	101.081	176.968	118.331
No.391	154.217	399.286	169.463	62.5034	176.799
No.392	175.079	703.327	121.332	265.429	199.528
No.393	140.6	472.761	64.7295	236.266	203.339
No.394	160.847	497.806	125.629	78.5138	153.984
No.395	134.711	476.793	101.081	176.968	118.331
No.396	140.552	384.416	113.629	66.9622	162.136
No.397	155.233	252.601	91.7802	225.707	160.651
No.398	159.056	323.835	168.719	80.7565	134.257
No.399	189.602	579.689	76.4671	157.135	184.842
No.400	155.149	592.592	67.8416	179.335	188.914
No.401	170.089	586.366	121.332	232.758	129.725
No.402	160.041	535.273	210.92	194.597	80.5157
No.403	142.964	223.066	117.796	279.906	222.38
No.404	152.296	122.12	156.114	115.665	123.63
No.405	157.658	607.578	168.821	269.967	285.752
No.406	136.677	377.382	138.27	148.347	106.615
No.407	172.144	436.237	159.49	346.625	213.244
No.408	142.653	277.156	211.42	191.69	221.752
No.409	149.885	510.389	90.2665	201.496	155.391
No.410	138.46	242.751	143.268	76.4795	159.63
No.411	151.325	502.021	110.434	232.83	133.409
No.412	139.939	477.068	63.226	175.083	205.67
No.413	149.872	465.957	105.651	167.834	98.5574
No.414	171.971	536.655	60.8992	240.719	234.425
No.415	173.25	296.632	143.849	167.777	94.1721
No.416	178.339	586.421	72.2456	296.921	239.027
No.417	150.626	398.856	65.5936	171.845	197.105
No.418	142.687	374.835	70.9275	152.402	122.997
No.419	151.222	544.869	117.198	113	130.516
No.420	142.863	432.697	123.538	105.53	193.102
No.421	166.226	477.342	190.647	209.053	125.686
No.422	143.283	268.107	143.78	231.821	235.439
No.423	160.28	554.074	79.9987	210.959	187.143
No.424	145.503	431.226	120.356	75.4866	99.0065
No.425	172.062	595.914	80.3025	235.907	203.754
No.426	160.288	611.142	121.988	76.4994	80.2734
No.427	144.243	436.335	147.47	168.342	119.694
No.428	166.472	537.813	159.5	280.849	206.278
No.429	152.282	403.416	163.647	202.964	148.525
No.430	166.84	443.411	194.772	115.172	96.5687
No.431	178.023	420.065	57.4151	251.54	273.12
No.432	156.572	679.795	128.73	190.901	97.7696
No.433	166.537	552.013	94.7968	164.025	93.1305
No.434	162.95	589.706	140.566	247.701	129.178
No.435	163.572	587.114	175.057	128.59	218.478
No.436	185.733	487.153	97.0469	268.151	258.219
No.437	159.623	509.222	151.764	65.4779	195.096
No.438	166.549	336.514	201.967	67.4564	230.629
No.439	162.432	459.668	87.5251	311.917	266.969
No.440	151.291	386.563	72.4159	128.296	168.721
No.441	151.919	481.799	268.945	74.8017	273.151
No.442	145.145	187.979	76.845	103.786	120.887
No.443	151.912	247.83	196.78	257.044	76.9357
No.444	147.486	600.123	140.566	247.701	129.178
No.445	186.305	594.387	117.236	252.192	183.722
No.446	186.981	483.08	186.906	295.411	232.793
No.447	134.678	131.469	143.412	99.7768	124.542
No.448	173.911	435.363	122.405	242.419	153.739
No.449	171.905	510.771	199.973	165.327	197.8
No.450	163.415	446.882	81.3592	143.069	87.8599
No.451	130.643	158.56	67.7182	180.28	144.681
No.452	139.114	452.307	76.3075	224.671	171.998
No.453	161.104	507.756	65.6389	190.267	200.71
No.454	164.628	701.011	168.606	267.929	126.574
No.455	141.978	462.539	163.804	289.681	141.429
No.456	154.276	376.991	104.012	170.077	163.491
No.457	139.162	363.259	151.42	184.006	119.682
No.458	167.927	452.745	171.128	162.003	215.873
No.459	142.19	253.991	71.4196	68.5625	102.071
No.460	131.708	276.418	87.4574	68.931	133.287
No.461	199.099	718.294	182.138	341.343	194.466
No.462	153.513	677.672	70.1171	179.469	153.655
No.463	139.433	437.216	97.8572	190.534	130.577
No.464	167.958	719.507	176.358	217.844	182.733
No.465	190.58	692.698	209.48	357.637	178.555
No.466	149.945	452.226	60.7108	179.832	198.798
No.467	169.159	433.822	118.017	300.79	194.251
No.468	155.478	462.767	123.255	226.708	113.275
No.469	193.905	616.658	136.849	234.028	181.647
No.470	159.822	407.993	128.941	114.849	213.972
No.471	168.17	725.883	65.4889	128.175	92.3848
No.472	131.122	276.019	205.344	62.9735	155.22
No.473	135.242	261.519	171.517	130.996	201.692
No.474	172.806	610.027	87.1716	227.351	175.196
No.475	150.982	404.634	96.1362	247.427	172.595
No.476	140.846	261.731	77.5835	247.162	188.653
No.477	150.653	422.13	158.612	188.61	178.504
No.478	150.764	178.877	90.5463	61.1285	88.3709
No.479	134.535	354.581	126.955	172.086	127.482
No.480	194.699	574.675	158.79	246.304	213.877
No.481	151.89	243.982	147.861	139.64	127.525
No.482	156.213	564.253	67.8416	179.335	188.914
No.483	131.736	402.746	86.4647	187.023	247.334
No.484	125.335	316.287	205.344	62.9735	155.22
No.485	178.778	633.666	194.372	123.047	181.675
No.486	136.714	423.07	119.41	159.734	74.4211
No.487	175.143	479.254	256.98	368.68	125.335
No.488	160.246	591.71	150.385	261.817	170.706
No.489	160.754	368.777	169.96	189.974	176.281
No.490	190.046	465.872	89.6397	136.438	98.1377
No.491	121.006	350.29	88.2032	86.3966	152.318
No.492	142.3	323.419	70.9275	152.402	122.997
No.493	166.767	613.952	153.713	249.011	130.486
No.494	182.527	586.846	117.236	252.192	183.722
No.495	164.977	383.5	98.8791	178.617	195.477
No.496	154.328	495.814	212.377	303.301	101.588
No.497	137.299	490.338	130.738	61.5076	109.031
No.498	138.814	273.066	95.9002	199.404	138.545
No.499	166.992	622.988	91.1797	305.594	269.595
No.500	156.895	449.048	125.353	217.273	140.506
No.501	156.092	508.928	186.953	201.842	67.4447
No.502	138.852	411.012	80.7004	205.516	169.278
No.503	146.307	332.465	105.477	193.767	102.153
No.504	131.739	199.986	169.379	196.772	142.324
No.505	145.196	362.588	131.732	170.529	149.185
No.506	139.012	425.716	64.9901	108.703	148.614
No.507	171.745	469.755	199.973	165.327	197.8
No.508	169.312	599.348	180.412	228.182	110.45
No.509	181.774	410.772	195.451	330.866	144.541
No.510	165.121	381.089	153.751	262.762	118.568
No.511	150.277	305.673	166.374	83.4375	151.566
No.512	162.027	364.538	223.518	293.766	131.333
No.513	166.424	498.82	140.501	304.473	223.547
No.514	160.85	555.29	67.8416	179.335	188.914
No.515	182.035	649.479	117.715	258.55	153.354
No.516	144.806	556.117	82.5879	232.424	187.273
No.517	177.386	546.552	203.18	247.593	242.162
No.518	146.706	443.938	69.8179	171.93	154.593
No.519	146.385	495.491	63.1517	149.355	143.829
No.520	178.036	367.502	184.935	329.705	239.139
No.521	169.679	332.919	126.953	289.643	261.531
No.522	192.558	752.475	181.3	340.489	171.359
No.523	147.507	485.671	77.8827	148.173	171.215
No.524	164.93	599.293	159.413	215.387	157.844
No.525	151.64	364.387	183.2	162.275	202.341
No.526	136.364	295.095	68.1894	189.496	189.854
No.527	166.199	322.888	171.06	253.613	100.353
No.528	162.577	368.339	169.322	66.2303	149.005
No.529	142.911	555.362	79.9987	146.342	100.567
No.530	163.575	703.439	105.496	194.793	149.582
No.531	194.383	684.136	270.793	287.872	206.545
No.532	129.545	236.557	180.955	95.3496	108.698
No.533	150.856	582.354	195.803	186.033	161.816
No.534	124.31	325.395	205.014	77.4319	175.426
No.535	166.876	499.136	68.265	188.324	155.817
No.536	143.798	381.897	203.797	188.436	122.431
No.537	143.142	333.068	135.207	80.1149	68.1071
No.538	144.726	567.516	72.5853	163.411	120.31
No.539	167.313	316.862	153.44	59.6341	159.67
No.540	165.722	460.193	229.045	141.641	167.314
No.541	200.544	313.029	207.844	67.0947	210.288
No.542	138.884	285.358	79.7489	75.7664	139.364
No.543	142.991	291.084	213.48	173.769	109.736
No.544	144.106	356.918	66.5455	232.739	211.797
No.545	180.395	404.459	72.2456	296.921	239.027
No.546	159.742	195.01	94.7968	195.768	207.445
No.547	132.655	481.779	76.8344	133.166	150.52
No.548	132.546	254.496	63.23	158.695	182.246
No.549	156.197	293.245	169.96	190.597	181.265
No.550	151.986	514.549	147.485	160.974	103.602
No.551	139.293	392.036	64.6639	74.4684	116.644
No.552	157.161	398.142	192.193	84.5062	202.938
No.553	183.74	684.041	73.0721	223.608	221.359
No.554	135.5	453.37	130.738	61.5076	109.031
No.555	204.784	863.053	212.793	302.732	96.0372
No.556	202.065	814.017	177.459	302.633	183.089
No.557	150.608	368.202	152.4	253.463	158.613
No.558	181.104	551.759	209.505	222.263	204.459
No.559	142.006	181.234	86.3187	57.1306	64.8061
No.560	169.487	524.612	199.546	168.508	92.9593
No.561	130.228	322.909	92.4065	114.657	146.193
No.562	158.845	421.024	224.666	339.856	140.309
No.563	158.594	357.742	82.8712	209.937	197.478
No.564	137.692	342.548	75.1416	91.2645	128.605
No.565	148.855	447.996	72.1449	81.5724	116.657
No.566	135.629	122.59	184.42	228.792	133.38
No.567	156.907	566.216	160.615	144.922	95.4635
No.568	180.057	473.262	165.537	183.3	197.786
No.569	145.805	474.89	83.0771	179.265	119.696
No.570	162.139	476.186	145.43	186.914	136.863
No.571	149.105	526.891	165.004	248.799	114.753
No.572	129.143	437.176	87.4574	68.931	133.287
No.573	164.182	235.388	205.19	319.712	151.758
No.574	161.615	435.313	89.3179	158.575	150.527
No.575	170.703	429.336	170.564	92.2324	128.06
No.576	150.517	372.276	236.794	73.3379	199.381
No.577	146.91	347.094	163.471	221.966	241.643
No.578	188.496	804.253	236.069	311.024	108.115
No.579	136.805	475.806	93.5533	149.535	219.53
No.580	156.232	485.755	70.657	235.339	225.487
No.581	165.811	709.127	78.2385	266.963	205.791
No.582	194.106	496.129	193.61	391.586	224.633
No.583	152.481	148.772	82.9517	167.882	167.443
No.584	137.915	530.685	159.34	59.5103	164.228
No.585	139.559	402.122	65.1923	219.609	186.293
No.586	143.399	503.463	143.183	214.312	112.549
No.587	146.295	400.482	163.983	75.4565	164.784
No.588	170.04	493.519	144.1	200.373	107.34
No.589	163.665	394.519	214.723	60.5771	210.951
No.590	207.281	525.16	269.859	363.498	215.477
No.591	150.336	264.447	102.136	229.299	198.732
No.592	205.429	684.821	177.459	302.633	183.089
No.593	166.117	619.271	78.7499	225.682	159.501
No.594	147.544	376.108	88.7509	220.679	283.514
No.595	124.415	168.084	70.3455	75.9844	90.5416
No.596	148.953	446.65	125	250.578	188.369
No.597	144.092	392.446	188.272	223.002	152.861
No.598	136.268	339.679	72.6098	234.286	252.716
No.599	149.187	420.359	107.817	170.094	106.577
No.600	179.064	693.542	68.265	188.324	155.817
No.601	143.215	221.787	96.9717	212.495	177.18
No.602	142.087	410.531	128.439	79.8425	125.037
No.603	142.299	281.475	77.8827	175.784	159.571
No.604	142.909	593.209	57.822	165.848	129.771
No.605	171.603	374.523	80.2585	375.133	348.817
No.606	194.239	701.137	64.2676	215.507	163.123
No.607	170.203	305.279	240.774	202.153	268.811
No.608	139.5	288.099	109.615	76.9658	118.314
No.609	167.762	552.474	57.124	237.462	204.461
No.610	138.406	381.553	76.3926	97.8096	85.8453
No.611	155.98	517.086	140.668	208.983	128.601
No.612	167.347	527.886	65.995	218.082	177.29
No.613	181.535	636.737	224.666	339.856	140.309
No.614	159.57	522.753	165.569	225.764	121.974
No.615	156.955	544.524	69.4616	116.368	109.443
No.616	130.677	235.551	138.951	101.993	139.53
No.617	134.062	138.052	152.179	76.6738	140.994
No.618	145.166	399.25	70.0329	192.475	215.873
No.619	132.202	429.142	53.1083	116.17	107.088
No.620	164.287	516.143	85.1774	110.119	67.0499
No.621	175.052	595.737	100.864	179.127	150.141
No.622	155.528	599.34	204.469	163	157.061
No.623	170.97	335.255	72.5539	210.694	191.916
No.624	176.178	441.47	133.484	258.834	152.462
No.625	129.515	210.948	129.776	74.8497	129.827
No.626	138.933	240.93	141.385	156.364	84.9271
No.627	156.428	465.618	157.058	98.3803	151.733
No.628	130.812	373.2	101.541	160.194	137.929
No.629	179.105	184.858	126.953	289.643	261.531
No.630	136.057	201.082	65.5936	106.879	103.775
No.631	170.918	685.409	150.385	208.463	256.286
No.632	157.598	256.971	65.0285	161.058	174.18
No.633	176.786	356.608	265.168	108.433	289.538
No.634	167.35	392.623	112.661	284.026	184.441
No.635	182.843	839.955	164.267	245.758	124.696
No.636	173.092	611.476	205.379	177.506	109.784
No.637	156.924	698.915	128.73	190.901	97.7696
No.638	154.575	592.541	66.5455	232.739	211.797
No.639	184.591	546.366	170.002	321.291	171.359
No.640	139.699	272.843	198.579	181.611	197.29
No.641	140.072	267.876	119.79	92.1379	88.0074
No.642	151.883	407.465	169.042	176.492	98.7197
No.643	151.78	364.447	78.5348	77.9734	127.265
No.644	164.136	341.867	153.975	197.359	178.75
No.645	138.273	450.166	84.5421	183.128	124.76
No.646	126.122	189.25	197.561	172.994	120.517
No.647	134.555	242.125	75.0123	151.612	179.47
No.648	159.658	303.236	55.5514	147.726	167.443
No.649	151.987	474.29	101.48	248.172	217.844
No.650	173.931	697.627	67.1378	288.162	251.964
No.651	181.073	575.441	252.385	266.63	79.2818
No.652	149.629	496.396	59.5144	231.06	234.425
No.653	196.089	511.461	124.76	301.256	229.877
No.654	138.069	464.573	71.9671	109.605	67.9386
No.655	149.515	149.487	194.772	115.172	96.5687
No.656	201.093	413.001	190.588	226.895	161.313
No.657	164.03	627.168	104.588	147.515	129.868
No.658	150.287	120.059	138.547	146.237	85.4607
No.659	146.328	97.8381	99.3822	270.434	229.371
No.660	156.67	489.536	169.463	62.5034	176.799
No.661	187.37	589.776	250.146	203.756	239.858
No.662	152.411	424.177	152.179	76.6738	140.994
No.663	177.756	542.171	171.06	212.355	94.3972
No.664	163.452	570.336	133.382	269.65	158.958
No.665	141.128	357.721	120.356	65.1721	96.7207
No.666	146.436	346.349	136.213	180.188	106.844
No.667	162.219	569.775	74.2442	203.918	147.759
No.668	157.972	292.237	110.085	66.3018	159.63
No.669	179.762	477.806	169.458	310.508	157.56
No.670	141.662	324.571	78.5348	64.959	109.332
No.671	133.064	563.553	161.763	104.602	188.989
No.672	140.34	425.54	125.353	144.922	123.331
No.673	127.292	402.825	60.0891	142.643	146.193
No.674	156.281	599.951	71.2736	174.991	192.874
No.675	141.763	535.154	63.226	189.664	222.207
No.676	139.078	436.154	122.783	165.895	195.857
No.677	184.283	698.204	127.147	227.529	119.211
No.678	149.346	434.379	75.1564	241.242	203.717
No.679	134.801	354.679	215.227	74.5975	204.661
No.680	179.853	479.691	71.386	184.956	137.802
No.681	138.689	402.672	80.7004	205.516	169.278
No.682	148.172	196.6	169.104	191.814	127.895
No.683	140.781	398.441	149.79	263.468	125.226
No.684	137.307	462.802	129.776	74.8497	129.827
No.685	175.276	485.912	169.322	66.2303	149.005
No.686	187.294	800.153	187.319	331.587	187.517
No.687	140.027	168.264	102.562	183.533	130.739
No.688	144.544	257.473	178.425	76.0147	198.447
No.689	168.065	553.816	186.202	306.023	125.345
No.690	140.378	467.859	85.3171	112.297	174.756
No.691	151.646	450.697	87.0272	226.624	200.516
No.692	135.329	253.11	167.625	90.7677	152.521
No.693	193.487	588.675	124.76	301.256	229.877
No.694	154.059	376.997	104.012	170.077	163.491
No.695	150.202	299.942	160.105	107.782	125.683
No.696	163.361	435.305	190.466	234.756	80.3209
No.697	131.533	451.047	119.347	170.956	71.2639
No.698	134.073	414.848	163.471	214.267	93.4482
No.699	149.082	253.355	116.625	211.139	153.343
No.700	156.503	660.843	136.034	250.269	149.801
No.701	157.251	322.339	175.057	175.843	185.756
No.702	169.027	468.556	69.5692	174.67	150.527
No.703	165.265	550.194	72.5853	174.738	148.705
No.704	154.268	261.088	102.136	87.9725	119.365
No.705	148.76	484.802	69.8353	193.783	203.048
No.706	177.171	531.36	75.687	77.6534	98.1737
No.707	151.289	364.015	235.425	200.4	249.841
No.708	158.316	423.571	190.452	285.168	137.343
No.709	166.334	690.375	131.114	226.434	217.224
No.710	135.103	333.763	72.9617	205.616	168.106
No.711	153.108	378.391	204.219	242.889	156.405
No.712	165.092	627.129	140.859	325.884	210.778
No.713	172.04	542.656	189.611	282.447	122.246
No.714	150.606	613.297	159.739	229.764	180.374
No.715	126.268	322.943	148.651	129.075	192.077
No.716	169.31	665.331	224.666	339.856	140.309
No.717	152.593	229.499	74.2166	167.244	138.974
No.718	159.85	241.744	178.331	148.409	214.695
No.719	144.698	428.534	133.634	282.401	179.282
No.720	155.424	438.376	277.254	164.673	252.782
No.721	137.68	275.876	138.951	101.993	139.53
No.722	188.002	689.155	55.5685	288.063	271.687
No.723	141.422	314.801	78.1941	165.879	144.794
No.724	156.121	360.57	212.106	178.267	140.47
No.725	135.539	159.314	105.595	77.1677	101.717
No.726	158.006	138.007	247.826	102.161	258.076
No.727	147.501	364.574	120.356	75.4866	99.0065
No.728	180.91	343.288	242.539	215.34	171.788
No.729	166.028	337.34	203.873	236.622	106.615
No.730	172.923	336.006	195.912	135.079	197.034
No.731	139.934	462.2	109.948	271.005	183.443
No.732	174.946	633.859	74.309	215.145	172.464
No.733	185.705	515.354	194.541	335.547	302.821
No.734	129.325	526.818	113.787	228.912	151.919
No.735	140.71	394.382	91.1797	201.42	144.073
No.736	148.749	625.761	68.6219	229.428	225.678
No.737	174.74	514.011	192.193	84.5062	202.938
No.738	159.47	696.915	236.069	311.024	108.115
No.739	144.987	205.193	141.037	71.3314	160.812
No.740	176.556	478.152	133.484	258.834	152.462
No.741	149.75	482.801	126.265	164.575	192.381
No.742	144.322	501.347	165.004	210.222	80.8992
No.743	167.956	471.653	63.2942	152.976	115.111
No.744	161.542	313.508	156.114	125.595	138.027
No.745	146.636	543.639	164.781	191.85	101.707
No.746	156.045	439.24	73.8312	155.992	119.094
No.747	160.738	529.632	141.385	156.364	84.9271
No.748	149.879	419.023	153.713	240.789	99.8995
No.749	149.878	643.127	189.228	71.2529	196.532
No.750	166.216	474.112	166.269	294.328	136.051
No.751	165.087	381.817	146.735	80.5007	172.857
No.752	155.789	399.256	64.6639	227.373	206.013
No.753	161.751	392.024	98.737	302.324	225.487
No.754	164.322	562.078	119.582	245.204	177.089
No.755	147.502	461.983	105.477	193.767	102.153
No.756	152.039	201.568	260.455	338.416	139.898
No.757	146.033	418.508	162.464	276.245	126.942
No.758	175.636	553.931	183.834	321.527	168.282
No.759	169.448	272.253	97.0469	222.23	204.094
No.760	134.863	292.715	97.2364	77.56	113.394
No.761	138.164	314.868	76.1312	167.098	110.45
No.762	127.291	408.99	205.344	62.9735	155.22
No.763	164.312	248.896	189.888	78.0131	145.677
No.764	182.463	693.729	178.399	304.062	156.804
No.765	203.559	683.239	92.7766	202.093	154.406
No.766	151.802	494.4	93.6026	153.717	115.007
No.767	143.233	361.322	135.588	175.172	179.126
No.768	135.49	386.797	64.1458	176.04	136.767
No.769	144.514	344.148	148.046	216.557	130.945
No.770	133.304	345.141	80.4456	106.195	140.799
No.771	157.342	540.736	179.705	220.382	124.084
No.772	163.69	414.181	148.388	188.344	76.1542
No.773	157.064	276.512	192.491	269.687	270.827
No.774	172.917	318.253	221.664	245.483	102.855
No.775	145.502	399.856	66.4526	105.981	149.625
No.776	167.669	521.392	63.2942	152.976	115.111
No.777	152.764	372.234	156.114	116.354	124.994
No.778	175.631	261.227	186.119	350.107	182.259
No.779	138.429	294.402	76.1189	157.011	163.415
No.780	151.704	428.525	119.088	195.248	147.566
No.781	150.126	309.541	95.455	171.643	168.199
No.782	170.637	492.954	87.1716	231.42	179.712
No.783	127.998	363.851	54.7043	64.3347	95.3195
No.784	147.718	300.713	124.771	238.626	209.838
No.785	156.255	476.289	78.4062	298.521	291.474
No.786	153.7	324.874	204.219	242.889	156.405
No.787	144.017	391.868	76.3075	224.671	171.998
No.788	176.803	523.908	65.4889	209.996	210.117
No.789	144.891	247.109	74.3512	180.507	150.026
No.790	167.126	661.528	72.5853	174.738	148.705
No.791	155.43	563.713	133.348	185.408	112.492
No.792	140.608	337.212	167.44	218.881	173.61
No.793	158.642	576.534	213.48	173.769	109.736
No.794	150.4	291.077	125.291	257.293	163.153
No.795	204.681	471.511	227.43	125.676	155.595
No.796	162.318	288.414	72.4159	135.49	177.577
No.797	187.857	561.91	147.47	168.342	119.694
No.798	164.697	529.081	80.3025	160.204	117.52
No.799	142.644	314.327	123.538	199.644	242.331
No.800	142.326	405.927	124.095	123.277	95.7465
No.801	150.611	448.526	72.7072	261.51	234.425
No.802	157.801	486.499	107.18	120.178	129.987
No.803	131.936	262.715	195.803	186.033	161.816
No.804	151.732	413.443	52.5965	198.246	231.606
No.805	138.618	443.934	135.632	85.4882	137.829
No.806	142.846	380.534	120.356	65.1721	96.7207
No.807	144.068	301.245	92.4065	114.657	146.193
No.808	141.364	206.88	158.309	82.9242	157.496
No.809	146.967	440.241	145.383	194.205	107.592
No.810	194.175	657.248	119.582	245.204	177.089
No.811	141.951	462.435	163.804	289.681	141.429
No.812	168.984	233.866	124.095	123.277	95.7465
No.813	151.402	381.458	204.469	163	157.061
No.814	153.361	513.285	214.97	164.437	141.751
No.815	186.702	560.416	244.09	308.705	217.453
No.816	163.355	218.795	64.5252	240.383	202.077
No.817	156.535	593.14	71.7788	212.726	183.723
No.818	161.065	320.115	156.515	65.4598	132.643
No.819	135.071	380.578	138.27	148.347	106.615
No.820	162.723	413.992	70.657	235.339	225.487
No.821	145.38	336.546	136.034	250.269	149.801
No.822	138.373	515.65	93.5533	149.535	219.53
No.823	176.158	647.679	80.1752	348.838	314.446
No.824	156.271	509.063	121.332	126.253	80.347
No.825	143.468	516.57	131.114	226.434	217.224
No.826	148.743	257.366	82.3389	70.2872	95.3195
No.827	165.067	547.158	81.3592	143.069	87.8599
No.828	188.723	553.666	72.1254	216.364	161.214
No.829	171.595	548.868	140.501	304.473	223.547
No.830	159.935	540.951	73.8312	241.441	226.676
No.831	154.118	445.844	135.017	206.752	130.297
No.832	153.339	514.779	82.544	68.3064	101.497
No.833	172.529	722.706	118.545	223.101	124.59
No.834	158.163	317.627	82.8712	209.937	197.478
No.835	144.235	263.214	73.8312	213.622	199.251
No.836	154.268	451.226	165.056	117.743	132.586
No.837	160.44	381.895	98.7676	181.125	125.991
No.838	176.34	590.884	146.429	250.667	165.183
No.839	208.844	483.759	227.43	63.8254	233.814
No.840	155.288	399.132	82.8712	209.937	197.478
No.841	154.333	572.674	214.97	164.437	141.751
No.842	149.569	335.331	94.1531	291.453	213.379
No.843	136.848	420.89	70.8241	237.549	254.909
No.844	142.502	413.756	76.3075	224.671	171.998
No.845	140.402	439.202	56.698	171.13	172.298
No.846	162.526	460.056	144.782	89.7413	158.954
No.847	138.512	418.496	84.5421	183.128	124.76
No.848	141.048	539.57	109.948	271.005	183.443
No.849	138.759	447.678	73.5656	197.777	209.531
No.850	145.083	469.281	64.6639	147.998	137.5
No.851	135.673	289.529	206.702	218.842	128.483
No.852	145.965	229.998	64.9362	204.626	188.861
No.853	179.645	564.889	76.845	234.921	176.124
No.854	141.921	103.019	62.5047	152.9	115.576
No.855	155.073	200.917	215.404	220.496	131.062
No.856	152.781	472.684	76.0548	224.249	159.367
No.857	184.583	684.14	98.737	302.324	225.487
No.858	182.867	620.207	209.505	222.263	204.459
No.859	158.638	460.549	90.5463	61.1285	88.3709
No.860	164.224	443.388	108.883	220.589	151.571
No.861	143.984	357.725	162.464	276.245	126.942
No.862	169.342	484.394	140.501	304.473	223.547
No.863	138.537	328.557	79.9987	146.342	100.567
No.864	147.979	375.168	72.1449	81.5724	116.657
No.865	148.515	433.366	163.436	241.116	124.12
No.866	186.944	463.911	176.393	220.32	86.3049
No.867	142.609	280.247	64.6639	155.343	138.323
No.868	210.183	864.397	193.61	391.586	224.633
No.869	151.03	346.332	120.485	87.7573	170.035
No.870	177.635	632.032	195.912	195.915	118.913
No.871	153.423	452.962	141.385	156.364	84.9271
No.872	163.111	426.646	117.236	173.191	192.832
No.873	174.427	470.733	122.405	242.419	153.739
No.874	130.241	101.242	138.951	101.993	139.53
No.875	155.593	552.06	69.4616	143.603	132.24
No.876	154.253	393.517	93.093	180.227	122.475
No.877	154.926	384.33	205.19	60.4422	181.221
No.878	167.707	534.666	85.5762	182.55	155.45
No.879	161.576	612.191	74.2442	203.918	147.759
No.880	144.76	332.769	168.81	232.802	89.9657
No.881	146.553	522.387	97.8572	190.534	130.577
No.882	160.293	526.315	99.9718	182.675	96.3637
No.883	141.396	277.222	203.797	194.986	134.66
No.884	121.706	278.155	119.114	203.557	95.9966
No.885	142.96	99.6786	165.434	169.979	152.455
No.886	145.096	433.668	207.365	187.632	124.115
No.887	177.702	250.254	73.0721	186.932	166.689
No.888	130.423	259.753	87.4574	69.4193	135.227
No.889	174.056	223.072	250.077	93.8502	223.115
No.890	168.604	268.208	72.6091	233.215	186.547
No.891	143.168	226.672	158.309	73.0999	146.151
No.892	135.569	456.489	139.817	70.5656	125.112
No.893	136.797	334.223	70.0329	192.475	215.873
No.894	150.828	499.691	72.1449	81.5724	116.657
No.895	143.551	477.386	63.016	185.293	160.964
No.896	189.195	725.235	161.369	329.582	205.932
No.897	165.86	492.012	129.052	228.552	131.908
No.898	149.802	425.256	167.636	66.9339	183.213
No.899	165.306	585.951	89.6468	191.176	170.003
No.900	140.702	451.533	113.629	78.1218	131
No.901	143.825	399.592	203.797	188.436	122.431
No.902	143.939	231.521	141.715	70.6112	151.328
No.903	181.291	462.465	287.712	355.048	95.4126
No.904	140.821	646.873	126.045	248.497	134.509
No.905	137.524	276.954	63.2383	140.311	135.757
No.906	184.54	496.101	64.8677	223.695	227.017
No.907	154.962	586.115	86.0955	189.199	158.46
No.908	158.525	484.958	186.355	318.402	145.924
No.909	159.299	583.065	101.48	248.172	217.844
No.910	181.037	291.038	240.774	71.3405	215.519
No.911	209.965	522.465	211.11	351.256	167.734
No.912	147.982	509.275	87.3243	129.495	163.186
No.913	135.213	198.985	96.9717	208.724	173.315
No.914	171.187	739.651	76.6591	223.835	194.481
No.915	130.606	342.812	126.045	110.568	72.7769
No.916	153.221	383.588	198.373	259.534	149.815
No.917	163.612	574.496	74.309	214.203	156.07
No.918	170.109	558.174	121.53	230.563	149.864
No.919	144.282	311.558	104.722	75.8113	78.8372
No.920	179.48	499.418	125.016	205.768	234.548
No.921	139.653	428.959	53.1083	116.17	107.088
No.922	143.136	295.393	77.8827	175.784	159.571
No.923	134.926	298.289	205.344	62.9735	155.22
No.924	201.618	434.438	190.588	226.895	161.313
No.925	141.58	389.525	127.517	84.3319	126.459
No.926	168.062	694.687	150.385	193.725	180.808
No.927	154.829	436.18	123.255	254.122	169.109
No.928	148.816	376.93	210.92	194.597	80.5157
No.929	154.94	395.219	105.152	243.154	172.541
No.930	191.969	733.293	244.09	317.595	112.44
No.931	144.428	441.734	129.842	194.86	118.06
No.932	140.458	385.562	166.423	180.118	157.56
No.933	159.457	356.352	63.7054	197.914	182.057
No.934	156.195	630.215	176.358	252.854	153.337
No.935	164.034	417.085	125.629	78.5138	153.984
No.936	170.704	440.93	199.546	168.508	92.9593
No.937	142.453	565.093	80.2493	256.594	185.117
No.938	158.896	397.278	143.025	265.294	269.102
No.939	145.364	441.504	74.3512	165.009	136.982
No.940	133.516	311.474	56.698	171.13	172.298
No.941	147.422	338.686	72.2743	168.294	123.231
No.942	124.634	377.818	87.4574	68.931	133.287
No.943	159.084	322.007	125.629	78.5138	153.984
No.944	139.831	300.73	77.2788	213.048	175.426
No.945	169.641	583.548	138.747	239.723	199.819
No.946	139.85	328.941	87.4574	69.4193	135.227
No.947	148.689	336.774	53.1083	116.17	107.088
No.948	165.229	663.762	166.374	206.34	162.871
No.949	153.487	490.506	165.569	226.121	124.866
No.950	187.817	634.168	80.2585	375.133	348.817
No.951	177.641	524.263	171.06	212.355	94.3972
No.952	142.405	262.112	141.715	70.6112	151.328
No.953	156.848	515.687	177.278	257.305	119.757
No.954	132.63	342.822	129.776	74.8497	129.827
No.955	139.972	484.047	90.8208	213.131	194.346
No.956	187.647	707.001	76.3926	260.705	214.968
No.957	146.715	384.71	168.81	232.802	89.9657
No.958	157.009	513.197	155.635	273.454	150.025
No.959	137.166	373.42	80.7004	205.516	169.278
No.960	172.336	668.235	98.8853	195.146	185.936
No.961	147.13	187.798	70.7675	156.037	132.889
No.962	139.743	296.093	161.334	308.625	192.381
No.963	141.406	325.37	95.8639	151.343	219.818
No.964	180.553	409.534	72.2456	296.921	239.027
No.965	185.447	737.261	214.97	164.437	141.751
No.966	145.865	455.94	211.42	292.397	96.6821
No.967	157.801	498.863	74.2442	203.918	147.759
No.968	186.258	665.483	78.8293	243.985	189.885
No.969	134.216	401.141	106.16	145.355	113.501
No.970	154.819	454.44	205.19	60.4422	181.221
No.971	153.908	363.701	130.151	232.428	177.43
No.972	140.525	187.511	124.345	166.783	103.13
No.973	163.765	539.54	105.303	84.6004	160.907
No.974	199.089	372.602	190.588	226.895	161.313
No.975	155.027	388.551	87.0272	226.624	200.516
No.976	161.238	498.919	134.39	284.14	172.929
No.977	142.813	378.16	81.3592	143.069	87.8599
No.978	146.074	438.494	147.47	168.342	119.694
No.979	166.165	385.331	102.064	211.627	143.998
No.980	143.091	497.758	109.948	271.005	183.443
No.981	142.316	343.28	139.817	70.5656	125.112
No.982	182.894	665.82	98.8791	178.617	195.477
No.983	135.058	369.325	79.9987	97.6253	103.029
No.984	148.654	567.551	93.093	180.227	122.475
No.985	157.399	540.664	60.1418	122.446	125.965
No.986	151.858	383.874	77.8277	80.9456	94.2122
No.987	155.844	293.779	102.919	98.6377	69.6053
No.988	145.682	523.098	119.088	166.683	147.877
No.989	131.607	284.785	83.1601	181.47	114.97
No.990	147.565	516.233	168.81	232.802	89.9657
No.991	158.59	400.064	63.872	131.173	110.262
No.992	132.654	296.623	132.026	57.3662	95.9263
No.993	175.577	545.912	102.064	212.348	143.533
No.994	149.31	312.274	91.9728	211.058	136.288
No.995	182.056	448.242	303.632	132.924	246.474
No.996	181.38	491.103	209.505	246.722	215.256
No.997	135.676	205.755	75.0123	151.612	179.47
No.998	151.795	342.339	82.192	126.197	147.039
No.999	153.143	174.237	260.455	338.416	139.898
No.1000	138.23	289.556	95.9002	199.404	138.545
No.1001	163.126	425.165	77.6233	275.104	260.773
No.1002	181.705	418.695	250.077	317.576	134.774
No.1003	132.217	267.042	87.4574	68.931	133.287
No.1004	162.469	648.673	132.245	162.821	273.495
No.1005	210.039	444.26	269.859	271.502	279.652
No.1006	155.499	412.672	104.012	170.077	163.491
No.1007	141.082	506.331	63.016	202.466	209.605
No.1008	143.322	391.683	227.253	84.1925	189.38
No.1009	166.224	605.293	145.182	241.878	154.735
No.1010	154.675	463.05	151.524	214.569	152.846
No.1011	147.899	467.72	189.611	85.6374	155.693
No.1012	161.793	599.216	168.724	250.17	93.6074
No.1013	150.678	678.144	189.228	71.2529	196.532
No.1014	129.975	231.818	169.379	196.772	142.324
No.1015	207.565	432.747	241.53	376.108	187.581
No.1016	164.859	565.742	190.622	308.178	126.349
No.1017	182.276	703.598	155.679	237.288	98.5788
No.1018	173.007	816.456	76.6591	223.835	194.481
No.1019	138.22	472.302	169.379	152.564	210.055
No.1020	161.242	523.463	203.797	235.662	171.14
No.1021	147.782	275.325	141.738	228.035	133.516
No.1022	146.577	415.481	82.2296	174.771	179.282
No.1023	151.78	379.972	158.968	65.6057	142.295
No.1024	152.498	529.574	72.6098	275.602	266.625
No.1025	157.799	354.544	65.0711	190.28	141.064
No.1026	177.079	834.977	168.606	267.929	126.574
No.1027	137.462	324.431	99.9129	81.4209	93.2606
No.1028	149.566	279.643	87.0272	226.624	200.516
No.1029	151.613	372.392	138.951	101.993	139.53
No.1030	143.044	267.055	58.6134	182.663	206.871
No.1031	156.956	653.513	139.506	202.488	137.328
No.1032	136.437	229.434	173.382	77.803	229.802
No.1033	149.54	489.027	72.1327	210.881	159.501
No.1034	141.438	271.341	124.771	179.301	89.3991
No.1035	146.405	416.512	155.45	272.866	150.025
No.1036	140.283	554.334	63.226	189.664	222.207
No.1037	186.366	644.34	178.399	318.512	157.832
No.1038	138.718	441.796	64.5252	175.829	191.737
No.1039	173.144	247.123	195.912	135.079	197.034
No.1040	143.758	340.459	158.612	188.61	178.504
No.1041	139.89	320.83	210.36	241.867	126.574
No.1042	142.812	585.11	74.5995	182.272	132.51
No.1043	149.576	303.363	89.2164	155.792	141.542
No.1044	170.656	596.203	200.533	312.41	168.651
No.1045	174.324	483.187	241.842	352.688	120.847
No.1046	125.32	244.077	90.1273	161.448	137.73
No.1047	206.066	687.99	152.781	330.864	262.623
No.1048	154.181	275.302	71.4196	88.1222	113.045
No.1049	165.104	493.856	64.5252	240.383	202.077
No.1050	167.378	557.654	240.774	128.755	215.083
No.1051	196.684	327.145	265.168	307.665	164.645
No.1052	155.276	327.281	177.278	130.026	180.367
No.1053	170.231	683.456	110.396	245.56	165.659
No.1054	169.17	439.083	199.546	168.508	92.9593
No.1055	147.519	486.836	109.615	76.9658	118.314
No.1056	169.516	479.881	210.084	254.457	162.175
No.1057	146.618	405.03	130.333	274.954	188.05
No.1058	158.477	318.851	128.941	114.849	213.972
No.1059	174.35	386.349	182.138	223.925	95.2211
No.1060	145.32	396.533	66.4526	167.828	193.16
No.1061	156.153	467.801	85.9916	90.5238	63.9001
No.1062	179.93	483.253	72.4159	141.046	177.26
No.1063	153.543	358.838	78.4062	298.521	291.474
No.1064	137.727	131.8	70.3455	202.222	230.352
No.1065	147.041	145.156	61.114	132.646	101.986
No.1066	152.694	321.914	116.106	214.053	163.2
No.1067	169.92	510.376	156.794	252.176	161.648
No.1068	149.196	538.495	71.2736	167.688	180.891
No.1069	133.57	348.747	90.8208	190.997	179.939
No.1070	156.046	524.143	70.3455	238.517	204.435
No.1071	168.148	522.887	94.1221	216.064	137.969
No.1072	150.451	255.712	77.5835	108.084	130.689
No.1073	194.071	647.258	140.501	304.473	223.547
No.1074	167.139	308.32	171.06	253.613	100.353
No.1075	161.268	415.239	206.038	68.4674	183.004
No.1076	161.061	413.831	158.968	80.7409	151.535
No.1077	139.643	233.042	153.975	197.359	178.75
No.1078	153.499	402.959	204.391	58.976	208.9
No.1079	127.381	165.7	169.322	66.2303	149.005
No.1080	161.587	420.716	269.519	334.604	82.3357
No.1081	156.429	481.339	67.8465	231.495	224.52
No.1082	168.768	406.454	235.425	200.4	249.841
No.1083	146.019	287.11	190.466	148.874	210.304
No.1084	183.025	644.338	170.002	321.291	171.359
No.1085	129.615	351.764	69.4255	166.526	122.388
No.1086	165.091	317.511	149.93	244.829	168.687
No.1087	128.565	374.024	68.4514	147.943	142.363
No.1088	144.716	473.267	161.334	308.625	192.381
No.1089	163.902	329.554	72.5853	102.311	160.45
No.1090	185.108	519.287	150.589	338.476	232.268
No.1091	133.579	174.294	158.612	188.61	178.504
No.1092	147.54	280.193	160.191	71.3046	106.223
No.1093	171.699	344.655	181.043	319.3	206.095
No.1094	133.314	297.778	143.912	223.087	179.282
No.1095	165.348	563.422	73.9346	177.213	167.645
No.1096	144.977	352.457	96.3594	158.326	125.448
No.1097	150.979	350.581	143.78	231.821	235.439
No.1098	138.769	277.292	95.9002	199.404	138.545
No.1099	151.844	256.437	235.425	200.4	249.841
No.1100	199.527	294.294	100.182	75.4368	149.733
No.1101	158.318	464.023	187.439	204.621	252.142
No.1102	191.542	687.683	244.09	317.595	112.44
No.1103	136.603	403.523	85.916	213.043	224.985
No.1104	208.648	525.753	227.43	93.6985	206.663
No.1105	238.689	607.606	243.962	309.127	149.482
No.1106	164.448	539.111	78.7499	225.682	159.501
No.1107	157.231	161.42	183.887	80.6416	150.25
No.1108	221.311	725.613	253.812	251.263	171.788
No.1109	139.474	394.211	75.0123	151.612	179.47
No.1110	143.432	481.492	119.41	244.877	170.847
No.1111	178.081	622.226	98.8791	178.617	195.477
No.1112	140.81	271.687	135.588	95.1575	70.5446
No.1113	137.18	390.547	117.796	76.5565	166.993
No.1114	160.346	620.575	74.7487	246.668	215.327
No.1115	157.821	658.492	66.5455	232.739	211.797
No.1116	152.514	541.192	77.1132	197.85	158.954
No.1117	172.896	455.625	64.5252	240.383	202.077
No.1118	150.104	279.579	152.4	253.463	158.613
No.1119	148.055	523.7	132.772	140.618	107.334
No.1120	189.32	611.816	134.922	243.768	123.081
No.1121	148.559	365.628	124.771	238.626	209.838
No.1122	159.148	594.79	131.114	226.434	217.224
No.1123	161.61	491.659	165.434	270.331	127.782
No.1124	181.75	694.226	212.793	248.534	106.305
No.1125	177.062	616.907	85.4002	237.949	189.654
No.1126	214.94	417.856	248.828	310.072	149.482
No.1127	159.231	269.603	137.545	69.3995	137.605
No.1128	151.943	472.251	75.9655	122.576	96.1265
No.1129	161.191	287.38	214.723	60.5771	210.951
No.1130	158.884	244.755	65.4462	316.787	270.371
No.1131	139.998	230.726	135.588	95.3274	193.084
No.1132	174.416	566.059	190.466	232.792	173.185
No.1133	162.401	407.052	64.1458	278.961	303.12
No.1134	179.623	464.267	133.859	240.03	195.042
No.1135	126.978	196.128	70.0913	85.254	105.316
No.1136	135.29	387.907	120.497	226.049	122.117
No.1137	175.038	623.68	126.042	262.209	192.547
No.1138	149.942	132.908	267.236	201.11	158.46
No.1139	194.338	578.28	205.824	379.754	185.803
No.1140	201.341	678.61	64.2676	216.756	163.767
No.1141	169.916	594.141	121.332	232.758	129.725
No.1142	145.769	338.921	110.435	120.633	87.8599
No.1143	147.308	513.01	93.093	180.227	122.475
No.1144	151.504	399.506	189.611	77.2157	196.423
No.1145	163.516	501.768	94.7968	188.603	230.167
No.1146	170.875	367.406	199.701	89.5034	221.177
No.1147	199.883	659.877	177.459	302.633	183.089
No.1148	152.052	513.157	126.955	172.086	127.482
No.1149	185.516	500.888	303.649	320.34	201.386
No.1150	173.404	526.062	60.8992	240.719	234.425
No.1151	154.7	512.361	175.92	160.029	234.548
No.1152	139.978	283.635	61.114	126.601	162.337
No.1153	174.552	689.558	178.399	284.228	193.68
No.1154	141.946	243.994	61.114	125.75	92.9072
No.1155	166.026	581.096	212.377	303.301	101.588
No.1156	184.712	584.053	187.291	282.755	105.26
No.1157	141.421	548.895	124.115	257.319	177.557
No.1158	157.464	257.265	110.085	66.3018	159.63
No.1159	150.431	334.709	205.395	353.296	218.473
No.1160	147.815	173.862	101.803	72.6872	79.3661
No.1161	166.135	549.565	91.1797	305.594	269.595
No.1162	193.07	511.778	158.79	246.304	213.877
No.1163	154.468	422.94	152.179	76.6738	140.994
No.1164	185.443	621.009	76.4671	138.427	171.541
No.1165	135.819	407.744	85.3171	163.984	214.734
No.1166	155.468	490.043	143.912	223.087	179.282
No.1167	148.649	584.289	108.548	95.7852	73.2312
No.1168	153.569	547.012	124.345	185.156	189.78
No.1169	150.616	228.292	76.415	280.606	216.209
No.1170	166.309	506.397	105.801	101.319	129.33
No.1171	200.82	837.936	212.793	302.732	96.0372
No.1172	189.546	445.519	185.691	246.505	76.9357
No.1173	154.353	533.744	79.9373	222.833	211.825
No.1174	172.72	314.166	242.197	259.614	168.668
No.1175	157.468	221.504	125.016	205.768	234.548
No.1176	178.397	541.684	161.369	310.045	190.831
No.1177	143.233	332.08	131.101	169.6	148.638
No.1178	158.412	408.842	134.39	284.14	172.929
No.1179	158.923	419.959	70.7675	143.343	173.375
No.1180	176.758	521.511	65.4889	209.996	210.117
No.1181	173.888	459.518	118.017	300.79	194.251
No.1182	141.934	595.128	103.216	180.907	142.755
No.1183	157.717	646.732	69.4616	122.103	110.702
No.1184	144.318	274.72	159.5	156.02	178.161
No.1185	170.04	592.129	159.413	248.623	152.402
No.1186	143.484	449.341	107.057	222.855	154.913
No.1187	172.173	625.804	216.855	330.113	131.273
No.1188	181.636	604.45	98.737	302.324	225.487
No.1189	163.781	601.321	207.365	258.377	123.384
No.1190	176.458	444.635	125.016	205.768	234.548
No.1191	135.05	357.99	196.675	76.2363	136.461
No.1192	129.964	317.119	89.091	192.946	151.064
No.1193	155.942	204.696	87.1174	61.4475	99.2119
No.1194	154.119	314.695	52.5965	229.205	238.845
No.1195	190.32	554.809	205.824	374.253	178.472
No.1196	173.186	502.494	89.3665	155.443	188.696
No.1197	152.347	359.484	169.753	281.806	147.793
No.1198	142.294	275.958	165.451	219.278	112.712
No.1199	175.779	459.274	260.455	352.904	148.138
No.1200	140.955	322.232	80.6907	150.346	179.875
No.1201	142.621	514.282	80.2493	256.594	185.117
No.1202	161.06	238.204	112.458	202.771	138.547
No.1203	176.805	436.653	122.405	242.419	153.739
No.1204	172.244	322.111	126.953	289.643	261.531
No.1205	147.128	331.3	116.625	211.139	153.343
No.1206	150.226	384.693	115.22	159.535	99.8795
No.1207	168.443	586.729	123.538	296.49	274.861
No.1208	153.729	485.045	76.8344	133.166	150.52
No.1209	137.586	418.832	59.5144	231.06	234.425
No.1210	158.332	621.652	105.651	213.581	123.317
No.1211	180.282	499.041	122.405	242.419	153.739
No.1212	170.212	384.444	194.541	71.4375	226.732
No.1213	153.224	329.496	182.603	198.573	108.205
No.1214	142.215	326.384	75.1564	141.721	102.606
No.1215	139.516	416.913	118.017	167.433	174.326
No.1216	144.026	154.012	116.625	211.139	153.343
No.1217	166.926	517.799	277.254	164.673	252.782
No.1218	127.123	299.468	72.3474	157.627	104.909
No.1219	146.026	329.494	75.0176	71.6894	84.5594
No.1220	150.657	387.366	103.917	251.52	167.717
No.1221	169.684	458.214	179.412	333.444	194.25
No.1222	150.471	575.381	72.1327	210.881	159.501
No.1223	149.995	215.746	102.136	86.6928	120.153
No.1224	149.396	259.868	76.415	280.606	216.209
No.1225	196.69	659.6	87.8071	271.05	255.623
No.1226	160.265	588.703	76.5066	193.548	140.563
No.1227	162.276	446.877	239.381	291.079	149.397
No.1228	150.386	288.084	235.425	200.4	249.841
No.1229	145.613	506.25	63.1882	179.025	166.082
No.1230	146.758	452.066	124.345	185.156	189.78
No.1231	163.368	265.052	228.62	69.1717	253.67
No.1232	182.481	479.302	76.4671	156.723	180.845
No.1233	141.677	282.771	204.209	66.5719	190.818
No.1234	156.849	388.188	183.735	231.217	161.327
No.1235	172.341	244.918	287.712	355.048	95.4126
No.1236	181.122	614.413	187.319	331.587	187.517
No.1237	148.965	505.68	86.0955	189.199	158.46
No.1238	173.963	204.793	250.077	92.9115	220.867
No.1239	163.859	495.924	89.606	225.104	157.678
No.1240	123.864	234.011	104.678	192.77	222.961
No.1241	185.51	777.58	70.0329	192.475	215.873
No.1242	161.074	286.585	210.834	134.719	138.856
No.1243	191.364	413.933	64.4984	66.1125	106.466
No.1244	149.321	297.114	178.425	93.1518	193.143
No.1245	171.562	634.241	71.9671	298.495	312.882
No.1246	156.083	321.596	190.452	285.168	137.343
No.1247	134.936	530.065	85.6051	189.017	158.46
No.1248	166.444	561.321	166.798	220.5	110.574
No.1249	145.095	495.541	63.1882	179.025	166.082
No.1250	163.094	318.807	133.859	94.2238	106.805
No.1251	145.236	295.274	74.3512	181.865	152.574
No.1252	160.358	294.329	169.322	66.2303	149.005
No.1253	137.914	349.959	136.505	70.5561	125.021
No.1254	182.48	490.968	104.012	170.077	163.491
No.1255	169.65	662.538	140.859	325.884	210.778
No.1256	195.664	698.307	174.334	295.301	183.575
No.1257	158.919	670.427	99.9718	182.675	96.3637
No.1258	142.859	344.764	183.735	231.217	161.327
No.1259	144.897	345.101	217.858	74.1221	180.717
No.1260	179.16	634.758	183.834	321.527	168.282
No.1261	160.993	461.652	59.22	84.4017	83.0029
No.1262	129.638	315.358	80.6907	154.401	128.403
No.1263	166.303	503.49	94.7968	164.025	93.1305
No.1264	159.538	526.072	167.835	257.811	218.535
No.1265	163.111	260.425	203.887	300.982	281.472
No.1266	175.542	486.321	178.331	260.413	134.208
No.1267	163.629	290.046	73.2282	272.138	252.172
No.1268	164.002	208.361	195.451	83.0698	221.09
No.1269	184.264	636.148	172.393	199.727	87.7446
No.1270	167.7	645.533	186.202	306.023	125.345
No.1271	153.194	575.997	68.7257	63.6713	97.4024
No.1272	167.388	383.179	64.2676	89.5088	93.3592
No.1273	178.54	438.702	250.146	203.756	239.858
No.1274	160.326	374.323	190.466	234.756	80.3209
No.1275	181.138	697.761	212.106	280.755	286.297
No.1276	141.079	329.235	179.705	220.382	124.084
No.1277	123.302	288.685	94.0475	206.716	125.991
No.1278	142.421	462.513	73.0937	182.019	147.785
No.1279	162.375	442.91	75.0176	147.766	148.937
No.1280	141.043	287.065	92.8989	171.776	142.679
No.1281	193.448	423.491	260.455	428.119	215.768
No.1282	184.58	401.515	190.588	226.895	161.313
No.1283	166.05	597.099	119.582	245.204	177.089
No.1284	171.266	328.873	204.861	262.325	170.424
No.1285	168.337	344.191	126.953	289.643	261.531
No.1286	155.005	409.445	105.152	243.154	172.541
No.1287	189.195	554.657	253.812	251.263	171.788
No.1288	165.113	526.729	77.882	194.919	158.722
No.1289	136.441	375.405	126.045	102.355	75.3212
No.1290	174.61	604.214	105.801	225.48	153.388
No.1291	129.37	305.723	124.384	146.229	114.694
No.1292	141.209	445.325	88.9845	163.324	118.757
No.1293	167.476	525.919	80.3025	271.246	240.848
No.1294	145.764	411.85	69.8179	171.93	154.593
No.1295	158.824	426.34	142.31	86.2143	202.303
No.1296	145.25	232.801	217.858	88.7606	155.242
No.1297	146.104	296.62	160.335	295.263	144.014
No.1298	142.342	169.195	174.159	290.156	142.363
No.1299	168.916	491.322	194.772	115.172	96.5687
No.1300	132.704	542.054	161.763	104.602	188.989
No.1301	168.237	575.185	103.293	209.033	165.228
No.1302	168.517	526.484	240.774	66.4985	263.311
No.1303	160.062	451.833	158.968	80.7409	151.535
No.1304	158.105	221.429	136.505	70.5561	125.021
No.1305	156.336	437.405	276.435	77.4288	264.26
No.1306	139.211	500.499	182.788	244.119	101.713
No.1307	167.903	310.175	195.451	88.8899	237.571
No.1308	147.894	353.78	167.786	206.442	206.692
No.1309	132.754	368.273	67.4866	210.238	196.109
No.1310	156.483	392.043	169.322	66.2303	149.005
No.1311	140.972	447.147	82.3817	178.612	123.512
No.1312	228.257	454.431	178.139	361.163	222.057
No.1313	172.438	714.172	84.8603	218.113	179.736
No.1314	164.137	603.597	207.365	258.377	123.384
No.1315	154.838	640.116	62.9309	189.966	161.845
No.1316	158.999	544.104	78.4314	142.812	121.994
No.1317	137.686	518.474	69.3407	232.202	206.753
No.1318	152.864	313.564	204.219	242.889	156.405
No.1319	132.967	129.569	149.79	263.468	125.226
No.1320	149.903	594.185	74.5995	182.272	132.51
No.1321	144.513	322.414	147.861	139.64	127.525
No.1322	149.923	465.089	105.651	167.834	98.5574
No.1323	157.508	461.874	187.439	204.621	252.142
No.1324	167.357	451.998	105.593	69.4201	64.8061
No.1325	144.007	348.559	66.5455	232.739	211.797
No.1326	164.609	643.152	207.365	258.377	123.384
No.1327	131.387	285.072	68.4514	147.943	142.363
No.1328	136.62	148.461	166.423	180.118	157.56
No.1329	149.337	412.377	141.385	156.364	84.9271
No.1330	171.193	583.348	87.3411	215.98	157.56
No.1331	162.256	550.827	180.296	340.631	226.621
No.1332	136.975	341.029	105.551	126.89	130.516
No.1333	212.886	637.043	270.793	366.011	216.623
No.1334	152.516	446.494	143.798	194.28	180.944
No.1335	135.539	229.583	79.9987	207.498	224.227
No.1336	171.816	593.354	160.63	201.866	89.3996
No.1337	129.611	310.693	124.384	146.229	114.694
No.1338	140.282	326.741	76.1189	157.011	163.415
No.1339	135.549	271.477	83.0771	106.503	141.472
No.1340	172.484	494.504	145.007	267.785	157.88
No.1341	159.091	550.783	167.835	257.811	218.535
No.1342	158.383	351.301	165.434	270.331	127.782
No.1343	163.923	559.863	160.488	276.878	133.679
No.1344	159.947	632.956	168.821	269.967	285.752
No.1345	199.109	716.596	182.138	341.343	194.466
No.1346	137.231	500.232	254.883	73.5506	251.964
No.1347	152.235	436.449	52.5965	198.246	231.606
No.1348	162.341	583.795	142.31	86.2143	202.303
No.1349	166.876	617.047	167.786	288.284	247.152
No.1350	185.168	663.789	75.687	104.433	108.381
No.1351	134.667	420.858	78.9944	176.991	133.909
No.1352	150.481	165.682	138.547	146.237	85.4607
No.1353	164.095	379.333	169.96	235.68	132.524
No.1354	142.582	475.089	174.466	183.286	126.613
No.1355	145.305	321.602	143.268	76.4795	159.63
No.1356	208.002	463.934	241.53	376.108	187.581
No.1357	159.354	402.489	90.5428	142.513	107.105
No.1358	139.19	253.53	200.94	168.067	80.5157
No.1359	129.351	437.478	172.473	100.084	163.553
No.1360	154.75	420.083	67.4825	178.981	168.733
No.1361	168.955	413.271	180.68	265.629	103.885
No.1362	132.207	180.911	152.179	76.6738	140.994
No.1363	150.2	489.42	73.8312	204.622	243.96
No.1364	172.076	486.73	143.849	167.777	94.1721
No.1365	158.491	515.967	101.48	248.172	217.844
No.1366	162.534	481.792	183.735	231.217	161.327
No.1367	164.819	323.8	167.835	168.165	168.474
No.1368	145.953	369.882	190.622	77.8399	185.484
No.1369	213.543	657.448	270.793	366.011	216.623
No.1370	158.444	274.887	162.886	320.125	193.286
No.1371	152.001	394.475	78.1941	244.339	237.777
No.1372	182.267	578.883	105.893	63.2272	126.707
No.1373	210.078	565.146	269.859	271.502	279.652
No.1374	150.107	425.221	74.2603	113.715	82.9411
No.1375	168.161	359.895	170.564	92.2324	128.06
No.1376	152.297	367.775	190.466	148.874	210.304
No.1377	174.249	217.248	194.541	71.4375	226.732
No.1378	141.597	489.17	100.961	195.32	107.545
No.1379	140.042	299.03	87.4574	69.4193	135.227
No.1380	190.019	364.741	210.933	320.4	160.805
No.1381	157.568	432.515	136.023	75.3436	89.3501
No.1382	159.626	486.272	102.685	108.631	154.159
No.1383	142.049	514.023	236.069	311.024	108.115
No.1384	174.799	305.192	195.451	88.8899	237.571
No.1385	154.596	309.287	169.172	254.994	98.5788
No.1386	190.92	456.846	167.368	184.698	110.913
No.1387	214.461	682.159	270.793	366.011	216.623
No.1388	142.391	350.082	165.004	248.799	114.753
No.1389	180.617	477.656	71.386	184.956	137.802
No.1390	139.174	256.095	200.94	168.067	80.5157
No.1391	173.287	477.181	82.192	126.197	147.039
No.1392	156.558	461.836	190.647	209.053	125.686
No.1393	165.019	577.967	166.374	192.496	162.232
No.1394	140.299	394.945	93.9678	177.718	153.521
No.1395	146.497	321.509	167.44	300.565	302.037
No.1396	177.81	694.378	99.9718	182.675	96.3637
No.1397	167.692	584.856	70.0329	192.475	215.873
No.1398	133.684	291.12	64.9362	146.694	149.289
No.1399	140.801	364.081	167.44	218.881	173.61
No.1400	161.102	411.292	239.381	291.079	149.397
No.1401	126.759	312.461	85.4002	80.3333	139.988
No.1402	144.607	208.182	71.386	144.115	95.7207
No.1403	139.161	447.901	109.948	271.005	183.443
No.1404	134.69	387.56	115.941	86.5382	157.1
No.1405	184.837	466.34	83.4265	132.458	119.373
No.1406	155.892	375.488	135.063	155.041	123.138
No.1407	158.949	395.547	140.859	289.541	205.371
No.1408	141.417	270.965	95.9002	199.404	138.545
No.1409	154.268	394.182	123.255	254.122	169.109
No.1410	166.587	612.001	83.5836	225.868	167.703
No.1411	141.722	216.363	96.9717	212.495	177.18
No.1412	161.477	540.827	119.582	245.204	177.089
No.1413	147.009	579.085	105.496	194.793	149.582
No.1414	185.387	347.237	198.443	136.559	232.492
No.1415	170.343	762.861	76.6591	223.835	194.481
No.1416	124.223	116.876	165.914	89.7843	229.802
No.1417	174.421	601.203	147.274	257.77	122.328
No.1418	176.666	521.773	187.439	204.621	252.142
No.1419	153.968	201.224	92.8989	171.776	142.679
No.1420	162.58	404.34	214.723	60.5771	210.951
No.1421	197.224	621.364	237.256	278.479	282.326
No.1422	136.436	458.833	185.464	206.962	99.1428
No.1423	132.328	419.125	125.333	185.25	90.511
No.1424	138.864	372.048	124.771	135.652	154.567
No.1425	190.829	166.268	337.679	88.5246	287.149
No.1426	142.957	504.147	90.1418	143.052	85.0341
No.1427	158.644	276.458	179.158	80.8873	244.885
No.1428	157.47	502.155	136.274	66.4068	127.522
No.1429	148.766	370.691	139.898	144.394	154.138
No.1430	172.042	546.947	73.0828	88.8966	85.2917
No.1431	136.09	171.558	105.152	182.641	101.219
No.1432	166.987	536.695	77.882	194.919	158.722
No.1433	147.248	527.292	63.016	202.466	209.605
No.1434	141.757	495.461	74.3512	117.69	81.0486
No.1435	162.216	273.487	203.873	236.622	106.615
No.1436	179.866	693.076	99.9718	182.675	96.3637
No.1437	137.81	335.084	72.6098	236.426	255.045
No.1438	139.757	222.411	124.345	166.783	103.13
No.1439	186.768	671.629	85.5762	182.55	155.45
No.1440	162.154	184.619	56.698	171.13	172.298
No.1441	160.874	387.421	158.968	80.7409	151.535
No.1442	123.752	195.882	104.765	179.583	104.551
No.1443	182.704	641.995	221.737	211.262	169.331
No.1444	143.986	252.898	80.6907	206.678	154.403
No.1445	166.616	431.279	89.7488	60.3975	88.3709
No.1446	150.153	345.845	147.274	257.77	122.328
No.1447	160.093	353.393	206.266	63.1897	210.288
No.1448	130.883	266.302	64.9362	190.457	151.918
No.1449	137.825	275.46	195.803	186.033	161.816
No.1450	136.541	230.982	184.482	106.172	241.252
No.1451	127.661	238.171	74.3756	103.581	168.888
No.1452	160.741	527.344	91.1797	305.594	269.595
No.1453	146.426	222.158	135.532	258.657	181.489
No.1454	133.174	391.451	55.2616	102.159	131.144
No.1455	174.006	500.464	108.904	214.54	153.614
No.1456	157.852	610.26	198.68	254.281	82.3357
No.1457	151.938	471.935	151.524	107.751	156.268
No.1458	162.633	555.945	241.687	249.457	294.502
No.1459	161.834	246.068	210.834	134.719	138.856
No.1460	169.16	670.117	101.864	168.465	186.939
No.1461	132.995	147.932	149.79	263.468	125.226
No.1462	158.606	631.334	70.1171	205.958	192.313
No.1463	139.091	383.671	93.6026	83.8023	159.062
No.1464	162.524	643.708	160.191	162.37	173.947
No.1465	155.897	291.92	203.797	289.199	163.302
No.1466	175.763	351.147	261.098	328.11	224.436
No.1467	181.469	572.75	149.93	249.406	114.36
No.1468	168.857	759.768	57.124	237.462	204.461
No.1469	161.601	447.761	74.5832	148.053	105.281
No.1470	150.831	449.015	102.694	218.946	148.576
No.1471	158.504	467.522	127.617	223.123	168.868
No.1472	133.503	435.906	130.738	61.5076	109.031
No.1473	150.747	172.549	90.5463	61.1285	88.3709
No.1474	131.808	400.571	176.016	77.0423	155.22
No.1475	151.441	277.473	65.0285	161.058	174.18
No.1476	183.546	352.991	176.393	221.97	88.2598
No.1477	160.554	514.916	71.925	188.996	130.838
No.1478	158.376	381.149	136.333	227.238	103.619
No.1479	191.739	631.708	147.47	168.342	119.694
No.1480	164.251	440.528	190.622	309.639	127.875
No.1481	185.181	524.704	150.589	338.476	232.268
No.1482	171.464	413.588	67.8465	288.778	268.873
No.1483	139.638	378.886	125.333	109.365	104.789
No.1484	185.425	815.327	150.385	217.951	223.088
No.1485	154.781	221.199	96.3188	164.226	88.559
No.1486	145.424	471.43	114.195	197.845	191.546
No.1487	167.821	433.407	76.2724	159.769	141.926
No.1488	160.11	441.752	73.8312	85.0082	82.1751
No.1489	177.014	354.916	228.231	304.528	115.576
No.1490	130.828	453.588	93.4678	122.531	129.99
No.1491	149.458	424.235	104.722	64.8518	70.5482
No.1492	164.67	364.806	72.5853	166.054	153.69
No.1493	170.038	318.086	82.192	126.197	147.039
No.1494	185.042	453.408	89.7488	60.3975	88.3709
No.1495	168.296	565.921	140.501	304.473	223.547
No.1496	167.122	438.336	105.593	69.4201	64.8061
No.1497	181.476	356.314	270.793	153.886	198.086
No.1498	150.727	328.157	104.88	112.934	95.606
No.1499	136.334	212.703	63.23	158.695	182.246
No.1500	148.753	504.675	104.593	254.958	258.14
No.1501	190.443	401.239	210.933	320.4	160.805
No.1502	138.102	384.228	167.44	265.282	232.068
No.1503	152.289	435.058	101.48	248.172	217.844
No.1504	184.721	601.982	187.291	282.755	105.26
No.1505	194.315	604.252	233.605	287.58	149.397
No.1506	153.119	583.262	217.588	169.808	152.212
No.1507	140.296	481.951	64.7295	236.266	203.339
No.1508	164.526	302.14	228.62	69.1717	253.67
No.1509	148.921	663.168	76.6591	223.835	194.481
No.1510	146.768	321.815	73.2282	124.48	106.569
No.1511	133.302	267.832	157.058	98.3803	151.733
No.1512	153.503	289.582	82.9517	167.882	167.443
No.1513	159.243	275.205	175.057	175.843	185.756
No.1514	147.207	440.661	138.711	198.322	178.976
No.1515	147.304	552.319	139.506	202.488	137.328
No.1516	151.653	270.697	104.678	192.77	222.961
No.1517	150.242	297.904	162.886	320.125	193.286
No.1518	175.579	380.937	75.687	78.1956	86.7681
No.1519	143.919	61.0462	188.272	223.002	152.861
No.1520	188.802	562.531	222.696	373.17	202.66
No.1521	149.104	541.974	95.9002	199.404	138.545
No.1522	134.15	232.117	160.335	295.263	144.014
No.1523	179.21	583.996	90.31	292.496	213.972
No.1524	128.494	327.433	119.347	170.956	71.2639
No.1525	143.198	368.062	60.1418	122.446	125.965
No.1526	155.352	230.408	225.963	327.025	174.274
No.1527	175.611	496.883	107.214	305.055	205.844
No.1528	134.021	270.638	99.9129	81.4209	93.2606
No.1529	169.621	489.688	210.933	250.922	84.192
No.1530	141.73	362.683	77.1132	197.85	158.954
No.1531	140.626	335.735	236.794	73.3379	199.381
No.1532	169.364	338.2	201.967	79.2256	175.238
No.1533	136.042	332.456	133.382	63.8716	101.43
No.1534	152.998	282.464	167.835	257.811	218.535
No.1535	150.636	498.419	88.8624	188.149	162.008
No.1536	146.623	537.012	139.506	202.488	137.328
No.1537	184.476	672.264	191.453	336.675	181.502
No.1538	132.933	483.029	119.347	170.956	71.2639
No.1539	172.51	576.456	159.739	438.43	286.781
No.1540	163.771	224.09	64.5252	240.383	202.077
No.1541	144.981	403.382	92.4065	114.657	146.193
No.1542	168.53	427.568	209.48	229.533	172.414
No.1543	152.898	282.625	134.998	48.8773	137.605
No.1544	155.938	542.392	70.3455	238.517	204.435
No.1545	151.238	279.413	125.291	257.293	163.153
No.1546	157.935	362.24	227.253	81.3857	201.92
No.1547	169.696	604.916	103.293	209.033	165.228
No.1548	136.779	374.483	167.625	90.7677	152.521
No.1549	200.128	338.717	207.844	67.0947	210.288
No.1550	130.168	166.276	162.536	204.512	132.796
No.1551	129.284	173.527	98.5372	71.6676	96.1265
No.1552	129.471	324.516	180.955	95.3496	108.698
No.1553	165.262	529.671	73.9346	177.213	167.645
No.1554	150.979	407.01	136.213	181.449	233.271
No.1555	165.524	529.204	180.412	243.819	110.833
No.1556	134.853	286.549	129.842	194.86	118.06
No.1557	133.92	334.183	183.2	225.459	75.8518
No.1558	136.841	412.786	87.1174	57.359	104.858
No.1559	161.634	378.522	142.004	55.7256	133.095
No.1560	201.877	626.889	153.234	456.108	353.791
No.1561	205.847	403.416	243.962	309.127	149.482
No.1562	183.431	666.879	91.2487	243.941	196.307
No.1563	145.574	371.705	149.79	263.468	125.226
No.1564	157.463	308.798	87.1174	61.4475	99.2119
No.1565	155.869	526.373	73.4122	270.048	266.566
No.1566	127.397	235.804	79.8867	211.589	209.603
No.1567	144.641	409.915	56.698	171.13	172.298
No.1568	175.385	579.015	187.319	331.587	187.517
No.1569	189.251	566.288	253.812	251.263	171.788
No.1570	140.49	264.181	158.309	82.9242	157.496
No.1571	154.015	436.629	179.705	220.382	124.084
No.1572	131.733	300.341	108.548	95.7852	73.2312
No.1573	151.544	305.032	72.3266	196.966	229.331
No.1574	174.156	530.964	192.193	84.5062	202.938
No.1575	164.318	357.818	269.519	334.604	82.3357
No.1576	177.18	427.457	212.793	170.369	151.842
No.1577	143.831	577.117	81.4546	204.221	230.994
No.1578	190.264	475.973	250.146	203.756	239.858
No.1579	142.811	298.344	77.4671	215.304	205.757
No.1580	148.181	273.822	104.722	75.8113	78.8372
No.1581	131.164	217.333	137.403	57.4473	141.028
No.1582	171.552	621.481	93.592	187.593	106.352
No.1583	163.286	572.314	159.413	215.387	157.844
No.1584	175.878	391.906	152.781	303.472	183.253
No.1585	189.016	694.848	90.31	292.496	213.972
No.1586	125.817	281.022	76.2686	189.058	137.989
No.1587	133.069	298.879	100.961	195.32	107.545
No.1588	175.568	642.946	87.1716	227.351	175.196
No.1589	138.525	291.816	134.037	188.132	107.34
No.1590	149.086	517.938	72.1327	210.881	159.501
No.1591	123.041	125.874	148.651	86.4759	143.829
No.1592	156.636	558.922	121.988	76.4994	80.2734
No.1593	158.452	406.037	143.849	167.777	94.1721
No.1594	139.668	491.381	76.3075	224.671	171.998
No.1595	137.944	397.641	119.088	172.916	160.046
No.1596	200.161	552.557	287.712	355.048	95.4126
No.1597	155.64	467.954	77.8277	225.134	183.368
No.1598	128.669	196.09	54.7043	64.3347	95.3195
No.1599	155.779	333.537	200.996	288.658	137.165
No.1600	132.722	396.064	100.193	118.476	130.516
No.1601	154.481	343.057	146.649	76.3549	127.237
No.1602	166.369	586.519	212.377	303.301	101.588
No.1603	149.269	267.435	103.293	209.033	165.228
No.1604	146.439	444.364	106.826	198.636	165.682
No.1605	133.637	327.543	86.5651	146.842	184.024
No.1606	162.512	540.128	102.685	108.631	154.159
No.1607	156.36	567.826	54.4367	234.51	223.033
No.1608	156.226	407.619	130.151	166.194	224.705
No.1609	174.632	674.247	198.504	245.897	134.042
No.1610	157.158	314.062	105.893	63.2272	126.707
No.1611	174.331	685.934	130.622	246.215	258.14
No.1612	158.544	687.497	171.398	229.316	110.688
No.1613	153.256	394.492	158.968	65.6057	142.295
No.1614	149.791	520.922	71.2736	167.688	180.891
No.1615	130.25	214.53	135.588	80.9823	153.112
No.1616	167.058	533.214	157.671	247.186	106.803
No.1617	150.71	543.341	160.65	175.467	140.102
No.1618	136.908	266.164	157.058	98.3803	151.733
No.1619	130.526	241.693	147.861	139.64	127.525
No.1620	144.769	267.571	141.037	71.3314	160.812
No.1621	147.417	475.814	77.8827	148.173	171.215
No.1622	178.754	426.541	191.605	225.572	81.0851
No.1623	144.151	227.026	168.243	75.7392	143.926
No.1624	156.031	501.391	140.668	211.906	128.689
No.1625	146.364	387.477	70.0913	93.715	120.518
No.1626	129.806	393.178	54.7043	64.3347	95.3195
No.1627	131.483	394.078	147.485	160.974	103.602
No.1628	177.809	575.656	178.399	311.222	176.717
No.1629	132.085	185.908	67.7927	112.115	156.782
No.1630	201.171	766.806	156.794	252.176	161.648
No.1631	152.285	234.101	260.455	338.416	139.898
No.1632	178.802	473.525	100.864	179.127	150.141
No.1633	161.33	445.372	80.3025	242.495	208.596
No.1634	165.545	342.994	146.937	272.047	238.202
No.1635	146.615	157.096	104.678	192.77	222.961
No.1636	154.299	540.295	81.3592	143.069	87.8599
No.1637	156.543	290.445	65.0285	161.058	174.18
No.1638	161.982	401.498	204.391	58.976	208.9
No.1639	146.217	504.844	108.548	95.7852	73.2312
No.1640	180.052	602.545	144.762	234.204	157.173
No.1641	180.794	302.879	240.774	71.3405	215.519
No.1642	163.57	560.351	89.6468	191.176	170.003
No.1643	152.281	457.064	76.0548	224.249	159.367
No.1644	125.595	235.616	70.3455	75.9844	90.5416
No.1645	156.118	461.273	187.481	258.356	122.889
No.1646	141.204	240.703	165.004	248.799	114.753
No.1647	212.183	694.921	279.653	371.507	150.36
No.1648	151.432	446.321	158.612	188.61	178.504
No.1649	154.94	294.244	52.5965	229.205	238.845
No.1650	170.296	536.072	109.34	127.979	164.093
No.1651	141.782	498.377	171.214	148.29	203.733
No.1652	147.481	463.003	68.1704	167.844	138.974
No.1653	138.361	265.437	67.8351	172.52	125.416
No.1654	142.789	463.032	73.5656	225.378	220.64
No.1655	185.639	795.982	216.855	330.114	130.589
No.1656	205.707	382.731	243.962	309.127	149.482
No.1657	186.675	542.362	80.2585	375.133	348.817
No.1658	130.892	158.987	176.902	123.086	145.677
No.1659	152.791	528.029	159.413	215.387	157.844
No.1660	155.579	667.588	62.9309	189.966	161.845
No.1661	155.817	541.789	54.4367	234.51	223.033
No.1662	136	404.366	78.0993	134.508	141.082
No.1663	174.442	527.543	157.85	205.113	148.353
No.1664	228.209	730.729	136.849	314.588	230.569
No.1665	162.967	492.764	121.332	174.173	113.923
No.1666	178.494	523.157	191.453	336.675	181.502
No.1667	149.484	356.318	60.5848	103.78	82.3567
No.1668	151.428	452.027	78.4062	298.521	291.474
No.1669	148.283	539.512	56.3417	296.568	276.602
No.1670	155.225	646.861	116.049	84.6596	94.4769
No.1671	166.065	525.945	70.0329	192.475	215.873
No.1672	162.37	635.411	88.4255	225.825	156.826
No.1673	153.059	439.947	100.151	297.757	234.697
No.1674	143.438	437.204	68.9982	106.929	138.266
No.1675	167.976	311.199	171.06	253.613	100.353
No.1676	188.98	683.8	177.459	302.633	183.089
No.1677	135.659	225.673	105.595	77.1677	101.717
No.1678	175.364	399.366	265.168	108.433	289.538
No.1679	171.299	525.429	157.85	209.215	147.638
No.1680	145.727	176.541	132.658	94.1703	117.688
No.1681	131.918	408.302	159.619	267.91	146.18
No.1682	158.45	425.259	224.666	339.856	140.309
No.1683	136.803	286.483	108.155	72.9337	64.8061
No.1684	203.478	674.808	92.7766	202.093	154.406
No.1685	147.474	357.564	70.9275	211.363	183.136
No.1686	189.808	614.899	207.531	282.957	136.07
No.1687	163.86	457.879	94.7968	188.603	230.167
No.1688	136.412	424.994	254.883	73.5506	251.964
No.1689	166.143	450.699	205.379	173.958	108.603
No.1690	139.771	476.452	109.948	271.005	183.443
No.1691	165.064	628.148	159.413	215.387	157.844
No.1692	153.74	249.533	144.958	76.2252	149.872
No.1693	150.522	328.791	52.5965	198.246	231.606
No.1694	131.613	231.842	75.0123	184.417	226.193
No.1695	193.831	790.081	55.5685	288.063	271.687
No.1696	166.423	648.982	166.192	233.918	163.359
No.1697	150.639	232.456	125.291	257.293	163.153
No.1698	195.31	679.706	174.334	295.301	183.575
No.1699	175.238	761.346	140.566	247.701	129.178
No.1700	166.955	441.755	149.93	177.159	138.075
No.1701	158.453	552.666	65.4889	76.0169	112.104
No.1702	152.59	421.464	235.425	200.4	249.841
No.1703	183.261	404.125	71.954	204.887	182.057
No.1704	136.831	378.808	146.833	175.943	288.75
No.1705	129.734	432.693	78.9191	171.203	164.027
No.1706	144.571	548.088	118.617	149.352	94.1721
No.1707	135.064	351.034	254.883	73.5506	251.964
No.1708	163.966	548.748	110.396	245.56	165.659
No.1709	178.416	641.672	166.192	233.918	163.359
No.1710	183.03	595.223	139.686	273.553	168.68
No.1711	147.738	193.395	82.5879	232.424	187.273
No.1712	189.245	509.667	182.138	357.318	268.752
No.1713	158.048	398.069	85.1774	110.119	67.0499
No.1714	172.021	407.592	233.608	222.011	165.723
No.1715	168.097	501.912	166.269	303.643	144.412
No.1716	137.875	283.996	59.5144	231.06	234.425
No.1717	156.241	310.688	81.7135	84.5509	115.111
No.1718	152.189	532.174	147.485	160.974	103.602
No.1719	166.134	410.468	207.289	315.273	150.025
No.1720	176.509	429.182	75.687	92.7164	108.19
No.1721	169.903	652.488	75.1564	229.551	193.772
No.1722	171.689	473.389	76.8088	283.434	235.354
No.1723	155.958	497.109	140.668	211.906	128.689
No.1724	183.114	713.752	112.458	227.348	165.324
No.1725	187.775	661.774	191.453	336.675	181.502
No.1726	224.916	619.299	242.539	215.34	171.788
No.1727	151.32	257.187	178.718	155.579	110.998
No.1728	160.121	556.634	76.5066	193.548	140.563
No.1729	185.298	428.821	195.451	330.866	144.541
No.1730	162.525	383.522	77.6233	275.104	260.773
No.1731	144.055	426.911	70.6372	147.69	128.696
No.1732	206.056	478.875	227.43	62.1669	216.874
No.1733	181.062	468.659	250.146	203.756	239.858
No.1734	192.835	550.654	72.1254	216.364	161.214
No.1735	143.78	489.51	150.959	97.5607	125.991
No.1736	147.769	338.864	145.168	219.87	284.918
No.1737	133.071	144.831	132.245	153.982	159.442
No.1738	164.381	630.906	77.1132	197.85	158.954
No.1739	167.887	455.42	85.5762	182.55	155.45
No.1740	141.423	181.362	82.214	104.671	84.5022
No.1741	132.635	316.27	120.497	226.049	122.117
No.1742	182.178	692.344	211.741	176.118	189.546
No.1743	142.909	433.612	59.5144	231.06	234.425
No.1744	150.487	405.069	157.674	239.209	98.5788
No.1745	135.75	544.058	236.579	77.9553	284.918
No.1746	181.191	331.347	240.774	71.3405	215.519
No.1747	143.16	359.913	135.588	175.172	179.126
No.1748	149.595	514.555	165.056	117.743	132.586
No.1749	145.658	439.599	93.093	180.227	122.475
No.1750	140.555	243.066	77.4671	215.304	205.757
No.1751	143.21	366.475	70.3455	202.222	230.352
No.1752	134.934	295.332	69.4255	166.526	122.388
No.1753	202.969	803.123	212.793	303.108	138.552
No.1754	167.513	558.071	164.267	245.758	124.696
No.1755	133.182	406.7	53.1083	116.17	107.088
No.1756	154.117	594.899	157.724	201.574	123.874
No.1757	159.127	421.81	102.685	108.631	154.159
No.1758	150.655	361.935	104.722	75.8113	78.8372
No.1759	144.902	333.504	167.44	180.883	173.578
No.1760	149.338	579.201	142.117	147.106	154.735
No.1761	131.327	214.248	137.403	57.4473	141.028
No.1762	148.696	577.39	93.093	180.227	122.475
No.1763	163.548	524.073	103.601	273.318	234.181
No.1764	148.424	340.478	80.7004	205.516	169.278
No.1765	141.074	229.522	132.245	290.529	178.305
No.1766	162.4	199.846	206.266	63.1897	210.288
No.1767	156.498	655.506	236.069	311.024	108.115
No.1768	145.497	242.541	193.857	289.189	103.539
No.1769	178.192	246.63	184.935	329.705	239.139
No.1770	207.543	418.457	241.53	376.108	187.581
No.1771	140.228	204.981	61.114	130.064	97.4721
No.1772	149.121	452.21	174.466	221.336	234.453
No.1773	153.688	512.813	96.8862	194.028	148.211
No.1774	143.933	380.579	60.5772	234.017	193.432
No.1775	182.002	502.612	67.7514	207.336	172.659
No.1776	168.761	478.883	133.859	94.2238	106.805
No.1777	117.408	340.333	85.1994	150.593	102.782
No.1778	173.938	394.39	76.415	280.606	216.209
No.1779	155.694	421.274	72.2456	228.721	175.865
No.1780	132.328	362.591	125.271	83.194	150.218
No.1781	153.491	409.918	198.373	259.534	149.815
No.1782	161.083	612.944	151.764	65.4779	195.096
No.1783	143.876	368.364	60.5772	234.017	193.432
No.1784	148.256	187.257	97.2807	169.761	188.914
No.1785	147.052	183.758	136.023	75.3436	89.3501
No.1786	156.898	577.551	212.106	117.641	149.079
No.1787	150.311	217.605	206.336	253.766	105.674
No.1788	140.746	304.24	167.44	218.881	173.61
No.1789	166.414	281.62	126.191	251.847	160.651
No.1790	211.5	929.082	137.88	297.097	185.558
No.1791	146.795	318.856	219.49	240.08	91.8361
No.1792	160.929	530.699	203.797	235.662	171.14
No.1793	157.13	290.331	187.439	204.621	252.142
No.1794	136.436	314.9	82.2296	174.771	179.282
No.1795	163.374	391.621	64.1458	278.961	303.12
No.1796	157.564	605.318	57.124	237.462	204.461
No.1797	162.946	323.74	66.8435	185.522	178.365
No.1798	150.713	248.027	108.883	164.293	90.2583
No.1799	135.333	312.104	97.2364	77.56	113.394
No.1800	153.756	342.501	92.8989	171.776	142.679
No.1801	151.526	563.782	64.7714	171.117	213.838
No.1802	129.969	308.072	190.757	246.744	157.191
No.1803	148.894	513.444	99.7568	217.522	134.903
No.1804	153.411	461.99	198.504	245.897	134.042
No.1805	133.932	390.142	155.888	223.394	112.986
No.1806	165.05	274.921	131.979	213.443	93.6913
No.1807	151.745	305.59	52.5965	229.205	238.845
No.1808	142.478	307.736	105.593	69.4201	64.8061
No.1809	126.903	222.601	72.3474	157.627	104.909
No.1810	149.203	366.597	125.016	205.768	234.548
No.1811	178.779	676.986	102.064	212.348	143.533
No.1812	151.767	268.166	153.975	197.359	178.75
No.1813	144.037	163.853	136.023	75.3436	89.3501
No.1814	156.674	474.25	70.657	235.339	225.487
No.1815	147.168	375.037	71.7788	216.981	190.302
No.1816	155.963	460.469	168.821	269.967	285.752
No.1817	193.228	715.404	76.4671	157.135	184.842
No.1818	135.812	387.129	63.2383	168.963	187.728
No.1819	189.784	562.493	186.119	350.107	182.259
No.1820	168.455	617.368	204.219	242.889	156.405
No.1821	140.194	434.347	159.739	221.796	179.606
No.1822	152.22	416.764	124.095	123.277	95.7465
No.1823	151.537	285.36	145.43	266.184	140.968
No.1824	156.471	434.309	143.025	265.294	269.102
No.1825	168.014	741.268	139.448	234.08	166.398
No.1826	170.635	740.596	98.7676	181.125	125.991
No.1827	158.546	395.577	143.025	265.294	269.102
No.1828	146.682	514.962	108.548	95.7852	73.2312
No.1829	133.215	249.435	83.0771	106.503	141.472
No.1830	137.16	457.891	55.2616	102.159	131.144
No.1831	153.476	352.908	123.538	193.459	214.031
No.1832	169.08	316.96	201.967	79.2256	175.238
No.1833	128	256.473	87.4574	69.4193	135.227
No.1834	138.769	444.242	78.0993	126.607	130.931
No.1835	150.137	509.542	60.1418	122.446	125.965
No.1836	158.42	294.928	140.361	296.374	164.876
No.1837	146.48	432.368	62.5585	190.757	166.082
No.1838	135.334	410.571	93.4678	241.756	163.359
No.1839	141.51	270.415	52.5965	198.246	231.606
No.1840	161.701	475.979	65.0711	190.28	141.064
No.1841	153.133	520.516	116.049	84.6596	94.4769
No.1842	145.616	326.647	83.02	178.762	169.032
No.1843	175.636	352.071	205.19	328.476	154.04
No.1844	132.132	222.988	134.39	212.504	137.98
No.1845	130.45	340.045	60.0891	142.643	146.193
No.1846	165.741	399.343	199.973	165.327	197.8
No.1847	193.023	475.048	193.61	391.586	224.633
No.1848	190.281	499.72	218.196	298.378	137.091
No.1849	140.624	223.822	105.152	182.641	101.219
No.1850	168.014	646.602	167.625	184.373	139.14
No.1851	156.766	534.646	60.1418	122.446	125.965
No.1852	147.381	235.626	125.291	257.293	163.153
No.1853	169.091	480.358	141.037	270.128	137.17
No.1854	141.726	369.63	124.435	251.929	149.743
No.1855	141.103	405.321	124.115	257.319	177.557
No.1856	132.964	409.82	215.227	74.5975	204.661
No.1857	147.817	451.608	217.858	102.735	129.738
No.1858	168.446	661.06	73.9346	177.213	167.645
No.1859	186.833	744.147	181.3	340.489	171.359
No.1860	146.134	286.235	143.077	158.906	157.562
No.1861	139.13	452.092	68.4073	90.8255	139.949
No.1862	146.365	527.466	115.941	185.495	206.111
No.1863	139.6	385.528	108.883	228.657	212.999
No.1864	162.097	243.129	81.7135	84.5509	115.111
No.1865	139.231	423.159	129.052	228.552	131.908
No.1866	151.572	526.677	56.3417	296.568	276.602
No.1867	140.973	412.718	108.883	228.657	212.999
No.1868	162.88	402.241	158.968	80.7409	151.535
No.1869	128.077	105.725	176.016	77.0423	155.22
No.1870	137.419	262.367	160.488	276.878	133.679
No.1871	134.907	195.339	154.709	82.1735	152.988
No.1872	146.907	529.137	63.016	202.466	209.605
No.1873	156.427	299.035	67.7382	98.0431	133.051
No.1874	158.049	613.627	66.5455	232.739	211.797
No.1875	195.803	705.343	244.09	355.159	161.085
No.1876	156.712	620.77	139.506	202.488	137.328
No.1877	138.691	324.925	167.44	265.282	232.068
No.1878	172.748	493.449	85.5762	182.55	155.45
No.1879	174.994	567.42	127.617	223.123	168.868
No.1880	152.435	373.949	133.382	242.38	121.474
No.1881	130.089	394.024	127.409	128.183	111.841
No.1882	163.834	422.067	98.8791	300.106	290.688
No.1883	156.687	436.553	200.533	252.73	87.7416
No.1884	134.239	465.398	129.776	74.8497	129.827
No.1885	171.97	397.655	159.49	346.625	213.244
No.1886	161.786	601.602	74.9307	241.224	186.714
No.1887	155.31	606.424	145.43	266.184	140.968
No.1888	174.274	338.37	71.954	204.887	182.057
No.1889	148.698	402.685	268.945	74.8017	273.151
No.1890	145.289	237.642	97.2364	83.9602	108.798
No.1891	153.395	423.728	167.148	129.148	95.0315
No.1892	118.082	218.361	156.658	69.1756	126.954
No.1893	197.151	658.639	95.8912	354.176	273.871
No.1894	195.47	673.947	191.557	188.577	115.131
No.1895	155.451	616.301	86.3708	122.68	108.77
No.1896	154.329	468.378	89.6468	187.701	167.367
No.1897	147.228	522.13	99.3822	201.489	142.226
No.1898	138.982	236.651	79.7104	173.723	136.357
No.1899	156.762	542.355	85.5581	186.767	129.725
No.1900	162.683	437.733	59.22	84.4017	83.0029
No.1901	172.573	591.095	161.369	257.466	129.177
No.1902	147.635	338.465	107.817	159.739	97.4561
No.1903	141.997	205.551	152.179	76.6738	140.994
No.1904	188.845	412.924	134.922	260.996	205.918
No.1905	135.946	332.562	177.644	252.752	272.146
No.1906	149.411	323.083	196.78	257.044	76.9357
No.1907	179.597	524.383	303.632	132.924	246.474
No.1908	161.407	608.802	137.358	165.701	183.466
No.1909	158.622	373.451	164.434	70.499	182.407
No.1910	148.732	336.086	78.5348	77.9734	127.265
No.1911	151.903	368.904	67.7382	71.1952	72.2751
No.1912	137.988	279.8	184.37	158.838	66.7099
No.1913	139.925	251.201	86.5155	180.79	183.929
No.1914	149.54	470.768	137.358	165.701	183.466
No.1915	137.611	464.676	70.5224	196.039	149.645
No.1916	153.193	442.142	82.9517	167.882	167.443
No.1917	150.789	365.968	87.7827	200.335	194.136
No.1918	147.096	447.151	124.771	173.911	100.695
No.1919	162.937	577.686	241.687	249.457	294.502
No.1920	167.323	300.211	89.2164	155.792	141.542
No.1921	193.677	707.99	64.2676	215.888	162.673
No.1922	145.189	328.483	112.573	239.826	234.24
No.1923	160.234	557.462	103.293	209.033	165.228
No.1924	154.852	271.77	235.425	200.4	249.841
No.1925	200.752	355.356	207.844	67.0947	210.288
No.1926	179.974	557.307	139.686	273.553	168.68
No.1927	164.046	550.397	136.252	294.538	215.045
No.1928	146.24	185.948	85.4002	184.094	170.026
No.1929	164.183	547.056	119.582	245.204	177.089
No.1930	185.501	732.686	70.0329	192.475	215.873
No.1931	145.751	148.967	185.014	84.5653	210.913
No.1932	199.784	765.298	90.774	289.259	205.844
No.1933	162.775	291.785	198.749	121.964	220.857
No.1934	152.109	368.889	135.063	155.041	123.138
No.1935	201.982	332.089	248.828	310.072	149.482
No.1936	130.603	346.496	86.5651	146.842	184.024
No.1937	140.737	451.483	236.069	311.024	108.115
No.1938	131.651	313.449	81.3621	55.587	118.039
No.1939	143.05	286.096	165.004	248.799	114.753
No.1940	156.573	637.272	171.398	229.316	110.688
No.1941	157.971	264.211	112.661	62.771	128.548
No.1942	134.406	431.125	130.738	61.5076	109.031
No.1943	185.502	831.021	150.385	217.951	223.088
No.1944	155.156	497.144	59.22	106.46	92.657
No.1945	146.043	324.824	90.5428	142.513	107.105
No.1946	167.67	238.84	303.649	320.34	201.386
No.1947	183.715	549.765	91.7802	225.707	160.651
No.1948	169.234	612.868	67.7422	168.483	128.398
No.1949	191.262	725.365	181.3	340.489	171.359
No.1950	146.904	301.676	80.6907	206.678	154.403
No.1951	129.055	509.997	83.5166	118.811	126.436
No.1952	173.286	659.049	198.504	245.897	134.042
No.1953	132.765	195.233	81.3592	143.069	87.8599
No.1954	153.292	89.421	82.9517	167.882	167.443
No.1955	148.444	459.591	75.0176	147.766	148.937
No.1956	152.109	301.538	165.056	117.743	132.586
No.1957	149.696	262.361	214.312	301.359	157.191
No.1958	182.681	548.315	141.244	209.22	121.316
No.1959	140.387	477.357	136.391	251.339	141.309
No.1960	162.901	415.957	199.195	190.464	141.358
No.1961	158.398	533.473	176.407	227.57	117.838
No.1962	148.875	576.332	67.8935	126.034	76.5619
No.1963	142.411	153.77	72.0808	167.142	141.309
No.1964	153.019	527.869	77.8277	243.59	203.139
No.1965	146.613	440.275	151.42	184.006	119.682
No.1966	164.198	447.427	117.236	173.191	192.832
No.1967	172.197	536.593	180.68	265.629	103.885
No.1968	177.384	521.527	71.4196	68.5625	102.071
No.1969	164.556	212.626	92.921	67.1622	95.2087
No.1970	127.107	387.594	156.707	122.585	207.341
No.1971	202.45	736.336	182.138	341.343	194.466
No.1972	143.862	191.831	169.322	66.2303	149.005
No.1973	179.547	684.344	140.361	360.398	249.386
No.1974	152.976	223.571	169.96	157.785	163.936
No.1975	160.94	428.262	143.025	265.294	269.102
No.1976	155.92	174.445	203.797	234.805	186.769
No.1977	176.624	505.758	131.979	213.806	260.435
No.1978	150.621	598.24	105.496	194.793	149.582
No.1979	150.444	307.353	160.105	107.782	125.683
No.1980	157.329	209.98	178.331	214.516	137.204
No.1981	180.443	654.893	155.679	237.288	98.5788
No.1982	141.157	538.155	90.2665	77.3672	71.8693
No.1983	141.253	323.12	152.781	66.4741	114.316
No.1984	147.791	292.442	59.8673	135.59	168.675
No.1985	180.377	585.469	112.458	227.348	165.324
No.1986	130.321	236.529	72.9617	166.237	150.319
No.1987	157.791	546.853	104.403	77.5837	85.2917
No.1988	145.213	401.756	134.037	188.132	107.34
No.1989	180.473	780.102	57.124	237.462	204.461
No.1990	146.175	326.982	132.245	290.529	178.305
No.1991	141.315	82.6471	99.7568	183.111	153.938
No.1992	160.513	419.638	137.545	69.3995	137.605
No.1993	145.525	329.831	83.02	178.762	169.032
No.1994	161.151	515.9	208.028	82.651	264.115
No.1995	154.567	232.817	78.8293	125	147.396
No.1996	132.861	250.504	134.39	212.504	137.98
No.1997	207.546	475.715	241.53	376.108	187.581
No.1998	177.443	663.294	194.372	128.75	186.499
[truncated: 3,002 more rows]

## Sheet: Sheet2
#Radius of gyration (ROG), end-to-end distances (ETE) and loop distances for the reconstructed ensemble
ID	ROG	ETE	p1-p2	p1-p3	p2-p3
No.1	151.819	284.578	125.78	355.691	238.575
No.2	166.125	484.474	123.515	257.143	159.496
No.3	152.925	473.141	138.623	187.672	139.106
No.4	174.749	545.703	70.9659	190.769	149.464
No.5	158.899	292.887	61.4483	221.514	206.895
No.6	142.712	370.492	201.072	238.527	190.28
No.7	152.445	536.244	70.3304	283.41	232.39
No.8	158.286	401.192	200.344	197.483	122.498
No.9	212.942	718.867	242.63	384.876	287.469
No.10	150.717	332.064	191.517	224.33	69.8569
No.11	157.697	405.05	216.339	323.337	143.053
No.12	132.257	256.776	230.383	126.059	154.412
No.13	136.162	300.367	145.127	79.1444	155.691
No.14	158.69	471.65	139.517	175.868	110.458
No.15	157.395	392.238	150.563	222.146	205.548
No.16	149.412	348.318	266.506	105.959	177.389
No.17	146.559	263.804	191.469	213.786	151.21
No.18	188.234	553.925	173.32	272.807	141.688
No.19	122.679	321.696	55.8269	197.237	168.652
No.20	145.677	541.578	113.786	259.489	156.42
No.21	173.565	516.75	206.656	341.887	181.407
No.22	135.636	243.231	68.58	68.4734	84.8397
No.23	136.557	342.642	71.7476	185.627	141.79
No.24	153.9	430.791	127.269	218.535	120.254
No.25	161.616	403.858	241.978	250.447	205.29
No.26	125.633	443.643	175.624	52.9904	172.324
No.27	140.462	465.797	88.5448	222.794	166.141
No.28	188.622	471.087	235.063	59.6838	243.664
No.29	145.542	422.737	83.2317	233.487	223.894
No.30	148.785	511.679	137.524	218.88	181.054
No.31	140.437	253.955	116.743	273.274	208.415
No.32	157.79	187.915	214.511	338.326	282.808
No.33	152.377	433.263	65.8672	154.075	132.694
No.34	154.264	461.403	191.793	295.792	154.984
No.35	131.756	398.245	221.846	75.6153	165.7
No.36	211.819	524.546	242.22	345.393	136.599
No.37	146.852	459.682	147.834	285.326	162.545
No.38	166.179	641.365	164.391	269.694	216.891
No.39	147.538	518.75	143.457	216.176	211.85
No.40	158.958	214.38	214.511	338.326	282.808
No.41	140.285	410.449	72.8153	191.243	166.718
No.42	164.571	513.959	215.793	102.727	172.7
No.43	135.562	436.466	62.3764	251.446	214.912
No.44	141.225	428.961	135.682	271.827	244.088
No.45	183.52	673.095	149.024	271.224	247.484
No.46	144.982	431.474	62.2193	276.491	250.458
No.47	181.862	460.059	201.432	178.192	247.748
No.48	154.737	311.503	89.5567	185.152	124.795
No.49	127.163	398.17	167.273	145.47	144.996
No.50	128.687	273.636	113.583	83.1242	120.995
No.51	130.18	274.988	133.988	95.1588	188.347
No.52	200.948	855.821	140.52	343.796	217.665
No.53	161.817	495.922	173.278	315.366	172.434
No.54	201.023	666.57	208.735	304.147	124.264
No.55	170.253	394.389	202.683	223.84	119.317
No.56	163.217	459.559	205.022	275.185	226.88
No.57	138.171	381.258	75.5887	180.493	123.925
No.58	157.357	271.034	207.311	98.3092	188.001
No.59	153.933	154.648	61.4483	208.164	230.099
No.60	135.86	403.419	157.2	64.338	194.94
No.61	177.6	569.692	63.7602	221.711	186.158
No.62	143.851	482.438	130.567	102.238	160.192
No.63	173.529	378.301	217.346	275.104	109.903
No.64	175.595	388.875	192.976	163.057	75.8554
No.65	140.286	502.978	181.587	237.415	113.736
No.66	185.012	380.272	125.51	336.929	271.733
No.67	147.148	425.412	204.168	292.748	161.167
No.68	165.772	316.154	151.838	60.6419	123.774
No.69	165.112	378.255	203.607	98.5701	232.248
No.70	148.711	487.313	85.61	229.384	164.306
No.71	151.768	387.695	85.4607	203.096	157.545
No.72	145.492	383.67	61.1126	207.718	229.464
No.73	158.179	432.31	120.36	274.854	171.83
No.74	156.247	463.24	154.158	276.59	151.178
No.75	134.217	342.122	91.7859	225.989	176.282
No.76	141.674	130.953	91.4201	175.387	110.591
No.77	175.337	552.788	132.44	330.689	232.325
No.78	147.243	337.371	132.996	243.018	170.276
No.79	142.728	260.383	224.339	64.934	192.828
No.80	197.951	560.572	148.173	310.792	185.699
No.81	165.239	377.055	152.007	90.0494	179.945
No.82	142.162	388.04	199.812	76.0667	205.273
No.83	154.982	497.652	174.02	74.948	186.833
No.84	176.075	450.152	83.193	234.148	163.503
No.85	144.567	404.157	241.512	261.388	173.411
No.86	140.537	476.659	81.1566	70.8989	89.6342
No.87	165.013	444.984	113.725	267.542	184.734
No.88	158.402	517.511	182.34	145.47	183.877
No.89	172.847	521.513	70.9659	190.769	149.464
No.90	147.431	348.702	242.2	176.185	373.745
No.91	148.156	510.319	88.5448	216.671	144.868
No.92	171.991	430.369	145.546	172.766	126.312
No.93	137.078	345.298	167.62	285.311	136.316
No.94	149.336	498.339	195.831	243.157	190.165
No.95	136.772	345.992	120.161	222.992	222.515
No.96	153.077	282.688	158.578	219.535	130.124
No.97	148.779	445.411	58.8363	240.423	253.938
No.98	152.837	492.38	69.2446	272.289	249.064
No.99	132.481	320.649	198.671	73.4761	183.176
No.100	159.011	364.137	133.665	178.415	156.229
No.101	214.684	693.919	218.041	405.253	191.52
No.102	128.753	291.145	164.385	66.2008	171.69
No.103	164.375	586.165	68.2191	168.97	134.899
No.104	149.054	521.332	221.425	223.074	185.023
No.105	185.277	620.866	81.0811	213.322	145.702
No.106	141.664	506.11	76.4404	225.494	195.661
No.107	146.337	451.018	157.219	109.566	72.8555
No.108	188.015	295.484	214.07	65.0583	206.667
No.109	137.365	333.707	130.567	102.238	160.192
No.110	147.087	442.021	151.966	82.4917	125.483
No.111	138.837	498.457	55.8269	197.237	168.652
No.112	141.846	348.092	234.429	76.9847	177.389
No.113	154.058	450.216	99.814	244.352	179.851
No.114	149.755	429.504	152.403	288.649	192.994
No.115	147.091	440.725	72.8153	215.125	220.652
No.116	138.666	412.753	72.1629	154.243	104.06
No.117	162.916	581.927	150.087	210.532	148.796
No.118	150.357	564.048	197.098	290.472	142.008
No.119	144.761	292.039	191.849	90.0052	158.512
No.120	174.478	678.35	85.4192	167.208	101.103
No.121	159.381	282.435	178.035	191.103	215.449
No.122	207.177	725.811	237.531	434.803	224.204
No.123	165.641	399.877	63.7602	224.865	177.471
No.124	160.972	337.569	217.854	314.988	278.718
No.125	136.173	278.118	171.009	212.94	149.196
No.126	160.505	551.56	113.583	83.1242	120.995
No.127	137.847	427.776	174.02	74.948	186.833
No.128	158.257	528.195	115.47	181.555	254.123
No.129	161.365	352.085	160.612	243.429	178.571
No.130	151.626	346.275	69.8489	217.707	205.924
No.131	166.844	606.782	150.895	313.034	225.861
No.132	136.575	253.161	89.6775	80.6466	85.9704
No.133	164.051	470.379	179.388	281.952	124.108
No.134	175.939	458.218	267.143	357.13	157.369
No.135	149.162	402.307	132.232	206.539	186.856
No.136	151.993	442.802	138.623	187.672	139.106
No.137	169.439	663.078	137.469	249.618	173.115
No.138	152.144	419.374	154.283	71.009	100.057
No.139	153.09	482.16	191.517	271.789	265.416
No.140	147.404	386.684	163.393	185.321	135.085
No.141	123.603	396.642	98.8805	191.653	142.25
No.142	145.712	332.613	98.2694	70.1212	148.458
No.143	188.865	516.895	125.51	336.929	271.733
No.144	143.281	271.984	61.8159	120.608	126.69
No.145	142.523	424.817	72.8153	191.243	166.718
No.146	159.662	403.549	220.545	202.457	110.722
No.147	129.821	345.737	196.618	153.111	152.934
No.148	144.283	314.186	89.51	59.3346	69.8194
No.149	151.497	640.794	91.0992	233.308	249.506
No.150	145.581	453.115	163.087	260.582	210.275
No.151	179.911	603.404	156.03	359.12	218.562
No.152	140.271	289.353	92.9587	215.964	178.044
No.153	178.625	323.832	214.07	65.0583	206.667
No.154	156.713	526.847	122.467	189.31	229.638
No.155	142.05	415.103	109.718	224.964	139.629
No.156	132.73	303.228	182.577	67.5714	171.635
No.157	149.836	128.342	196.546	180.997	87.9429
No.158	137.154	193.857	160.489	292.041	170.696
No.159	164.411	196.376	134.609	88.7476	107.776
No.160	154.927	483.663	91.7228	186.602	114.087
No.161	145.753	411.709	270.679	115.807	188.06
No.162	208.111	500.546	231.368	400.038	191.52
No.163	150.806	258.38	158.578	211.687	115.757
No.164	153.005	157.382	73.1574	232.307	181.321
No.165	170.373	482.889	83.193	243.537	172.832
No.166	126.873	384.942	83.0634	189.273	132.109
No.167	136.403	264.419	100.684	170.536	171.108
No.168	161.139	667.583	83.4405	183.838	118.915
No.169	138.905	300.696	87.6573	248.9	181.321
No.170	133.158	395.519	98.8384	234.24	170.384
No.171	143.777	610.651	99.0398	195.85	159.595
No.172	176.236	550.714	189.077	294.077	137.563
No.173	150.206	514.482	149.735	243.383	240.918
No.174	153.754	458.759	116.743	237.142	182.462
No.175	136.09	187.869	61.5279	223.593	199.246
No.176	149.31	361.268	185.187	83.2589	151.705
No.177	141.53	383.542	169.61	82.7405	145.935
No.178	170.717	354.423	219.166	62.3076	194.049
No.179	153.549	578.298	149.735	229.592	132.421
No.180	189.196	507.618	230.855	355.34	163.513
No.181	157.614	499.856	91.7859	225.989	176.282
No.182	130.42	318.097	59.6874	131.455	131.322
No.183	150.549	359.01	151.916	156.873	214.968
No.184	169.43	337.372	150.491	67.4811	131.318
No.185	179.617	534.657	78.1359	225.924	229.467
No.186	139.63	396.037	134.31	82.2472	122.955
No.187	176.507	610.264	194.18	332.931	147.453
No.188	149.169	499.473	126.998	210.791	104.743
No.189	148.538	384.408	96.6383	69.6997	120.14
No.190	150.606	413.416	89.3283	230.257	184.472
No.191	159.648	434.897	113.786	241.683	155.613
No.192	156.275	546.491	78.1359	225.924	229.467
No.193	154.497	448.31	83.5478	273.323	240.583
No.194	169.29	493.599	130.166	240.007	207.148
No.195	169.079	443.524	218.438	383.886	200.363
No.196	160.083	517.015	182.077	262.673	207.422
No.197	203.293	427.7	297.286	341.011	129.361
No.198	171.757	424.938	102.043	286.798	249.508
No.199	147.051	469.373	79.2662	198.729	198.069
No.200	166.506	564.212	91.616	241.162	246.17
No.201	141.006	427.633	74.1226	221.065	220.681
No.202	173.083	431.435	155.759	198.865	291.396
No.203	159.781	313.099	112.556	79.2591	85.1949
No.204	131.251	254.464	103.567	185.77	133.15
No.205	147.694	389.597	81.89	274.339	230.798
No.206	149.818	539.37	137.524	218.88	181.054
No.207	163.47	224.211	121.885	152.531	139.106
No.208	139.453	347.204	89.3697	216.288	200.995
No.209	153.53	194.18	126.998	95.473	107.623
No.210	149.464	218.126	240.661	101.459	196.406
No.211	133.069	324.385	176.386	230.385	121.869
No.212	152.553	155.273	73.9418	79.894	71.1087
No.213	165.557	338.923	249.562	304.671	85.0901
No.214	141.612	281.561	164.871	236.246	151.125
No.215	152.501	486.297	109.697	327.966	230.798
No.216	128.443	251.072	167.273	165.24	191.091
No.217	144.717	131.179	98.4337	210.821	168.875
No.218	126.815	240.972	64.6521	270.838	238.008
No.219	141.167	316.106	84.4815	201.467	199.269
No.220	129.53	196.26	196.664	89.8801	142.284
No.221	140.271	432.164	69.3049	90.2707	140.781
No.222	151.17	398.3	148.141	125.175	165.87
No.223	164.14	637.029	71.8078	172.725	136.497
No.224	166.211	527.728	89.5567	257.881	250.8
No.225	141.804	328.424	255.623	364.147	167.829
No.226	150.019	462.857	170.085	308.288	177.475
No.227	156	501.836	62.967	186.225	183.327
No.228	135.81	318.195	72.7822	226.637	180.723
No.229	174.974	594.109	109.327	252.528	188.311
No.230	212.969	712.453	177.407	328.126	200.455
No.231	168.158	332.651	252.6	56.3726	257.693
No.232	153.122	250.322	105.458	180.168	135.231
No.233	150.668	521.64	63.1481	290.757	272.167
No.234	150.078	402.713	75.466	187.616	234.373
No.235	150.183	416.115	75.466	187.616	234.373
No.236	163.926	580.735	103.563	227.214	151.63
No.237	161.459	457.373	165.211	192.36	167.02
No.238	151.747	391.586	98.0701	242.591	180.386
No.239	162.823	406.42	161.22	62.1572	193.71
No.240	154.736	590.059	145.968	277.117	151.705
No.241	168.364	393.988	160.087	331.11	195.554
No.242	160.627	466.064	189.079	70.2989	153.797
No.243	168.181	475.461	81.0811	213.322	145.702
No.244	160.313	344.27	215.995	76.6072	258.521
No.245	138.717	199.922	229.338	252.899	206.729
No.246	159.503	579.16	155.204	273.248	136.571
No.247	152.085	368.588	197.472	350.845	183.268
No.248	185.171	444.365	230.855	355.34	163.513
No.249	150.697	320.038	121.808	232.077	216.891
No.250	166.719	447.339	61.4483	221.514	206.895
No.251	155.322	315.23	217.854	314.988	278.718
No.252	139.469	182.15	58.7371	167.894	170.415
No.253	168.794	526.252	165.963	309.494	151.577
No.254	153.273	550.939	137.492	232.792	118.068
No.255	139.318	437.263	185.516	227.299	163.609
No.256	152.134	448.385	224.666	343.006	240.071
No.257	162.21	521.809	218.438	386.609	203.547
No.258	158.122	401.582	186.961	191.492	262.512
No.259	145.126	289.176	215.654	296.944	94.1687
No.260	151.717	559.873	143.407	254.181	308.039
No.261	137.618	361.405	122.279	205.401	190.77
No.262	149.696	312.706	132.232	206.539	186.856
No.263	137.957	271.801	221.425	200.876	231.005
No.264	138.39	365.125	94.2255	209.572	209.18
No.265	145.303	411.386	137.502	293.593	198.603
No.266	169.996	554.228	253.361	267.088	205.29
No.267	172.619	502.399	225.134	218.148	163.391
No.268	164.343	458.677	84.9945	259.176	216.784
No.269	157.956	569.586	161.274	240.87	103.845
No.270	156.281	552.82	144.504	220.357	86.7231
No.271	143.734	470.784	130.567	102.238	160.192
No.272	145.559	105.569	157.219	109.566	72.8555
No.273	148.974	216.936	113.347	63.4139	120.995
No.274	144.86	301.361	141.332	207.047	225.095
No.275	143.155	436.792	69.2446	272.289	249.064
No.276	151.173	464.966	109.697	327.966	230.798
No.277	198.287	767.229	126.019	309.235	211.979
No.278	153.839	218.764	124.102	167.458	174.172
No.279	141.652	193.519	90.6474	197.525	175.35
No.280	137.33	333.578	167.62	285.311	136.316
No.281	206.236	530.332	278.422	447.47	189.134
No.282	157.028	381.261	87.9488	216.406	185.997
No.283	140.163	341.767	205.022	275.185	226.88
No.284	148.862	469.532	255.517	186.944	152.934
No.285	152.572	287.709	133.665	178.415	156.229
No.286	184.652	667.199	99.0111	341.651	252.231
No.287	167.157	228.549	255.903	62.3382	253.133
No.288	148.109	257.861	207.622	73.6528	216.392
No.289	148.258	370.341	162.642	183.189	106.566
No.290	143.466	258.458	229.338	252.899	206.729
No.291	137.698	446.78	81.7783	178.288	171.844
No.292	134.119	336.292	91.7859	225.989	176.282
No.293	180.532	504.375	165.963	309.494	151.577
No.294	154.088	387.283	248.449	113.478	227.801
No.295	138.858	316.881	193.818	215.803	139.652
No.296	159.427	409.674	175.429	199.464	100.545
No.297	152.423	338.616	137.219	345.714	258.614
No.298	183.196	618.881	165.963	309.494	151.577
No.299	148.189	454.347	84.798	220.77	178.644
No.300	143.456	460.63	157.219	109.566	72.8555
No.301	165.543	642.006	151.104	276.948	144.673
No.302	210.493	711.418	237.531	420.8	208.341
No.303	142.482	351.437	226.105	251.388	259.605
No.304	159.298	231.667	63.9191	224.246	203.087
No.305	146.889	436.103	185.647	244.052	115.243
No.306	154.276	209.157	153.84	214.205	121.599
No.307	140.505	236.102	147.094	94.1063	196.82
No.308	147.546	247.363	94.2264	187.307	146.261
No.309	185.707	771.013	185.424	265.588	195.946
No.310	147.659	523.214	98.1481	194.064	136.182
No.311	150.719	243.499	113.725	67.3413	89.5934
No.312	160.66	450.033	165.211	192.36	167.02
No.313	145.481	384.221	224.666	248.112	189.879
No.314	140.295	322.006	65.0256	139.127	91.4515
No.315	156.1	583.421	225.169	298.746	98.6566
No.316	132.793	403.142	206.244	238.018	134.854
No.317	163.9	121.265	192.793	85.8938	156.15
No.318	164.276	469.217	116.743	273.791	208.101
No.319	131.59	320.884	103.567	185.77	133.15
No.320	164.253	578.567	76.8958	235.789	244.099
No.321	157.087	175.818	261.194	69.6197	252.456
No.322	168.222	572.47	275.017	240.98	129.683
No.323	153.89	453.715	196.419	315.767	246.555
No.324	140.468	565.831	75.8583	169.864	120.973
No.325	159.18	578.777	61.7001	278.689	251.15
No.326	159.775	588.533	141.678	294.258	226.316
No.327	151.196	411.897	115.469	256.165	163.688
No.328	156.257	405.295	81.967	311.792	265.769
No.329	121.653	246.565	58.7371	72.6281	90.9997
No.330	204.78	618.429	120.841	379.769	267.343
No.331	152.671	481.501	110.129	230.147	220.448
No.332	133.419	223.288	196.417	193.598	231.945
No.333	148.213	457.327	75.8583	311.998	289.339
No.334	161.972	169.488	75.4561	217.344	193.71
No.335	147.442	497.853	85.61	257.21	194.914
No.336	151.335	579.549	203.306	305.725	181.647
No.337	173.916	476.558	223.995	328.764	242.672
No.338	152.656	526.18	70.3304	283.41	232.39
No.339	156.089	204.634	61.4483	208.164	230.099
No.340	154.41	147.716	82.1538	179.618	125.673
No.341	140.883	493.193	99.4014	239.384	182.301
No.342	167.256	687.477	141.688	246.556	157.942
No.343	162.004	477.864	197.411	242.592	62.6159
No.344	147.863	196.027	145.934	78.2714	157.443
No.345	146.785	257.064	57.8847	186.882	179.047
No.346	145.402	212.183	219.836	111.827	216.439
No.347	156.299	397.673	187.642	263.463	167.908
No.348	143.482	423.26	76.4404	225.494	195.661
No.349	148.121	556.932	69.949	270.451	230.891
No.350	174.694	598.318	166.695	317.989	181.761
No.351	137.265	349.47	114.689	220.827	134.854
No.352	154.553	457.93	254.619	78.6625	227.622
No.353	157.173	411.795	198.317	292.669	132.565
No.354	179.713	187.591	259.425	71.7727	229.017
No.355	147.01	445.733	70.4262	165.305	181.362
No.356	152.142	128.411	152.643	235.253	154.694
No.357	161.281	476.134	144.504	226.021	94.9465
No.358	154.687	541.019	81.6842	151.352	127.87
No.359	203.524	856.123	157.497	393.422	258.528
No.360	136.806	199.443	153.477	217.475	298.463
No.361	148.85	541.979	77.0246	183.203	206.273
No.362	161.327	554.99	223.995	328.764	242.672
No.363	161.495	404.575	267.143	233.171	131.669
No.364	144.871	286.943	152.42	273.364	193.827
No.365	157.36	428.577	76.8958	235.789	244.099
No.366	132.442	347.512	87.563	175.524	114.747
No.367	141.98	431.958	72.2028	188.902	170.659
No.368	239.126	636.046	278.422	542.892	278.392
No.369	141.752	621.193	55.8269	197.237	168.652
No.370	174.721	354.509	188.264	351.676	206.576
No.371	162.142	448.131	203.607	98.5701	232.248
No.372	148.17	496.221	174.158	209.089	100.949
No.373	149.451	389.934	172.019	182.534	102.935
No.374	149.445	387.731	152.403	312.106	191.357
No.375	168.253	460.396	196.664	350.832	179.634
No.376	141.292	435.38	70.5865	162.213	124.517
No.377	148.575	533.189	122.279	205.401	190.77
No.378	142.287	204.124	67.1435	94.813	127.724
No.379	158.406	542.224	134.987	198.016	162.228
No.380	186.885	480.197	125.51	336.929	271.733
No.381	135.464	497.649	208.178	61.5	199.794
No.382	168.648	422.987	230.898	271.967	166.585
No.383	191.123	753.667	96.327	267.465	182.73
No.384	174.35	616.742	172.193	308.964	171.31
No.385	156.114	488.954	137.374	344.136	224.1
No.386	155.748	582.434	97.1407	181.973	161.518
No.387	146.204	194.92	94.2264	187.307	146.261
No.388	153.019	463.527	225.695	282.437	158.184
No.389	178.088	626.23	54.6008	298.392	299.251
No.390	150.869	417.116	180.925	206.852	171.69
No.391	161.22	420.202	218.661	305.106	159.914
No.392	167.746	614.4	141.688	207.711	93.5021
No.393	177.317	245.268	70.1976	335.898	281.45
No.394	207.938	786.612	235.063	306.855	98.9346
No.395	164.095	529.843	68.7563	175.749	154.851
No.396	183.071	561.37	132.44	330.689	232.325
No.397	142.902	319.48	243.626	99.8426	171.036
No.398	151.58	141.312	145.934	78.2714	157.443
No.399	156.755	271.397	138.14	81.5013	107.439
No.400	172.444	723.732	66.657	280.249	239.024
No.401	139.871	228.377	143.457	217.186	129.44
No.402	159.952	292.202	103.563	170.655	212.006
No.403	143.637	378.647	137.219	345.714	258.614
No.404	172.378	610.433	135.682	271.827	244.088
No.405	144.805	346.848	240.259	226.648	222.992
No.406	148.442	391.696	85.4607	203.096	157.545
No.407	170.384	435.481	223.704	299.488	217.684
No.408	127.521	249.373	86.9487	249.144	206.817
No.409	176.37	419.626	192.034	214.845	187.91
No.410	148.776	246.118	132.232	206.539	186.856
No.411	168.041	580.873	107.805	293.316	261.328
No.412	164.681	364.108	206.238	110.884	181.414
No.413	148.88	353.52	76.4819	166.169	137.621
No.414	123.537	350.06	85.0841	94.5552	144.291
No.415	158.838	424.411	189.079	70.2989	153.797
No.416	164.158	617.708	221.073	286.022	109.247
No.417	209.502	777.045	256.748	399.72	158.609
No.418	139.482	337.416	69.4176	142.416	120.097
No.419	143.461	474.325	144.359	238.792	160.191
No.420	141.694	478.152	137.524	218.88	181.054
No.421	162.367	543.893	139.905	234.871	132.92
No.422	156.194	428.108	175.646	106.267	158.315
No.423	143.522	404.384	137.535	213.182	100.329
No.424	129.741	270.458	55.8457	187.26	164.51
No.425	162.534	449.131	215.793	101.169	185.499
No.426	185.251	519.436	265.12	429.076	188.882
No.427	157.629	402.01	127.942	165.615	83.4882
No.428	148.345	417.51	135.682	271.827	244.088
No.429	158.884	405.838	91.616	241.162	246.17
No.430	132.708	330.734	87.563	175.524	114.747
No.431	179.729	291.608	259.425	57.5509	243.326
No.432	172.947	562.814	78.5865	300.813	230.611
No.433	179.083	390.744	117.388	192.753	102.489
No.434	153.078	457.054	100.356	244.155	280.346
No.435	142.672	584.287	99.0398	195.85	159.595
No.436	189.696	633.039	184.747	408.655	305.583
No.437	142.427	346.957	174.158	279.216	139.809
No.438	156.719	555.168	191.951	310.105	200.084
No.439	158.151	444.17	154.158	316.212	182.518
No.440	149.194	388.021	158.296	277.284	137.78
No.441	134.794	467.843	107.801	116.888	77.5099
No.442	145.743	547.328	113.786	259.489	156.42
No.443	147.704	677.907	59.4189	166.705	206.105
No.444	145.129	405.306	164.871	192.663	170.652
No.445	151.907	337.008	74.6781	214.464	192.37
No.446	141.09	350.036	182.577	67.5714	171.635
No.447	143.474	112.574	247.776	230.565	159.846
No.448	132.374	166.245	147.094	96.201	195.53
No.449	169.821	560.461	241.978	250.447	205.29
No.450	153.954	577.329	72.6146	239.544	205.212
No.451	148.885	393.671	63.0387	180.605	195.784
No.452	137.766	169.354	69.966	124.754	145.767
No.453	185.735	768.37	157.041	341.565	229.952
No.454	138.355	387.344	80.5966	77.7537	92.0988
No.455	192.111	633.35	125.693	247.1	183.929
No.456	157.146	411.535	120.841	279.883	207.638
No.457	142.484	495.733	78.8623	165.165	117.454
No.458	122.977	280.499	72.1629	154.243	104.06
No.459	169.234	348.147	108.232	230.403	295.298
No.460	145.25	214.22	247.776	230.565	159.846
No.461	161.593	378.761	195.53	100.031	209.196
No.462	131.366	264.596	118.319	82.7493	133.82
No.463	156.442	491.034	191.469	303.983	134.245
No.464	175.971	588.304	196.664	290.048	162.588
No.465	152.291	550.253	72.3188	230.959	269.185
No.466	171.935	438.164	146.937	295.221	224.199
No.467	131.023	264.503	126.391	105.156	147.341
No.468	155.691	443.356	151.776	293.258	156.704
No.469	156.1	428.707	122.467	189.31	229.638
No.470	135.218	393.324	71.3352	180.298	123.608
No.471	144.249	439.141	74.4008	165.791	132.694
No.472	159.769	418.441	196.969	294.333	138.021
No.473	184.883	665.096	132.44	330.689	232.325
No.474	150.938	391.978	119.481	297.202	256.302
No.475	138.734	460.036	100.982	131.568	133.874
No.476	152.026	344.916	76.5928	151.976	126.69
No.477	192.417	499.623	297.286	341.011	129.361
No.478	150.391	434.444	78.6753	155.819	123.76
No.479	151.745	371.058	230.525	91.5178	235.915
No.480	204.243	569.122	243.039	362.883	129.973
No.481	155.206	451.988	143.359	228.893	149.35
No.482	156.518	145.855	207.622	73.6528	216.392
No.483	143.63	316.322	73.3649	243.584	213.199
No.484	176.162	597.887	155.026	292.096	162.65
No.485	161.663	619.009	137.064	211.026	178.195
No.486	128.105	169.837	91.6372	207.973	166.741
No.487	147.47	324.552	189.133	295.133	117.451
No.488	161.198	406.411	124.102	167.458	174.172
No.489	141.78	210.19	110.975	174.996	155.334
No.490	157.585	538.367	64.8122	210.307	194.419
No.491	133.674	371.947	209.912	80.8329	216.46
No.492	155.281	415.467	197.472	350.845	183.268
No.493	213.535	646.086	244.573	396.124	219.735
No.494	148.902	480.488	90.0706	110.163	141.896
No.495	152.567	325.107	190.976	201.971	195.965
No.496	181.29	608.782	121.808	232.077	216.891
No.497	148.888	365.96	102.489	220.308	132.072
No.498	151.509	167.154	145.934	78.2714	157.443
No.499	154.218	556.397	116.743	237.142	182.462
No.500	168.561	402.353	145.546	172.766	126.312
No.501	152.276	303.317	135.682	271.827	244.088
No.502	184.378	486.265	208.735	304.147	124.264
No.503	192.555	823.379	157.159	339.024	190.428
No.504	144.715	431.367	209.912	192.529	137.589
No.505	161.206	483.663	130.166	162.174	126.364
No.506	155.569	539.651	154.158	224.3	135.029
No.507	143.03	409.212	240.259	226.648	222.992
No.508	134.83	208.49	158.494	65.2628	137.405
No.509	146.075	406.736	143.762	213.757	118.251
No.510	152.497	421.837	203.407	259.507	188.211
No.511	153.197	501.414	155.599	258.378	151.245
No.512	150.55	488.719	66.261	179.5	168.447
No.513	175.519	521.217	206.656	341.887	181.407
No.514	159.813	389.452	98.4337	234.161	157.982
No.515	170.905	707.329	78.5865	300.813	230.611
No.516	148.452	416.707	166.695	91.6442	168.8
No.517	146.929	573.429	73.3649	215.875	199.211
No.518	158.982	321.091	61.4483	221.514	206.895
No.519	170.575	281.548	72.6069	269.808	281.776
No.520	125.668	385.904	208.178	84.24	191.392
No.521	141.471	453.526	83.5161	135.581	113.655
No.522	186.161	607.038	117.388	227.598	141.904
No.523	215.981	766.529	185.566	403.437	266.525
No.524	140.351	261.706	138.298	252.266	235.915
No.525	157.437	356.617	89.5567	185.152	124.795
No.526	145.789	495.923	70.5865	156.977	132.647
No.527	169.875	696.33	98.2694	219.069	131.089
No.528	163.023	384.82	76.8958	235.789	244.099
No.529	151.389	528.45	87.0055	247.621	186.051
No.530	158.631	334.56	190.551	112.331	195.018
No.531	167.794	372.065	194.18	236.653	128.055
No.532	150.303	330.93	121.592	256.135	237.577
No.533	147.721	485.699	77.0246	183.203	206.273
No.534	155.945	439.316	154.158	276.59	151.178
No.535	166.452	618.541	173.485	257.57	136.147
No.536	147.707	318.317	116.902	259.23	262.247
No.537	168.261	201.709	237.775	82.985	171.036
No.538	136.9	395.61	104.775	203.802	165.607
No.539	139.529	332.641	62.2193	155.099	162.04
No.540	223.78	694.6	278.422	421.43	162.982
No.541	159.994	444.196	68.478	219.997	216.49
No.542	200.916	552.391	243.039	362.883	129.973
No.543	162.06	495.425	185.187	83.2589	151.705
No.544	207.923	628.923	256.748	377.436	170.373
No.545	211.317	531.102	256.28	137.916	285.001
No.546	152.852	386.748	78.3693	264.9	215.447
No.547	203.486	679.718	205.321	436.003	268.637
No.548	147.295	398.881	163.393	185.321	135.085
No.549	169.103	259.668	237.775	82.985	171.036
No.550	132.8	313.88	98.4337	210.821	168.875
No.551	169.934	598.512	119.481	297.202	256.302
No.552	135.505	382.228	69.949	270.451	230.891
No.553	174.425	391.256	223.704	299.488	217.684
No.554	171.79	358.328	67.2401	212.894	202.896
No.555	132.712	96.5329	175.432	171.567	197.399
No.556	129.664	115.459	198.765	125.907	226.316
No.557	145.74	430.182	226.59	267.445	143.719
No.558	151.946	289.006	116.9	189.977	92.438
No.559	153.105	227.344	145.546	172.766	126.312
No.560	144.255	448.201	77.0246	183.203	206.273
No.561	146.557	357.582	65.0256	139.127	91.4515
No.562	173.434	559.92	147.455	239.561	154.079
No.563	145.175	328.565	163.423	278.512	208.54
No.564	161.695	505.029	153.306	287.16	176.357
No.565	210.753	701.787	205.321	436.003	268.637
No.566	143.84	159.183	247.776	230.565	159.846
No.567	137.922	360.928	201.639	298.177	162.067
No.568	139.077	337.999	139.905	234.871	132.92
No.569	126.427	305.464	164.385	66.2008	171.69
No.570	177.299	555.689	137.697	214.527	172.28
No.571	166.059	300.117	151.838	60.6419	123.774
No.572	153.48	413.194	137.219	345.714	258.614
No.573	157.274	443.707	83.7536	261.149	213.739
No.574	146.116	389.29	191.849	90.0052	158.512
No.575	169.185	535.78	130.087	247.856	217.402
No.576	138.334	391.678	116.921	134.901	117.667
No.577	144.009	391.648	149.05	302.094	207.204
No.578	170.279	86.1605	214.07	65.0583	206.667
No.579	160.495	409.419	261.387	189.491	210.214
No.580	174.077	557.738	181.152	295.36	207.066
No.581	148.163	154.957	138.043	70.8005	191.234
No.582	183.124	702.28	147.124	280.156	159.293
No.583	135.729	290.993	241.382	179.521	249.875
No.584	151.94	401.509	243.626	99.8426	171.036
No.585	181.199	471.36	201.432	158.931	215.82
No.586	197.38	475.372	242.22	381.668	148.372
No.587	142.335	400.351	54.7974	188.139	159.602
No.588	142.543	355.762	240.259	226.648	222.992
No.589	186.822	418.179	228.551	412.025	268.637
No.590	151.55	241.427	196.546	180.997	87.9429
No.591	139.833	561.496	68.3885	235.264	191.429
No.592	142.297	378.946	76.4819	166.169	137.621
No.593	153.262	514.965	137.492	232.792	118.068
No.594	124.438	363.423	105.906	94.5971	123.76
No.595	160.983	361.221	199.812	76.0667	205.273
No.596	152.218	438.949	224.666	343.006	240.071
No.597	154.936	492.606	78.1359	225.924	229.467
No.598	136.994	436.245	166.168	181.04	154.739
No.599	131.013	204.147	148.862	141.109	129.656
No.600	141.528	267.194	59.8224	152.321	174.076
No.601	152.178	452.171	137.286	59.9746	133.799
No.602	144.648	410.153	97.7677	257.465	181.713
No.603	142.947	453.913	150.895	234.789	186.722
No.604	153.327	267.204	116.9	189.977	92.438
No.605	150.948	617.303	68.3885	255.388	207.714
No.606	147.729	380.624	220.165	297.874	153.72
No.607	168.849	351.865	214.349	88.9002	206.055
No.608	152.053	628.928	99.6289	212.908	186.54
No.609	181.068	591.723	81.967	311.792	265.769
No.610	158.253	549.939	100.999	210.181	167.008
No.611	148.1	386.378	215.654	296.944	94.1687
No.612	151.418	366.964	127.782	280.664	184.515
No.613	171.337	472.667	84.5749	220.179	294.779
No.614	172.101	510.347	230.898	258.36	155.362
No.615	223.458	839.685	177.407	328.126	200.455
No.616	177.04	664.061	83.5903	316.361	246.778
No.617	151.235	444.447	137.492	232.792	118.068
No.618	144.987	301.358	96.2556	275.503	193.159
No.619	177.389	416.96	68.7563	255.636	278.622
No.620	171.339	319.546	72.6069	269.808	281.776
No.621	141.78	436.245	72.7822	209.954	171.318
No.622	173.114	762.73	98.2694	219.069	131.089
No.623	165.238	359.581	184.917	243.313	162.131
No.624	147.83	481.85	166.695	72.2309	151.69
No.625	152.572	540.882	176.568	195	221.84
No.626	197.899	731.604	126.019	309.235	211.979
No.627	160.655	565.533	137.064	211.026	178.195
No.628	165.87	286.641	189.077	268.77	211.061
No.629	138.402	132.34	94.1725	199.92	191.607
No.630	152.339	442.958	133.523	342.551	222.692
No.631	144.952	324.761	185.008	231.731	192.905
No.632	140.34	448.562	88.5448	222.794	166.141
No.633	169.44	321.279	150.491	67.4811	131.318
No.634	155.28	326.857	256.692	83.1515	227.622
No.635	153.66	593.364	105.133	269.668	177.048
No.636	176.655	661.78	231.747	424.609	228.773
No.637	139.504	308.368	152.505	207.833	104.453
No.638	157.481	435.897	79.099	257.672	224.199
No.639	151.843	428.79	225.695	282.437	158.184
No.640	154.69	328.607	120.841	249.1	164.627
No.641	145.145	554.543	105.677	260.285	217.943
No.642	141.381	429.407	139.905	234.871	132.92
No.643	166.918	607.466	76.8958	235.789	244.099
No.644	157.649	603.252	83.4405	183.838	118.915
No.645	180.203	646.093	156.03	359.12	218.562
No.646	185.65	639.201	68.2191	306.751	266.89
No.647	155.5	474.718	182.34	145.47	183.877
No.648	166.263	310.096	151.838	60.6419	123.774
No.649	129.485	111.141	198.765	125.907	226.316
No.650	154.648	475.703	162.157	262.674	131.206
No.651	166.154	611.169	237.334	311.035	105.278
No.652	149.523	523.986	72.8153	215.125	220.652
No.653	152.183	449.308	137.535	270.426	176.786
No.654	153.158	605.29	107.801	242.011	214.184
No.655	153.207	514.153	184.359	188.232	146.866
No.656	163.291	246.616	256.38	70.1295	249.495
No.657	134.292	413.614	67.2745	216.877	172.614
No.658	131.552	337.745	70.1771	222.252	242.22
No.659	142.853	431.678	90.3754	109.334	119.311
No.660	141.164	364.996	157.219	109.566	72.8555
No.661	141.405	455.136	62.2193	85.8301	125.459
No.662	182.712	588.021	185.151	229.698	201.593
No.663	164.674	589.058	196.969	294.333	138.021
No.664	135.237	257.035	59.6874	131.455	131.322
No.665	155.594	478.095	128.823	59.8346	123.441
No.666	153.781	395.148	105.503	289.721	203.418
No.667	137.105	380.15	159.94	224.438	163.769
No.668	155.418	486.621	162.157	262.674	131.206
No.669	146.675	393.159	54.7974	188.139	159.602
No.670	148.561	430.965	154.158	224.3	135.029
No.671	151.991	478.644	154.158	224.3	135.029
No.672	183.025	375.727	139.416	362.809	229.963
No.673	180.154	567.828	149.024	271.224	247.484
No.674	134.926	328.022	147.834	103.588	181.719
No.675	184.894	343.629	125.51	336.929	271.733
No.676	143.405	354.173	170.964	196.728	224.199
No.677	150.583	334.06	164.871	300.952	257.246
No.678	147.914	504.975	203.306	305.725	181.647
No.679	138.625	271.655	256.692	83.1515	227.622
No.680	145.875	428.955	149.077	274.868	185.365
No.681	158.443	345.054	137.492	232.792	118.068
No.682	136.481	374.413	86.5033	248.603	201.486
No.683	160.314	436.065	68.6982	123.308	83.4882
No.684	159.51	248.583	109.783	92.4014	131.322
No.685	154.746	416.444	81.6885	268.788	203.087
No.686	174.678	391.099	266.124	133.645	218.72
No.687	157.479	568.827	88.7346	201.76	138.63
No.688	150.364	320.712	76.77	109.981	92.2675
No.689	154.83	322.421	77.1053	238.881	184.822
No.690	168.71	305.827	203.607	98.5701	232.248
No.691	159.327	399.13	64.0312	309.757	266.567
No.692	161.888	535.022	162.855	249.68	157.833
No.693	151.101	412.07	119.481	297.202	256.302
No.694	143.295	339.329	102.043	286.798	249.508
No.695	129.776	362.892	80.0913	143.838	99.8115
No.696	153.982	359.741	221.073	286.022	109.247
No.697	131.3	249.053	100.791	118.518	98.308
No.698	126.104	247.162	172.439	194.6	97.4449
No.699	149.707	416.921	166.762	96.7379	143.871
No.700	168.111	686.548	145.606	250.726	159.968
No.701	219.666	733.905	202.876	362	192.013
No.702	189.502	715.435	69.3775	234.55	250.123
No.703	141.456	441.061	88.1268	217.941	174.889
No.704	145.89	279.131	174.02	74.948	186.833
No.705	137.681	413.172	83.5651	97.7996	102.688
No.706	141.541	372.707	54.7974	188.139	159.602
No.707	139.658	403.562	74.1226	221.065	220.681
No.708	146.854	363.494	160.022	76.7708	174.629
No.709	156.352	353.794	57.6688	89.624	122.076
No.710	131.795	259.463	198.765	125.907	226.316
No.711	146.775	529.924	175.432	139.852	171.506
No.712	161.441	433.082	154.862	158.146	285.938
No.713	154.948	606.727	161.303	103.93	190.16
No.714	173.331	441.133	122.163	216.222	145.348
No.715	120.556	254.174	208.258	98.8817	213.924
No.716	183.851	585.482	132.44	330.689	232.325
No.717	131.899	311.91	241.382	179.521	249.875
No.718	151.114	525.444	151.966	82.4917	125.483
No.719	172.085	547.829	65.0256	279.408	234.089
No.720	163.697	419.805	170.42	252.811	202.083
No.721	167.504	548.894	61.4483	221.514	206.895
No.722	166.867	565.19	114.512	320.413	228.65
No.723	136.058	517.713	63.1481	188.572	182.275
No.724	149.46	478.784	169.855	182.194	236.494
No.725	164.109	292.471	214.219	208.647	223.09
No.726	134.674	408.801	64.6521	270.838	238.008
No.727	150.795	585.313	104.775	203.802	165.607
No.728	170.58	379.773	83.0774	328.252	263.013
No.729	172.296	481.783	204.775	281.898	91.8311
No.730	179.618	587.587	143.716	293.65	170.722
No.731	153.426	475.598	80.202	238.821	217.017
No.732	153.716	512.703	82.5248	226.965	161.167
No.733	145.036	395.296	226.59	267.445	143.719
No.734	168.356	423.339	269.806	252.766	88.4852
No.735	162.533	397.123	134.494	166.635	141.587
No.736	166.51	537.781	110.103	188.577	122.53
No.737	205.012	694.864	175.9	383.149	244.181
No.738	176.644	369.455	139.415	143.198	156.082
No.739	124.563	367.391	77.7564	131.405	84.0054
No.740	141.429	465.55	80.5966	75.9515	105.348
No.741	135.14	424.309	191.647	141.227	291.37
No.742	170.077	240.874	70.1976	261.133	207.235
No.743	208.544	660.446	192.976	378.599	189.672
No.744	162.656	383.933	83.2317	233.487	223.894
No.745	159.097	548.551	160.789	326.726	293.412
No.746	176.628	726.91	157.041	205.536	181.971
No.747	149.325	449.58	127.782	280.664	184.515
No.748	155.427	460.517	78.1359	225.924	229.467
No.749	138.771	362.031	175.412	266.614	116.076
No.750	189.286	453.808	235.063	62.5127	244.344
No.751	147.257	241.496	160.087	331.11	195.554
No.752	150.601	349.814	182.171	69.9428	210.808
No.753	156.199	385.758	185.008	231.731	192.905
No.754	127.019	312.587	173.634	248.918	227.57
No.755	168.677	239.267	237.775	82.985	171.036
No.756	179.364	501.74	162.973	333.077	217.128
No.757	141.279	259.72	138.298	252.266	235.915
No.758	142.7	365.349	168.467	183.445	116.917
No.759	139.064	356.582	167.419	103.348	151.229
No.760	173.926	586.68	83.0774	328.252	263.013
No.761	164.065	520.426	113.287	279.378	171.83
No.762	165.688	465.87	83.6817	211.919	167.112
No.763	139.56	316.488	122.467	175.607	234.748
No.764	186.854	278.161	259.198	391.196	164.473
No.765	142.868	445.522	106.725	241.279	196.762
No.766	136.094	268.12	205.022	275.185	226.88
No.767	160.24	563.23	54.8333	166.715	143.21
No.768	144.876	437.202	221.846	75.6153	165.7
No.769	130.526	373.297	193.351	216.169	121.868
No.770	145.84	479.444	98.4337	210.821	168.875
No.771	156.308	282.898	207.311	102.922	225.752
No.772	144.208	487.846	113.786	241.683	155.613
No.773	137.966	465.605	114.93	90.4654	131.319
No.774	156.561	388.091	56.5663	159.404	137.621
No.775	153.607	590.614	170.085	308.288	177.475
No.776	145.58	199.8	62.2193	270.826	223.068
No.777	172.315	401.099	81.0811	213.322	145.702
No.778	184.099	536.277	58.6007	180.269	192.582
No.779	139.264	236.624	137.535	264.873	137.805
No.780	150.994	415.134	80.1189	270.035	241.994
No.781	169.888	273.393	83.0774	328.252	263.013
No.782	146.886	205.314	165.09	261.349	182.665
No.783	149.069	299.254	122.163	216.222	145.348
No.784	215.455	679.49	235.063	374.969	237.097
No.785	143.453	126.417	89.8848	60.0872	107.339
No.786	133.327	184.165	192.47	201.414	167.422
No.787	182.016	478.912	75.4559	357.358	366.065
No.788	206.229	790.43	121.343	413.409	329.271
No.789	137.788	285.688	251.489	118.53	256.885
No.790	166.96	734.641	112.903	240.857	143.05
No.791	141.365	459.801	61.8133	173.852	169.763
No.792	138.3	475.043	81.7783	178.288	171.844
No.793	170.994	431.156	254.81	86.4905	216.439
No.794	147.042	197.921	145.934	78.2714	157.443
No.795	161.609	484.453	135.357	282.799	162.333
No.796	146.645	229.896	138.908	272.245	190.059
No.797	167.805	479.002	196.664	350.832	179.634
No.798	169.194	308.23	70.1976	261.133	207.235
No.799	151.61	484.091	151.916	149.923	193.254
No.800	155.377	442.805	124.68	255.862	179.603
No.801	156.565	475.281	117.241	239.922	142.149
No.802	140.766	485.909	66.7286	238.389	211.659
No.803	155.798	391.444	207.206	218.279	160.347
No.804	138.316	363.375	171.009	212.94	149.196
No.805	187.173	674.139	78.8659	229.14	194.419
No.806	157.506	643.015	83.4405	183.838	118.915
No.807	168.31	354.962	153.84	214.205	121.599
No.808	138.243	419.626	95.928	237.341	160.191
No.809	186.704	421.258	228.551	412.025	268.637
No.810	128.589	293.945	113.583	83.1242	120.995
No.811	164.112	412.452	152.007	87.1362	136.947
No.812	148.302	565.414	169.338	211.287	205.273
No.813	160.975	599.799	61.1126	240.789	259.42
No.814	149.019	525.084	77.6342	160.919	123.709
No.815	150.678	499.623	147.834	285.326	162.545
No.816	139.403	263.135	167.419	110.744	188.954
No.817	152.904	410.724	122.467	187.568	228.629
No.818	163.509	494.813	207.206	299.481	167.061
No.819	171.812	354.44	109.783	92.4014	131.322
No.820	152.825	477.637	160.022	82.4452	164.077
No.821	136.149	438.946	255.677	292.823	82.0329
No.822	143.635	460.98	153.863	266.907	133.83
No.823	146.776	438.634	185.647	244.052	115.243
No.824	141.865	428.613	119.938	235.06	146.148
No.825	163.177	500.18	117.241	239.922	142.149
No.826	141.768	372.781	69.3049	90.2707	140.781
No.827	185.706	691.625	196.969	294.333	138.021
No.828	168.389	596.727	88.8786	257.391	218.72
No.829	144.293	403.886	152.505	207.833	104.453
No.830	210.647	517.151	256.28	288.21	145.779
No.831	187.048	440.311	125.51	336.929	271.733
No.832	161.582	652.763	173.485	257.57	136.147
No.833	154.469	630.866	70.3304	236.514	234.421
No.834	145.564	270.343	175.412	266.614	116.076
No.835	128.187	346.585	78.1843	81.1021	76.06
No.836	168.756	531.704	196.969	294.333	138.021
No.837	187.136	515.468	207.311	332.587	135.121
No.838	134.188	437.615	170.085	193.048	141.963
No.839	157.328	569.692	100.999	210.181	167.008
No.840	161.38	462.431	76.8958	235.789	244.099
No.841	133.35	213.242	101.382	218.898	216.532
No.842	162.207	535.09	66.1805	350.737	334.034
No.843	159.304	445.134	153.306	294.07	162.736
No.844	147.702	431.27	204.168	292.748	161.167
No.845	160.626	489.865	216.339	330.336	132.674
No.846	171.205	432.738	214.511	338.326	282.808
No.847	167.393	644.439	78.5865	300.813	230.611
No.848	155.002	515.979	142.687	219.383	159.484
No.849	128.33	328.458	81.1844	209.14	220.819
No.850	158.854	316.4	225.488	329.834	214.067
No.851	139.544	486.49	74.6781	214.464	192.37
No.852	163.711	485.114	205.022	275.185	226.88
No.853	157.457	333.425	190.086	112.546	146.794
No.854	159.688	339.55	228.692	260.92	160.155
No.855	160.705	435.283	77.3279	318.576	272.895
No.856	137.41	224.768	69.966	124.754	145.767
No.857	164.472	463.44	215.639	171.768	148.993
No.858	155.436	390.113	178.035	191.103	215.449
No.859	132.129	342.673	193.818	76.8677	152.922
No.860	159.914	328.012	214.511	338.326	282.808
No.861	168.694	524.187	81.0811	213.322	145.702
No.862	156.603	501.434	130.166	187.725	130.231
No.863	207.098	609.478	192.976	378.599	189.672
No.864	150.667	589.869	104.775	203.802	165.607
No.865	169.563	451.954	59.0084	182.486	210.943
No.866	146.185	508.43	78.9344	295.106	243.565
No.867	132.284	382.934	83.5651	97.7996	102.688
No.868	135.353	367.835	69.949	270.451	230.891
No.869	143.022	387.657	224.175	67.5034	195.686
No.870	175.786	407.628	266.124	133.645	218.72
No.871	156.558	441.887	87.9488	216.406	185.997
No.872	153.327	411.265	182.34	145.47	183.877
No.873	148.39	280.491	63.325	212.726	203.339
No.874	134.396	446.73	75.1081	201.343	193.357
No.875	145.544	354.435	191.793	295.792	154.984
No.876	156.991	581.327	80.0913	240.005	253.208
No.877	143.14	416.521	60.8918	197.115	179.924
No.878	164.478	485.885	112.903	243.417	173.972
No.879	153.333	499.394	78.6753	155.819	123.76
No.880	153.286	393.984	78.9344	295.106	243.565
No.881	134.569	96.6018	151.966	82.4917	125.483
No.882	155.693	298.658	144.867	139.461	174.255
No.883	132.314	356.997	183.454	144.753	256.794
No.884	196.212	655.504	174.177	332.755	241.183
No.885	206.286	791.771	121.343	413.409	329.271
No.886	142.133	547.372	61.8133	161.507	139.174
No.887	156.928	374.13	87.9488	216.406	185.997
No.888	134.805	462.808	132.61	245.142	152.447
No.889	121.925	246.755	208.178	116.736	143.434
No.890	152.199	406.789	113.374	153.508	98.4888
No.891	143.715	449.558	78.1881	173.342	157.72
No.892	153.888	518.145	96.2556	251.49	163.508
No.893	143.855	559.668	138.314	73.072	151.598
No.894	182.767	544.98	229.522	341.679	206.117
No.895	191.827	539.623	139.416	362.809	229.963
No.896	144.584	375.821	105.503	293.327	205.769
No.897	164.693	591.436	135.357	211.291	187.792
No.898	147.477	341.096	79.4037	222.963	180.606
No.899	155.108	306.672	206.821	268.651	221.97
No.900	145.853	475.57	165.056	112.55	213.94
No.901	150.137	438.829	55.8457	187.26	164.51
No.902	184.79	404.54	114.887	330.312	225.967
No.903	132.171	204.094	89.6775	89.9341	80.2628
No.904	152.544	510.575	104.726	206.807	146.261
No.905	139.804	302.855	101.382	218.898	216.532
No.906	167.969	547.625	275.017	240.98	129.683
No.907	185.235	618.587	236.312	423.897	226.522
No.908	162.565	349.583	152.007	63.0161	117.915
No.909	151.164	508.422	155.204	259.177	127.204
No.910	169.902	498.126	63.7602	224.865	177.471
No.911	146.376	368.542	199.812	76.0667	205.273
No.912	136.152	481.433	72.6146	158.5	113.122
No.913	142.228	332.4	68.5381	266.67	216.484
No.914	157.323	480.835	163.087	260.582	210.275
No.915	166.708	584.264	191.469	303.983	134.245
No.916	144.974	468.028	201.072	189.854	210.354
No.917	133.25	240.147	175.432	171.567	197.399
No.918	169.587	547.015	146.794	272.83	151.284
No.919	150.987	461.647	63.0387	180.605	195.784
No.920	138.844	229.206	93.6442	255.248	261.806
No.921	151.974	459.844	78.6753	155.819	123.76
No.922	179.226	458.785	369.008	245.04	197.271
No.923	209.393	641.036	267.326	464.631	268.637
No.924	164.16	445.027	89.3645	316.995	262.247
No.925	174.806	358.801	228.692	284.91	164.701
No.926	162.93	522.259	95.3475	271.399	193.357
No.927	149.931	405.236	253.173	174.957	212.954
No.928	147.798	420.217	153.011	228.271	244.348
No.929	152.497	337.783	68.7424	253.981	230.325
No.930	148.255	223.776	241.055	263.253	131.318
No.931	135.085	252.828	103.284	168.911	161.469
No.932	131.825	218.283	98.1481	86.1297	101.213
No.933	156.938	554.826	84.9945	234.608	197.704
No.934	195.245	710.292	244.135	299.686	68.5687
No.935	162.646	574.738	123.41	185.897	177.448
No.936	160.74	436.793	135.702	168.591	65.0354
No.937	173.657	506.994	83.193	234.148	163.503
No.938	169.667	251.535	216.229	368.904	183.938
No.939	152.196	451.346	73.3649	308.291	257.409
No.940	149.155	444.457	61.8159	120.608	126.69
No.941	175.961	568.763	211.362	266.62	97.0006
No.942	144.288	522.345	163.341	241.941	224.832
No.943	133.879	303.896	91.6372	252.12	177.285
No.944	223.179	700.572	278.422	421.43	162.982
No.945	158.193	278.195	266.124	133.645	218.72
No.946	160.141	481.6	196.969	294.333	138.021
No.947	164.188	615.987	117.241	239.922	142.149
No.948	147.536	445.284	106.725	241.279	196.762
No.949	150.888	453.358	95.3475	271.399	193.357
No.950	149.351	226.446	156.809	299.467	197.875
No.951	141.792	552.442	91.7859	225.989	176.282
No.952	148.664	349.882	63.0387	180.605	195.784
No.953	175.751	480.786	139.415	250.368	157.817
No.954	166.115	425.234	150.563	222.146	205.548
No.955	170.185	361.41	114.887	330.312	225.967
No.956	162.272	415.059	254.81	86.4905	216.439
No.957	169.189	280.985	200.015	232.298	170.897
No.958	182.588	588.122	192.706	263.949	220.447
No.959	156.824	351.842	105.503	293.327	205.769
No.960	146.59	219.491	138.908	272.245	190.059
No.961	156.175	519.475	205.022	275.185	226.88
No.962	161.579	464.352	173.278	315.366	172.434
No.963	143.064	417.629	75.6175	118.564	150.635
No.964	163.329	401.973	162.855	249.68	157.833
No.965	151.12	427.632	88.7346	177.625	122.951
No.966	142.325	454.366	78.8623	165.165	117.454
No.967	179.22	619.183	162.973	333.077	217.128
No.968	201.269	576.347	243.039	362.883	129.973
No.969	154.427	513.102	137.535	270.426	176.786
No.970	146.549	294.94	150.087	159.177	112.015
No.971	129.951	407.407	200.84	127.525	191.081
No.972	155.864	451.509	176.568	281.827	130.332
No.973	184.098	620.497	132.44	330.689	232.325
No.974	151.309	561.486	159.112	216.828	151.065
No.975	194.753	703.812	167.684	331.61	194.419
No.976	132.197	391.583	63.0387	180.605	195.784
No.977	142.082	330.726	80.6844	193.918	158.123
No.978	147.047	295.475	152.42	273.364	193.827
No.979	172.046	574.888	152.403	361.351	225
No.980	184.984	525.126	265.12	429.076	188.882
No.981	179.059	438.028	249.562	364.748	164.391
No.982	164.563	399.952	267.143	233.171	131.669
No.983	147.843	540.171	163.341	241.941	224.832
No.984	153.244	275.866	230.855	255.118	130.63
No.985	144.602	235.907	160.087	331.11	195.554
No.986	185.449	611.019	81.0811	213.322	145.702
No.987	161.837	635.363	98.587	264.818	206.728
No.988	156	112.068	207.622	73.6528	216.392
No.989	182.671	693.311	156.03	359.12	218.562
No.990	169.205	699.383	131.574	200.066	140.934
No.991	180.428	528.168	229.522	341.679	206.117
No.992	160.855	422.951	272.636	173.184	178.203
No.993	141.117	459.572	188.036	302.247	200.084
No.994	140.843	287.875	194.684	106.268	215.449
No.995	136.302	338.836	160.489	292.041	170.696
No.996	159.443	491.71	94.7276	268.709	262.356
No.997	157.194	616.987	131.574	200.066	140.934
No.998	208.969	727.945	58.6007	294.207	265.6
No.999	133.314	460.985	180.243	161.553	201.068
No.1000	157.915	482.789	190.551	112.331	195.018
No.1001	163.108	528.941	135.405	215.607	161.745
No.1002	162.82	520.659	133.087	282.392	163.102
No.1003	155.871	382.513	73.1574	232.307	181.321
No.1004	158.041	505.231	69.966	175.159	176.553
No.1005	168.818	578.592	141.678	294.258	226.316
No.1006	136.264	328.515	160.489	292.041	170.696
No.1007	138.224	367.529	70.5865	143.459	121.288
No.1008	170.969	748.381	131.574	200.066	140.934
No.1009	185.63	489.232	88.9011	213.296	176.99
No.1010	160.812	293.443	265.12	135.253	155.781
No.1011	172.208	569.405	176.549	224.457	243.187
No.1012	166.869	475.582	119.938	301.994	206.341
No.1013	163.471	399.449	222.73	82.1711	180.364
No.1014	141.347	437.983	74.1226	221.065	220.681
No.1015	137.179	207.877	68.58	94.496	111.486
No.1016	150.028	432.7	240.259	226.648	222.992
No.1017	130.349	537.557	131.472	77.3801	128.671
No.1018	194.616	572.581	167.684	331.61	194.419
No.1019	220.436	643.159	242.22	345.393	136.599
No.1020	141.215	458.665	80.202	182.222	130.514
No.1021	158.811	407.099	203.407	259.507	188.211
No.1022	159.244	386.566	133.665	178.415	156.229
No.1023	148.048	238.964	236.375	115.496	226.676
No.1024	171.705	371.76	266.124	133.645	218.72
No.1025	151.408	342.925	178.035	191.103	215.449
No.1026	161.27	616.883	142.687	271.798	172.989
No.1027	163.578	499.651	124.722	324.61	232.325
No.1028	151.178	305.464	113.347	63.4139	120.995
No.1029	182.138	584.671	225.134	318.707	127.625
No.1030	215.302	562.555	297.286	341.011	129.361
No.1031	163.015	558.844	137.064	211.026	178.195
No.1032	138.797	470.782	62.2193	144.33	185.572
No.1033	142.534	458.3	203.306	261.284	83.2971
No.1034	162.372	283.296	83.7138	157.672	161.651
No.1035	170.503	533.48	206.559	324.268	188.347
No.1036	151.601	308.365	190.976	201.971	195.965
No.1037	154.279	385.894	198.317	292.669	132.565
No.1038	159.058	394.219	228.692	260.92	160.155
No.1039	176.232	675.636	70.5865	324.935	270.935
No.1040	140.919	328.979	86.7644	203.699	141.79
No.1041	153.338	343.138	139.813	287.144	246.555
No.1042	183.424	621.368	117.991	296.66	187.868
No.1043	140.927	171.81	91.918	227.698	171.873
No.1044	146.708	457.945	113.63	217.503	116.601
No.1045	162.438	587.792	197.411	249.738	203.876
No.1046	126.24	186.536	166.762	96.7379	143.871
No.1047	161.47	512.745	180.739	338.71	199.358
No.1048	145.998	322.835	99.1084	72.5562	112.677
No.1049	194.83	600.219	114.887	330.312	225.967
No.1050	139.176	379.836	81.1844	290.487	254.152
No.1051	167.476	326.6	221.702	248.256	166.457
No.1052	159.351	364.384	195.53	100.031	209.196
No.1053	171.758	452.209	369.008	245.04	197.271
No.1054	140.676	435.177	99.4014	239.384	182.301
No.1055	165.665	637.566	164.391	269.694	216.891
No.1056	133.142	442.199	206.244	238.018	134.854
No.1057	155.611	555.9	151.776	293.258	156.704
No.1058	142.224	371.791	168.467	183.445	116.917
No.1059	146.494	385.831	169.855	182.194	236.494
No.1060	121.604	348.894	55.8269	197.237	168.652
No.1061	142.569	317.475	145.127	215.177	194.762
No.1062	150.799	417.877	77.3279	318.576	272.895
No.1063	167.879	223.76	135.67	127.375	177.683
No.1064	134.486	265.575	83.5651	86.9834	131.624
No.1065	154.499	167.858	145.934	78.7671	146.2
No.1066	161.146	441.85	206.821	268.651	221.97
No.1067	144.348	432.279	74.4008	165.791	132.694
No.1068	149.188	222.466	113.347	63.4139	120.995
No.1069	208.787	749.643	58.6007	294.207	265.6
No.1070	166.824	242.927	89.8848	209.4	233.433
No.1071	165.749	523.9	253.361	267.088	205.29
No.1072	167.935	590.351	123.41	185.897	177.448
No.1073	185.19	584.107	169.411	300.197	179.603
No.1074	162.615	299.721	72.6069	269.808	281.776
No.1075	189.016	721.788	165.133	294.031	234.293
No.1076	154.564	338.02	254.81	86.4905	216.439
No.1077	156.353	404.534	197.181	74.5531	252.37
No.1078	140.978	378.032	87.9488	216.406	185.997
No.1079	146.286	501.96	98.4337	210.821	168.875
No.1080	146.015	342.854	143.762	213.757	118.251
No.1081	164.824	380.019	124.68	255.862	179.603
No.1082	130.169	359.61	100.593	82.9916	124.1
No.1083	186.127	694.376	63.5704	244.347	241.183
No.1084	136.743	349.073	167.62	285.311	136.316
No.1085	160.35	411.905	218.438	386.609	203.547
No.1086	183.912	646.266	69.3057	304.912	320.976
No.1087	149.607	484.586	154.158	224.3	135.029
No.1088	163.965	350.279	173.888	311.244	261.591
No.1089	197.335	656.787	69.3057	289.03	289.706
No.1090	129.12	319.625	86.8884	219.403	146.464
No.1091	137.958	310.277	196.618	153.111	152.934
No.1092	180.381	480.354	255.188	239.913	87.7206
No.1093	152.111	359.941	158.578	247.848	149.524
No.1094	154.613	469.212	240.259	226.648	222.992
No.1095	182.011	363.863	228.862	360.806	171.539
No.1096	149.948	242.256	228.506	63.4845	218.72
No.1097	152.807	440.882	143.762	264.175	163.065
No.1098	138.683	352.272	99.4014	166.609	170.99
No.1099	165.115	546.529	223.995	328.764	242.672
No.1100	150.046	374.386	91.4201	188.125	122.412
No.1101	133.187	382.514	109.718	224.964	139.629
No.1102	153.999	406.082	124.68	255.862	179.603
No.1103	132.06	237.315	67.5581	175.511	149.746
No.1104	210.684	887.665	121.343	413.409	329.271
No.1105	146.142	107.296	220.165	280.558	111.386
No.1106	189.699	461.406	188.264	351.676	206.576
No.1107	174.961	483.361	70.1976	220.418	181.681
No.1108	185.786	442.192	165.883	329.879	192.136
No.1109	172.873	521.95	249.562	340.298	160.885
No.1110	165.727	584.684	84.8733	336.992	271.733
No.1111	152.249	237.88	134.494	166.635	141.587
No.1112	170.576	558.055	138.906	305.87	216.392
No.1113	154.597	544.715	138.298	252.266	235.915
No.1114	177.997	503.175	67.2401	267.507	261.88
No.1115	159.261	575.597	70.6517	259.632	220.448
No.1116	183.532	442.67	195.845	306.822	143.46
No.1117	141.703	485.671	137.524	218.88	181.054
No.1118	199.908	650.33	200.896	334.713	157.181
No.1119	153.435	582.806	78.1881	173.342	157.72
No.1120	170.832	657.948	110.103	188.577	122.53
No.1121	148.783	492.814	120.512	222.68	131.035
No.1122	159.743	491.798	100.999	208.93	153.952
No.1123	164.848	245.963	108.232	251.536	162.538
No.1124	155.398	340.278	114.933	277.337	212.315
No.1125	154.962	499.804	137.502	272.903	237.918
No.1126	169.673	660.067	143.762	335.689	261.9
No.1127	148.589	427.396	75.466	185.363	231.261
No.1128	136.239	355.176	159.112	250.176	215.135
No.1129	147.169	522.08	82.5248	226.965	161.167
No.1130	140.903	485.037	86.5033	248.603	201.486
No.1131	170.752	425.885	145.546	172.766	126.312
No.1132	149.338	517.264	137.524	218.88	181.054
No.1133	151.146	493.263	154.158	284.135	150.729
No.1134	122.256	112.1	151.556	121.634	170.018
No.1135	134.048	373.282	226.105	163.63	219.495
No.1136	150.096	435.352	79.2662	198.729	198.069
No.1137	156.612	310.677	215.079	257.332	114.197
No.1138	205.911	759.743	205.321	436.003	268.637
No.1139	178.938	460.715	185.151	229.698	201.593
No.1140	184.98	643.544	205.263	365.501	204.47
No.1141	165.337	277.46	267.143	222.283	86.2426
No.1142	153.651	325.78	85.8158	205.105	167.514
No.1143	159.023	621.208	137.064	211.026	178.195
No.1144	126.027	315.165	134.046	68.8012	177.002
No.1145	140.66	376.71	156.3	260.796	179.756
No.1146	156.748	354.885	251.489	118.53	256.885
No.1147	149.183	449.954	109.316	240.254	271.734
No.1148	175.438	639.078	70.5865	324.935	270.935
No.1149	160.83	293.311	196.664	351.753	159.494
No.1150	171.366	475.26	199.22	172.973	151.568
No.1151	146.596	283.656	98.6227	335.085	252.02
No.1152	139.397	499.287	57.3419	141.117	101.103
No.1153	136.843	332.046	167.62	285.311	136.316
No.1154	169.159	519.886	73.1574	232.307	181.321
No.1155	202.305	647.952	205.321	436.003	268.637
No.1156	163.468	470.63	243.481	314.236	160.192
No.1157	178.625	637.159	137.697	214.527	172.28
No.1158	128.847	379.028	87.563	132.182	98.6277
No.1159	144.797	482.566	168.976	259.062	154.415
No.1160	173.97	532.117	181.115	222.939	100.657
No.1161	172.204	566.646	223.995	328.764	242.672
No.1162	164.782	675.076	117.53	235.087	208.84
No.1163	157.179	524.819	174.867	267.814	182.713
No.1164	167.384	639.231	78.9344	295.106	243.565
No.1165	158.768	255.055	221.218	144.353	136.666
No.1166	194.329	709.336	167.684	331.61	194.419
No.1167	150.64	287.964	121.808	232.077	216.891
No.1168	163.954	468.543	181.113	274.712	167.908
No.1169	158.158	385.63	218.828	275.684	240.528
No.1170	204.607	772.273	205.263	421.914	257.482
No.1171	135.009	132.535	91.0717	243.919	172.28
No.1172	150.735	342.64	182.171	69.9428	210.808
No.1173	161.208	631.53	106.754	106.133	122.038
No.1174	146.304	341.301	162.157	246.117	146.987
No.1175	152.826	567.438	72.6146	239.544	205.212
No.1176	206.313	698.7	208.735	304.147	124.264
No.1177	142.018	417.01	145.082	95.6402	81.7818
No.1178	156.805	412.301	83.5161	135.581	113.655
No.1179	136.698	212.918	77.2054	287.801	265.048
No.1180	154.992	443.887	166.035	181.443	202.914
No.1181	162.063	457.179	224.666	347.728	189.291
No.1182	167.911	388.29	160.087	331.11	195.554
No.1183	195.861	561.656	93.7739	258.611	205.406
No.1184	167.008	497.741	119.938	301.994	206.341
No.1185	148.594	422.953	204.775	281.898	91.8311
No.1186	136.122	288.96	81.6035	246.511	245.988
No.1187	186.609	593.14	264.033	238.184	182.508
No.1188	136.332	136.744	209.912	70.1187	211.271
No.1189	223.576	560.88	231.368	400.038	191.52
No.1190	140.507	177.645	69.2446	276.289	259.395
No.1191	164.282	279.817	121.885	152.531	139.106
No.1192	133.919	250.684	149.065	225.038	151.743
No.1193	158.868	318.365	270.679	115.807	188.06
No.1194	161.938	443.372	207.311	88.426	212.209
No.1195	151.894	133.05	242.279	76.2813	199.358
No.1196	169.658	576.547	191.469	347.177	174.374
No.1197	242.908	821.47	256.28	391.265	177.788
No.1198	160.333	357.779	82.6619	133.406	146.334
No.1199	151.681	116.112	204.891	216.455	166.537
No.1200	191.505	629.358	207.311	332.587	135.121
No.1201	185.072	418.864	267.143	319.732	192.499
No.1202	139.549	168.211	198.671	61.679	229.791
No.1203	154.964	342.943	67.2619	227.618	218.371
No.1204	152.484	267.529	113.725	67.3413	89.5934
No.1205	129.406	325.711	208.258	98.8817	213.924
No.1206	144.348	399.073	105.503	289.721	203.418
No.1207	180.826	561.116	127.014	261.231	183.435
No.1208	178.867	582.37	67.2401	212.894	202.896
No.1209	157.06	536.259	66.657	280.249	239.024
No.1210	149.314	376.581	158.296	277.284	137.78
No.1211	170.644	419.647	135.945	131.865	149.611
No.1212	165.257	545.065	81.0811	213.322	145.702
No.1213	154.453	282.988	117.991	148.944	138.016
No.1214	161.16	644.402	72.9089	231.592	177.448
No.1215	154.845	442.878	218.114	274.247	158.452
No.1216	137.472	306.244	74.3527	213.333	218.745
No.1217	171.789	328.918	87.5566	100.59	67.5309
No.1218	187.038	568.131	211.836	298.933	137.058
No.1219	164.148	253.392	151.838	60.6419	123.774
No.1220	159.198	346.858	160.519	71.4087	182.474
No.1221	138.941	292.244	135.247	127.295	176.621
No.1222	155.309	528.08	72.8805	206.382	167.277
No.1223	183.574	585.564	185.151	229.698	201.593
No.1224	148.893	560.313	72.6146	239.17	198.795
No.1225	145.304	220.746	204.587	264.73	103.188
No.1226	150.884	521.61	191.145	310.551	125.977
No.1227	188.932	471.044	196.81	364.302	172.958
No.1228	161.387	272.67	289.53	78.5959	259.895
No.1229	183.772	482.824	151.945	115.644	255.611
No.1230	140.203	427.904	91.4201	288.345	318.295
No.1231	163.084	487.791	81.8476	156.632	101.103
No.1232	155.866	226.627	63.7602	71.3994	83.6241
No.1233	155.245	187.536	63.7602	71.3994	83.6241
No.1234	130.211	412.949	95.319	177.09	131.281
No.1235	163.713	441.752	83.6817	204.785	154.38
No.1236	161.393	550.477	74.1226	311.1	340.99
No.1237	132.178	239.865	198.765	125.907	226.316
No.1238	204.982	690.153	175.9	383.149	244.181
No.1239	143.798	155.88	141.158	154.129	169.999
No.1240	223.652	700.031	278.422	421.43	162.982
No.1241	169.827	467.711	242.2	204.97	136.405
No.1242	163.734	584.715	134.935	133.868	115.556
No.1243	143.643	168.302	204.587	264.73	103.188
No.1244	152.866	375.488	182.171	59.8518	185.446
No.1245	140.418	419	108.338	235.824	176.282
No.1246	137.503	432.484	138.314	73.072	151.598
No.1247	134.407	289.883	89.6775	124.613	123.691
No.1248	140.857	257.06	114.933	277.337	212.315
No.1249	143.12	371.304	70.0062	202.556	246.994
No.1250	194.922	610.393	139.403	339.916	223.612
No.1251	163.935	386.903	60.8097	283.397	244.348
No.1252	179.668	491.24	135.405	215.607	161.745
No.1253	197.348	637.746	192.943	350.507	164.707
No.1254	156.242	535.292	65.8672	154.075	132.694
No.1255	147.249	461.228	86.9865	193.107	142.447
No.1256	155.556	442.361	181.113	274.712	167.908
No.1257	191.897	651.742	178.268	260.308	93.9051
No.1258	125.324	429.685	55.8269	197.237	168.652
No.1259	174.539	479.58	245.033	227.09	117.304
No.1260	145.393	360.042	142.687	219.383	159.484
No.1261	129.231	401.327	80.7481	119.535	145.627
No.1262	148.266	420.776	144.504	122.966	151.79
No.1263	161.198	388.175	62.2193	298.078	254.59
No.1264	147.466	319.576	162.855	249.68	157.833
No.1265	137.33	260.318	66.657	280.249	239.024
No.1266	152.474	151.145	107.516	251.389	205.117
No.1267	135.612	248.672	68.58	68.4734	84.8397
No.1268	127.409	382.936	167.273	145.47	144.996
No.1269	165.382	290.231	237.662	348.164	170.457
No.1270	168.513	655.608	98.2694	219.069	131.089
No.1271	147.478	174.445	162.855	249.68	157.833
No.1272	148.038	299.466	236.375	115.496	226.676
No.1273	133.608	452.87	221.846	75.6153	165.7
No.1274	133.385	477.977	118.319	82.7493	133.82
No.1275	141.167	216.698	82.1538	247.42	193.104
No.1276	152.331	246.559	134.494	166.635	141.587
No.1277	170.668	569.156	138.906	305.87	216.392
No.1278	144.074	304.315	83.0047	95.6897	124.117
No.1279	161.209	587.039	71.8078	225.478	192.756
No.1280	192.069	663.654	211.83	377.105	186.334
No.1281	173.173	432.901	114.887	330.312	225.967
No.1282	160.27	404.132	283.934	250.567	129.683
No.1283	179.713	516.232	226.59	437.191	219.615
No.1284	168.143	636.303	84.9945	259.176	216.784
No.1285	177.593	509.813	244.573	372.87	212.147
No.1286	162.2	374.031	129.809	259.687	213.924
No.1287	167.822	526.995	237.334	315.181	113.153
No.1288	136.508	238.503	171.952	234.454	162.19
No.1289	164.547	656.146	180.739	338.71	199.358
No.1290	152.708	257.319	209.149	281.6	184.472
No.1291	149.115	496.214	105.3	215.932	232.667
No.1292	155.147	234.21	103.563	170.655	212.006
No.1293	149.79	555.87	72.2028	243.781	216.777
No.1294	158.312	593.92	128.103	274.613	174.255
No.1295	146.465	403.975	209.912	192.529	137.589
No.1296	160.911	413.795	209.149	281.6	184.472
No.1297	153.342	475.587	110.984	92.7787	108.915
No.1298	167.116	265.152	223.704	299.488	217.684
No.1299	166.721	589.469	191.469	303.983	134.245
No.1300	159.308	463.276	73.3362	143.653	111.933
No.1301	132.852	246.564	261.194	69.6197	252.456
No.1302	142.11	374.321	62.2193	155.099	162.04
No.1303	193.731	574.437	310.336	198.473	247.268
No.1304	134.169	398.835	86.8884	219.403	146.464
No.1305	146.468	208.748	94.2255	209.572	209.18
No.1306	137.032	301.987	254.619	78.6625	227.622
No.1307	137.539	161.762	147.094	94.1063	196.82
No.1308	151.202	351.645	127.782	280.664	184.515
No.1309	144.892	381.839	54.144	209.787	221.534
No.1310	149.599	502.372	80.7481	119.535	145.627
No.1311	156.562	295.824	102.043	286.798	249.508
No.1312	154.342	471.952	142.687	219.383	159.484
No.1313	134.774	398.055	153.863	199.124	83.6742
No.1314	163.522	496.432	135.945	131.865	149.611
No.1315	189.155	460.784	235.063	62.2994	239.155
No.1316	159.872	457.678	120.841	279.883	207.638
No.1317	155.394	271.712	126.998	127.658	125.868
No.1318	140.278	358.706	80.1189	217.743	160.154
No.1319	173.441	434.74	223.704	299.488	217.684
No.1320	198.477	726.277	157.497	393.422	258.528
No.1321	164.744	376.09	200.015	232.298	170.897
No.1322	142.354	216.82	69.966	124.754	145.767
No.1323	141.675	533.951	80.1189	192.291	226.308
No.1324	211.302	452.509	218.041	405.253	191.52
No.1325	171.403	507.619	70.1976	220.418	181.681
No.1326	150.61	413.903	151.417	288.509	200.995
No.1327	147.804	387.65	81.89	274.339	230.798
No.1328	173.322	541.975	81.967	311.792	265.769
No.1329	163.353	543.363	155.306	260.694	153.797
No.1330	164.925	631.597	152.98	299.64	160.198
No.1331	162.167	477.514	176.549	388.795	323.527
No.1332	132.067	103.904	88.1268	125.601	166.349
No.1333	137.318	346.866	126.019	88.6682	179.366
No.1334	133.15	279.572	261.194	69.6197	252.456
No.1335	136.684	401.612	81.7783	178.288	171.844
No.1336	164.787	427.998	200.495	252.511	181.384
No.1337	142.619	335.889	176.568	169.508	185.754
No.1338	148.465	338.516	186.961	191.492	262.512
No.1339	131.894	221.794	67.5581	142.17	199.003
No.1340	135.385	509.231	83.0634	189.273	132.109
No.1341	131.866	392.485	81.1844	64.8287	129.571
No.1342	169.428	267.213	266.124	133.645	218.72
No.1343	185.241	595.33	242.731	367.899	141.721
No.1344	141.04	374.195	147.094	211.437	137.753
No.1345	158.012	460.172	54.8333	151.29	130.959
No.1346	128.116	150.735	148.862	141.109	129.656
No.1347	147.25	523.982	78.3693	264.9	215.447
No.1348	166.97	518.787	217.854	314.988	278.718
No.1349	157.735	383.654	275.096	367.543	160.338
No.1350	155.531	455.286	124.68	255.862	179.603
No.1351	150.444	204.938	164.921	85.5414	129.361
No.1352	152.683	395.339	139.813	287.144	246.555
No.1353	148.039	449.801	174.02	74.948	186.833
No.1354	181.852	488.462	201.432	181.744	227.195
No.1355	140.115	298.039	155.069	93.4693	226.786
No.1356	153.298	262.797	82.1538	126.295	111.602
No.1357	174.205	267.123	144.719	270.222	218.804
No.1358	164.951	355.509	182.907	206.713	234.902
No.1359	160.991	613.536	65.8672	154.075	132.694
No.1360	153.367	266.338	127.269	56.3922	158.488
No.1361	144.151	466.077	87.5457	288.202	253.938
No.1362	164.087	596.066	65.7347	203.706	174.61
No.1363	139.451	293.685	137.502	264.362	175.279
No.1364	161.302	524.688	154.704	226.801	185.805
No.1365	182.03	472.999	69.3057	289.03	289.706
No.1366	138.196	398.29	68.5381	255.952	205.359
No.1367	133.43	452.878	103.284	168.911	161.469
No.1368	147.675	569.081	100.982	149.928	102.686
No.1369	157.89	227.656	261.096	241.508	205.924
No.1370	140.382	150.343	85.5367	79.3433	68.3124
No.1371	146.822	259.63	141.332	207.047	225.095
No.1372	161.545	327.413	129.809	259.687	213.924
No.1373	147.848	367.252	80.0351	340.053	278.718
No.1374	156.524	443.197	129.888	300.524	212.919
No.1375	158.53	380.872	126.019	94.1425	154.282
No.1376	141.308	506.928	107.646	196.14	178.764
No.1377	143.58	180.661	248.449	113.478	227.801
No.1378	175.668	337.289	228.692	284.91	164.701
No.1379	173.153	563.543	159.63	342.221	223.38
No.1380	162.471	579.467	71.8078	172.725	136.497
No.1381	148.367	312.006	138.623	187.672	139.106
No.1382	143.463	500.747	98.1481	202.092	115.758
No.1383	157.818	241.544	219.783	307.38	128.015
No.1384	117.158	341.475	103.284	168.911	161.469
No.1385	145.082	481.467	73.7352	220.33	208.497
No.1386	187.877	573.064	184.747	408.655	305.583
No.1387	143.14	361.877	64.8654	282.762	236.435
No.1388	166.652	389.779	195.53	123.225	197.175
No.1389	171.907	488.488	230.898	258.36	155.362
No.1390	140.52	498.173	175.432	139.852	171.506
No.1391	144.009	277.375	63.325	212.726	203.339
No.1392	163.616	412.048	213.312	242.293	158.57
No.1393	134.427	359.28	162.157	88.9106	151.766
No.1394	165.136	474.011	199.812	76.0667	205.273
No.1395	142.895	433.335	89.51	217.781	161.817
No.1396	189.845	544.755	148.173	310.792	185.699
No.1397	153.331	433.438	261.194	69.6197	252.456
No.1398	132.536	287.136	68.58	94.496	111.486
No.1399	169.719	654.566	171.009	214.61	152.922
No.1400	151.458	236.961	138.043	70.8005	191.234
No.1401	159.373	402.106	93.1837	301.957	250.306
No.1402	170.828	450.628	73.9418	252.858	191.214
No.1403	138.852	259.218	166.695	64.7703	185.183
No.1404	180.404	411.752	162.381	296.962	182.183
No.1405	147.616	400.148	163.393	185.321	135.085
No.1406	139.996	352.878	212.201	280.197	157.235
No.1407	187.081	608.106	189.077	378.612	193.161
No.1408	208.634	620.803	267.326	464.631	268.637
No.1409	139.571	274.169	58.7371	167.894	170.415
No.1410	161.753	480.13	144.719	270.222	218.804
No.1411	158.67	388.855	113.725	267.542	184.734
No.1412	139.957	487.519	56.5663	159.404	137.621
No.1413	171.922	583.586	135.682	271.827	244.088
No.1414	156.888	391.055	199.22	172.973	151.568
No.1415	160.999	528.818	85.4192	167.208	101.103
No.1416	156.448	345.795	105.503	293.327	205.769
No.1417	181.316	661.862	119.27	234.77	145.074
No.1418	194.16	680.827	212.551	337.335	217.253
No.1419	186.565	590.557	58.6007	180.269	192.582
No.1420	143.91	360.587	163.087	260.582	210.275
No.1421	156.859	501.685	98.587	226.842	191.339
No.1422	142.825	383.08	75.6175	118.564	150.635
No.1423	169.918	585.515	88.8786	257.391	218.72
No.1424	141.454	460.257	80.5966	75.9515	105.348
No.1425	137.579	496.64	158.585	58.2372	196.408
No.1426	156.565	613.261	98.587	225.671	150.984
No.1427	159.166	535.245	84.9945	259.176	216.784
No.1428	133.164	454.821	118.319	82.7493	133.82
No.1429	154.026	261.911	193.992	305.505	219.595
No.1430	130.475	343.015	63.0387	180.605	195.784
No.1431	174.688	378.468	252.6	79.5637	260.181
No.1432	166.234	392.553	91.0023	270.61	207.548
No.1433	146.663	423.176	141.678	294.258	226.316
No.1434	183.611	507.495	201.432	178.192	247.748
No.1435	159.818	452.759	146.794	237.772	110.231
No.1436	161.256	493.915	190.056	316.596	241.521
No.1437	147.012	161.282	124.102	167.458	174.172
No.1438	134.623	419.026	71.3458	112.766	156.649
No.1439	144.514	387.52	169.61	82.7405	145.935
No.1440	138.205	189.837	175.646	106.267	158.315
No.1441	157.466	399.117	77.1053	238.881	184.822
No.1442	155.975	632.316	133.2	282.202	188.932
No.1443	184.313	672.497	93.6442	255.248	261.806
No.1444	123.564	334.313	91.6372	103.118	155.762
No.1445	149.823	437.887	142.039	273.608	197.989
No.1446	157.387	657.307	74.8855	198.869	168.521
No.1447	200.231	498.505	195.845	392.451	236.229
No.1448	171.602	562.845	73.5937	312.842	255.465
No.1449	151.34	540.618	122.467	187.568	228.629
No.1450	164.434	734.791	128.103	274.613	174.255
No.1451	144.08	550.98	163.92	174.262	180.76
No.1452	167.01	445.601	113.725	278.567	181.367
No.1453	167.286	441.131	91.0023	270.61	207.548
No.1454	181.779	576.961	78.1359	225.924	229.467
No.1455	137.219	277.422	221.846	75.6153	165.7
No.1456	143.57	483.146	76.4404	225.494	195.661
No.1457	169.91	588.99	85.8981	274.535	244.771
No.1458	178.98	585.98	67.2401	212.894	202.896
No.1459	157.062	522.086	175.646	106.267	158.315
No.1460	162.611	454.302	69.3042	191.302	188.802
No.1461	203.368	306.869	256.28	98.8073	251.49
No.1462	167.367	330.269	125.693	199.799	126.411
No.1463	138.541	396.99	68.3885	255.388	207.714
No.1464	151.853	373.826	85.4607	203.096	157.545
No.1465	178.034	455.207	228.692	285.733	161.935
No.1466	133.288	355.879	167.273	194.344	161.707
No.1467	182.965	562.446	81.0811	213.322	145.702
No.1468	152.967	252.309	72.6069	269.808	281.776
No.1469	172.167	531.065	172.193	308.964	171.31
No.1470	178.113	514.901	150.087	304.983	226.008
No.1471	161.094	340.863	200.015	232.298	170.897
No.1472	176.353	521.228	142.617	300.064	173.834
No.1473	184.178	586.554	81.0811	213.322	145.702
No.1474	146.248	434.587	185.647	244.052	115.243
No.1475	159.542	454.225	150.563	222.146	205.548
No.1476	144.289	428.95	89.51	201.102	227.081
No.1477	147.888	425.089	168.259	140.797	200.995
No.1478	147.106	437.002	57.5242	163.591	160.171
No.1479	132.362	368.621	226.693	81.4965	209.797
No.1480	141.434	132.173	204.587	264.73	103.188
No.1481	145.321	535.519	91.0992	233.308	249.506
No.1482	210.738	599.101	256.28	288.21	145.779
No.1483	140.188	401.305	75.5887	222.941	175.928
No.1484	148.345	442.793	72.2028	188.902	170.659
No.1485	147.476	409.032	84.798	220.77	178.644
No.1486	140.959	467.541	169.338	211.287	205.273
No.1487	165.682	593.121	131.143	206.06	103.608
No.1488	130.749	319.841	196.618	153.111	152.934
No.1489	143.222	389.81	119.301	217.848	197.777
No.1490	137.956	377.07	77.1053	148.64	139.326
No.1491	174.574	331.883	121.885	152.531	139.106
No.1492	155.114	496.426	135.357	163.724	202.333
No.1493	161.59	521.197	163.423	278.512	208.54
No.1494	144.945	447.743	70.5865	156.977	132.647
No.1495	176.229	429.111	139.415	143.198	156.082
No.1496	145.32	489.301	78.8623	165.165	117.454
No.1497	144.295	363.057	73.3362	143.653	111.933
No.1498	175.421	621.165	215.995	270.942	151.305
No.1499	143.05	506.137	138.625	316.318	232.079
No.1500	149.776	130.874	196.546	180.997	87.9429
No.1501	149.965	457.465	221.254	275.865	132.489
No.1502	163.608	358.675	202.978	72.7596	180.646
No.1503	138.265	398.495	92.1755	258.858	181.384
No.1504	179.228	591.829	137.631	341.268	246.375
No.1505	155.907	554.393	144.504	157.716	130.263
No.1506	182.015	530.988	194.149	265.697	262.207
No.1507	160.514	393.712	83.6817	204.785	154.38
No.1508	173.701	593.518	166.695	317.989	181.761
No.1509	140.632	501.912	66.7286	238.389	211.659
No.1510	157.113	645.799	74.8855	198.869	168.521
No.1511	190.358	610.092	195.845	301.316	173.933
No.1512	170.494	592.448	135.357	241.321	207.12
No.1513	163.435	537.51	211.362	81.6508	188.661
No.1514	168.387	516.823	92.6802	267.303	278.718
No.1515	164.709	297.629	154.862	233.253	92.0915
No.1516	218.13	831.093	120.841	402.749	289.552
No.1517	150.285	294.044	143.716	225.561	143.352
No.1518	156.437	447.49	129.888	300.524	212.919
No.1519	172.622	460.994	57.5005	245.849	218.371
No.1520	154.756	414.211	162.161	324.319	172.661
No.1521	143.242	481.17	98.1481	202.092	115.758
No.1522	145.611	257.045	200.344	177.898	236.349
No.1523	133.824	207.149	149.065	225.038	151.743
No.1524	184.035	198.487	117.345	107.489	126.312
No.1525	147.696	547.455	83.4405	183.838	118.915
No.1526	163.781	436.978	143.359	321.913	236.807
No.1527	170.605	619.048	56.2146	190.687	160.695
No.1528	144.26	357.527	107.061	260.204	187.328
No.1529	133.846	208.306	166.762	96.7379	143.871
No.1530	176.335	539.106	156.03	359.12	218.562
No.1531	186.354	632.773	89.1506	165.767	93.4166
No.1532	138.017	320.679	59.6874	131.455	131.322
No.1533	160.887	534.205	72.8053	252.482	193.357
No.1534	128.313	139.256	55.8457	187.26	164.51
No.1535	141.853	467.124	74.1226	221.065	220.681
No.1536	151.185	484.685	128.103	274.613	174.255
No.1537	140.864	461.763	159.112	216.589	192.63
No.1538	137.082	303.578	205.022	275.185	226.88
No.1539	140.554	433.055	172.439	240.384	141.576
No.1540	154.584	421.601	184.917	256.724	173.906
No.1541	187.126	624.588	264.033	238.184	182.508
No.1542	134.146	295.263	86.9487	249.144	206.817
No.1543	132.958	531.979	95.319	177.09	131.281
No.1544	155.507	559.901	81.6842	151.352	127.87
No.1545	141.641	507.551	116.921	134.901	117.667
No.1546	158.141	665.402	81.9916	209.946	136.026
No.1547	148.43	467.187	174.02	74.948	186.833
No.1548	167.465	440.663	195.53	123.225	197.175
No.1549	133.703	207.672	234.098	237.491	181.668
No.1550	166.768	531.72	82.6619	133.406	146.334
No.1551	147.175	398.937	175.412	266.614	116.076
No.1552	196.646	666.63	216.735	354.329	157.547
No.1553	132.983	372.866	100.982	134.449	138.356
No.1554	156.048	504.096	142.687	219.383	159.484
No.1555	168.915	476.258	230.898	271.967	166.585
No.1556	132.544	99.8042	175.432	171.567	197.399
No.1557	171.091	521.878	70.5074	236.923	250.346
No.1558	161.559	667.078	139.823	312.599	214.712
No.1559	149.447	468.566	175.429	199.464	100.545
No.1560	163.564	499.479	162.161	326.253	173.542
No.1561	136.671	273.192	289.53	78.5959	259.895
No.1562	153.127	498.581	275.017	240.98	129.683
No.1563	133.011	400.333	75.8583	165.14	118.077
No.1564	161.238	315.228	168.467	284.334	173.207
No.1565	160.755	443.731	78.5865	300.813	230.611
No.1566	134.379	115.945	63.9191	224.246	203.087
No.1567	142.347	390.506	100.356	263.283	220.243
No.1568	159.497	454.514	196.969	294.333	138.021
No.1569	175.009	590.288	109.327	252.528	188.311
No.1570	153.792	379.385	102.043	286.798	249.508
No.1571	156.66	495.788	87.9488	216.406	185.997
No.1572	155.574	520.821	151.776	293.258	156.704
No.1573	150.125	457.766	84.7938	101.251	139.106
No.1574	181.331	462.373	75.4559	357.358	366.065
No.1575	168.984	587.274	141.678	294.258	226.316
No.1576	187.789	292.158	97.539	419.338	366.065
No.1577	135.918	412.715	98.587	126.498	175.905
No.1578	167.485	351.326	226.59	400.382	198.411
No.1579	135.727	487.326	71.3458	112.766	156.649
No.1580	155.342	405.759	102.043	286.798	249.508
No.1581	134.68	409.061	167.273	194.344	161.707
No.1582	153.884	327.162	181.152	94.3326	164.618
No.1583	174.773	637.747	78.3693	264.9	215.447
No.1584	145.837	337.045	118.349	199.238	128.898
No.1585	175.166	513.613	88.9011	213.296	176.99
No.1586	181.75	538.003	255.188	239.913	87.7206
No.1587	187.87	433.321	125.693	234.356	134.822
No.1588	146.495	386.084	194.684	106.268	215.449
No.1589	139.194	347.892	92.1891	145.296	128.646
No.1590	159.676	640.111	98.587	226.842	191.339
No.1591	173.869	362.465	203.818	295.074	101.198
No.1592	160.807	557.383	176.549	224.457	243.187
No.1593	128.122	119.128	137.286	59.9746	133.799
No.1594	158.328	428.894	110.889	241.361	169.349
No.1595	167.641	677.272	84.8733	336.992	271.733
No.1596	151.75	410.519	182.171	59.8518	185.446
No.1597	165.904	546.038	141.158	154.129	169.999
No.1598	179.895	573.028	67.2401	228.356	215.958
No.1599	134.732	375.978	68.3885	255.388	207.714
No.1600	135.523	310.091	162.01	267.793	203.937
No.1601	140.56	321.71	151.916	141.047	211.451
No.1602	166.633	574.869	135.357	226.598	163.286
No.1603	147.717	469.245	115.469	256.165	163.688
No.1604	142.599	260.316	69.966	124.754	145.767
No.1605	155.481	470.555	198.336	260.612	138.322
No.1606	173.321	431.939	114.887	330.312	225.967
No.1607	139.808	359.314	212.201	280.197	157.235
No.1608	171.007	411.676	182.077	262.673	207.422
No.1609	149.329	133.435	63.7602	84.2275	110.179
No.1610	159.358	535.31	62.967	186.225	183.327
No.1611	145.727	516.025	205.704	91.1867	211.505
No.1612	148.838	623.947	191.951	310.105	200.084
No.1613	155.12	274.943	107.516	251.389	205.117
No.1614	141.695	390.288	75.1081	201.343	193.357
No.1615	143.017	354.68	102.043	286.798	249.508
No.1616	168.904	714.802	202.683	189.219	158.762
No.1617	167.227	511.065	166.483	230.951	112.107
No.1618	159.643	397.346	200.495	252.511	181.384
No.1619	143.46	487.971	145.073	272.112	154.539
No.1620	147.683	255.878	226.59	208.14	190.103
No.1621	168.889	401.823	135.67	127.375	177.683
No.1622	164.318	447.705	225.488	329.834	214.067
No.1623	164.806	500.202	112.903	243.417	173.972
No.1624	127.892	192.729	85.0841	94.5552	144.291
No.1625	150.477	261.2	133.665	178.415	156.229
No.1626	204.232	806.845	144.98	334.244	212.264
No.1627	156.308	631.262	188.036	302.247	200.084
No.1628	165.453	639.305	123.41	185.897	177.448
No.1629	145.12	397.22	185.534	261.841	208.755
No.1630	157.08	459.859	160.022	76.7708	174.629
No.1631	176.573	356.245	261.387	189.491	210.214
No.1632	142.879	291.083	160.789	298.43	262.366
No.1633	140.728	464.986	86.5033	248.603	201.486
No.1634	210.357	798.425	58.6007	294.207	265.6
No.1635	131.24	268.184	167.273	194.344	161.707
No.1636	135.994	302.849	171.81	209.745	145.198
No.1637	132.254	441.521	191.469	69.0142	177.387
No.1638	143.848	387.76	241.512	261.388	173.411
No.1639	169.53	570.211	193.225	309.916	139.062
No.1640	142.596	524.88	70.7306	126.374	183.664
No.1641	152.889	352.905	78.3693	264.9	215.447
No.1642	160.018	443.397	143.716	253.865	134.94
No.1643	168.878	363.576	206.238	110.743	171.503
No.1644	161.652	465.52	151.916	250.646	170.106
No.1645	166.77	440.344	369.008	245.04	197.271
No.1646	147.861	242.349	132.232	206.539	186.856
No.1647	160.664	366.176	130.087	247.856	217.402
No.1648	165.077	484.301	128.823	59.8346	123.441
No.1649	151.77	566.474	82.2258	244.761	180.262
No.1650	140.963	319.526	169.61	82.7405	145.935
No.1651	134.319	339.578	106.9	96.5016	167.388
No.1652	137.008	334.35	57.8847	238.249	236.828
No.1653	145.459	485.374	169.61	82.7405	145.935
No.1654	163.214	505.585	204.891	293.344	111.856
No.1655	141.783	176.663	94.1725	209.065	204.6
No.1656	144.795	457.157	83.5651	198.516	161.254
No.1657	162.729	477.892	170.42	252.811	202.083
No.1658	150.817	450.651	80.7481	119.535	145.627
No.1659	160.199	603.832	72.8805	206.382	167.277
No.1660	149.169	390.641	290.362	60.0387	277.466
No.1661	204.452	734.091	121.343	413.409	329.271
No.1662	146.876	551.664	92.1891	145.296	128.646
No.1663	150.928	350.846	77.6674	166.931	129.683
No.1664	144.035	460.093	130.567	102.238	160.192
No.1665	191.378	516.299	139.416	362.809	229.963
No.1666	138.611	437.637	70.1119	254.393	248.869
No.1667	156.425	211.067	150.491	67.4811	131.318
No.1668	194.327	596.062	125.51	336.929	271.733
No.1669	207.801	424.826	256.28	288.21	145.779
No.1670	149.25	280.548	57.8847	170.833	184.131
No.1671	129.316	208.318	137.286	59.9746	133.799
No.1672	148.598	369.954	96.6383	69.6997	120.14
No.1673	143.03	365.23	241.512	261.388	173.411
No.1674	156.84	376.824	232.438	249.126	187.011
No.1675	134.841	388.624	86.8884	219.403	146.464
No.1676	168.075	377.897	88.9011	213.296	176.99
No.1677	151.513	447.065	115.469	256.165	163.688
No.1678	126.393	209.663	100.593	76.3789	98.233
No.1679	138.429	381.288	138.314	73.072	151.598
No.1680	176.69	505.536	267.143	357.13	157.369
No.1681	139.509	453.895	185.516	227.299	163.609
No.1682	165.149	647.281	150.895	313.034	225.861
No.1683	141.144	371.784	100.684	170.536	171.108
No.1684	174.57	473.794	91.0023	270.61	207.548
No.1685	143.212	445.315	75.1081	201.343	193.357
No.1686	146.385	442.204	224.339	64.934	192.828
No.1687	172.197	673.856	193.225	309.916	139.062
No.1688	151.811	331.151	76.5928	151.976	126.69
No.1689	189.415	670.656	206.042	325.694	151.081
No.1690	166.034	631.052	142.687	286.221	168.682
No.1691	159.059	392.403	228.692	260.92	160.155
No.1692	165.067	553.274	200.015	231.696	166.431
No.1693	151.673	396.931	255.517	186.944	152.934
No.1694	151.803	367.064	85.4607	203.096	157.545
No.1695	158.409	529.931	129.888	300.524	212.919
No.1696	127.949	137.236	56.5663	159.404	137.621
No.1697	137.352	399.369	100.982	131.568	133.874
No.1698	168.348	629.082	114.512	320.413	228.65
No.1699	175.786	534.114	89.1506	165.767	93.4166
No.1700	223.584	674.654	242.63	384.876	287.469
No.1701	148.231	311.643	215.654	289.58	91.6481
No.1702	148.106	261.691	207.622	73.6528	216.392
No.1703	213.996	564.795	235.063	374.969	237.097
No.1704	176.644	589.637	157.125	335.439	196.408
No.1705	140.337	415.563	99.4014	239.384	182.301
No.1706	168.023	497.125	310.336	198.473	247.268
No.1707	193.856	513.968	167.684	331.61	194.419
No.1708	157.851	525.523	202.88	292.598	108.726
No.1709	168.823	304.262	203.607	98.5701	232.248
No.1710	164.109	547.885	179.696	196.788	177.321
No.1711	148.502	482.259	122.467	175.607	234.748
No.1712	156.925	380.728	67.745	296.164	294.662
No.1713	150.741	483.094	78.6753	155.819	123.76
No.1714	154.774	356.524	72.1629	154.243	104.06
No.1715	178.603	524.89	160.087	331.11	195.554
No.1716	170.065	491.051	172.019	182.534	102.935
No.1717	164.498	267.311	142.617	213.094	166.634
No.1718	139.393	296.846	137.272	66.5476	101.898
No.1719	165.007	313.563	112.556	79.2591	85.1949
No.1720	172.402	380.368	91.0023	270.61	207.548
No.1721	168.91	598.52	218.68	166.972	96.588
No.1722	156.697	443.927	82.959	185.897	190.936
No.1723	155.12	443.906	172.019	182.534	102.935
No.1724	168.136	392.162	145.546	172.766	126.312
No.1725	143.995	231.706	149.826	103.689	123.794
No.1726	134.726	458.791	133.523	249.592	140.225
No.1727	146.156	213.272	203.607	180.074	176.128
No.1728	151.771	305.879	149.826	103.689	123.794
No.1729	152.555	288.507	232.438	249.126	187.011
No.1730	168.471	488.761	170.298	329.703	186.704
No.1731	175.417	487.392	183.679	318.079	241.521
No.1732	140.834	310.644	86.8798	210.428	145.304
No.1733	146.436	255.559	153.011	228.271	244.348
No.1734	184.356	471.572	105.28	322.742	257.192
No.1735	160.814	340.587	222.685	329.013	136.359
No.1736	150.207	240.781	185.647	209.581	190.936
No.1737	221.497	588.299	278.422	421.43	162.982
No.1738	118.098	254.497	67.1445	209.551	169.267
No.1739	161.425	437.362	208.293	201.413	92.2675
No.1740	167.343	679.742	151.104	276.948	144.673
No.1741	183.622	417.104	153.84	214.205	121.599
No.1742	155.429	381.579	138.906	305.87	216.392
No.1743	161.27	367.816	217.854	314.988	278.718
No.1744	150.416	294.331	161.22	62.1572	193.71
No.1745	163.829	558.617	57.8847	166.217	148.876
No.1746	156.603	499.249	153.94	290.687	156.071
No.1747	184.002	528.655	310.336	198.473	247.268
No.1748	147.415	525.141	143.457	216.176	211.85
No.1749	149.705	372.098	289.53	78.5959	259.895
No.1750	162.521	377.349	200.344	197.483	122.498
No.1751	151.278	256.978	63.9191	224.246	203.087
No.1752	155.873	274.795	241.512	261.388	173.411
No.1753	153.192	249.717	116.743	246.746	186.206
No.1754	149.415	377.829	135.702	168.591	65.0354
No.1755	152.594	537.742	110.103	188.577	122.53
No.1756	207.591	745.657	58.6007	294.207	265.6
No.1757	152.081	619.688	137.064	211.026	178.195
No.1758	163.73	585.375	113.786	241.683	155.613
No.1759	158.851	410.589	206.654	292.548	141.658
No.1760	151.76	474.105	142.039	273.608	197.989
No.1761	140.791	503.796	151.556	206.221	179.65
No.1762	147.478	347.936	169.61	82.7405	145.935
No.1763	174.037	533.968	206.821	268.651	221.97
No.1764	201.195	542.936	206.656	381.171	182.253
No.1765	172.242	386.623	91.0023	270.61	207.548
No.1766	148.455	475.75	169.61	82.7405	145.935
No.1767	151.295	286.787	119.644	84.0599	111.724
No.1768	122.459	257.03	81.6035	66.3232	127.193
No.1769	162.779	666.676	154.704	226.801	185.805
No.1770	144.822	445.647	101.382	218.898	216.532
No.1771	155.289	480.167	203.407	259.507	188.211
No.1772	163.537	553.895	66.1805	350.737	334.034
No.1773	137.35	401.292	206.244	238.018	134.854
No.1774	159.126	246.394	202.978	72.7596	180.646
No.1775	152.555	456.38	133.523	342.551	222.692
No.1776	148.668	203.967	121.525	63.1192	120.995
No.1777	161.098	522.57	89.1506	165.767	93.4166
No.1778	116.72	262.687	103.284	168.911	161.469
No.1779	136.288	218.149	253.173	174.957	212.954
No.1780	204.444	484.848	297.286	341.011	129.361
No.1781	178.202	359.401	151.945	132.383	168.24
No.1782	143.279	153.022	166.695	101.001	166.529
No.1783	138.304	398.821	80.5966	102.101	110.68
No.1784	151.784	429.229	203.407	259.507	188.211
No.1785	137.891	389.304	72.1629	154.243	104.06
No.1786	168.69	687.615	202.683	189.219	158.762
No.1787	146.439	344.237	176.568	281.827	130.332
No.1788	154.367	549.252	135.357	163.923	199.899
No.1789	155.258	419.693	127.237	261.798	183.435
No.1790	163.145	453.603	218.438	358.32	159.178
No.1791	160.862	652.302	137.064	211.026	178.195
No.1792	146.744	646.002	163.92	174.262	180.76
No.1793	138.111	343.507	174.02	74.948	186.833
No.1794	154.254	335.373	197.181	74.5531	252.37
No.1795	140.462	494.565	133.2	73.8827	111.623
No.1796	164.793	556.312	218.438	339.226	173.565
No.1797	181.885	596.419	155.026	297.621	167.929
No.1798	149.473	438.141	166.762	96.7379	143.871
No.1799	148.274	135.18	112.556	79.2591	85.1949
No.1800	192.273	700.08	231.813	343.742	125.66
No.1801	170.827	451.56	149.024	217.667	161.759
No.1802	148.411	486.549	126.998	210.791	104.743
No.1803	153.757	335.225	181.152	94.3326	164.618
No.1804	160.44	368.651	83.6817	204.785	154.38
No.1805	143.287	420.078	162.161	230.744	171.17
No.1806	157.325	430.272	191.793	343.856	158.368
No.1807	144.177	373.29	138.908	72.1351	125.227
No.1808	151.332	382.209	127.782	280.664	184.515
No.1809	157.906	311.285	82.959	183.032	187.918
No.1810	179.999	582.479	137.697	214.527	172.28
No.1811	133.14	390.055	109.718	224.964	139.629
No.1812	149.345	469.405	88.5448	131.118	83.5268
No.1813	161.595	539.341	163.423	278.512	208.54
No.1814	169.756	561.742	73.1574	232.307	181.321
No.1815	143.745	373.695	148.28	288.44	209.18
No.1816	150.021	514.179	80.7481	119.535	145.627
No.1817	153.481	470.357	114.933	277.337	212.315
No.1818	141.356	304.8	82.5248	226.965	161.167
No.1819	177.784	665.188	70.8715	347.867	302.445
No.1820	149.915	469.048	182.171	101.812	200.265
No.1821	136.534	217.852	147.094	211.437	137.753
No.1822	166.105	228.751	255.903	99.7334	221.587
No.1823	155.286	438.394	203.407	259.507	188.211
No.1824	166.941	606.435	81.0811	213.322	145.702
No.1825	162.713	651.581	149.735	249.066	254.535
No.1826	168.377	396.945	63.7602	179.736	162.361
No.1827	176.955	310.086	267.143	347.708	139.671
No.1828	157.539	459.007	89.1506	165.767	93.4166
No.1829	146.862	426.112	84.9945	75.3584	143.895
No.1830	158.444	607.478	134.987	198.016	162.228
No.1831	182.128	423.879	201.432	181.744	227.195
No.1832	170.271	478.203	199.22	172.973	151.568
No.1833	158.068	465.635	137.219	362.233	270.078
No.1834	133.003	382.921	174.02	74.948	186.833
No.1835	167.457	507.09	127.237	261.798	183.435
No.1836	169.164	399.924	223.074	76.593	167.609
No.1837	175.538	541.621	150.895	234.789	186.722
No.1838	154.069	245.395	170.42	151.118	273.561
No.1839	147.058	500.791	152.505	207.833	104.453
No.1840	200.409	511.409	243.039	362.883	129.973
No.1841	176.821	560.462	142.617	300.064	173.834
No.1842	160.577	451.658	89.5567	278.958	256.953
No.1843	148.108	290.242	176.549	358.668	324.506
No.1844	132.569	307.626	159.112	222.887	167.369
No.1845	128.821	278.26	131.472	222.776	207.189
No.1846	180.647	589.64	171.693	343.248	212.965
No.1847	204.397	758.212	185.566	403.437	266.525
No.1848	156.855	429.864	254.619	78.6625	227.622
No.1849	133.225	441.539	221.846	75.6153	165.7
No.1850	145.502	363.972	240.259	226.648	222.992
No.1851	164.402	692.133	135.405	215.607	161.745
No.1852	136.807	188.631	138.14	81.5013	107.439
No.1853	163.328	576.783	221.617	313.094	105.636
No.1854	169.88	484.963	146.937	295.221	224.199
No.1855	168.781	669.154	114.512	320.413	228.65
No.1856	124.168	355.651	105.906	94.5971	123.76
No.1857	126.902	406.035	208.178	84.24	191.392
No.1858	177.116	766.494	141.678	294.258	226.316
No.1859	125.368	262.737	66.0391	138.036	86.3905
No.1860	153.485	285.694	127.269	56.3922	158.488
No.1861	183.379	618.207	234.623	211.209	205.925
No.1862	137.836	525.211	80.5966	75.9515	105.348
No.1863	137.863	319.444	161.274	152.433	168.581
No.1864	157.604	506.881	127.05	302.221	218.428
No.1865	136.514	266.882	59.6874	131.455	131.322
No.1866	179.813	438.942	192.034	333.764	172.672
No.1867	155.518	595.39	154.158	224.3	135.029
No.1868	141.652	492.628	151.659	217.155	170.608
No.1869	159.629	296.76	204.891	237.3	144.425
No.1870	168.534	445.423	206.559	324.268	188.347
No.1871	148.937	486.01	145.127	233.441	199.763
No.1872	150.811	531.248	68.7424	143.658	135.288
No.1873	161.968	594.326	131.574	200.066	140.934
No.1874	136.945	184.625	66.261	80.3963	68.0125
No.1875	142.737	440.869	110.865	103.52	124.398
No.1876	154.819	449.573	80.1189	270.035	241.994
No.1877	136.171	502.202	97.769	87.3397	77.4873
No.1878	153.153	119.631	151.838	60.6419	123.774
No.1879	142.96	224.818	87.6007	242.066	280.971
No.1880	197.944	621.104	96.327	346.014	307.6
No.1881	137.501	308.489	77.1053	148.64	139.326
No.1882	155.631	491.013	150.563	226.087	126.577
No.1883	175.146	611.323	218.114	274.247	158.452
No.1884	140.409	267.908	138.298	252.266	235.915
No.1885	211.18	441.931	218.041	405.253	191.52
No.1886	183.619	659.169	74.5507	266.233	211.505
No.1887	145.154	450.56	204.775	281.898	91.8311
No.1888	138.822	517.165	151.556	196.956	156.76
No.1889	127.404	213.698	103.784	235.709	171.635
No.1890	170.111	281.996	72.6069	269.808	281.776
No.1891	155.793	407.311	289.53	78.5959	259.895
No.1892	150.956	517.865	122.467	187.568	228.629
No.1893	130.299	409.608	55.8269	197.237	168.652
No.1894	136.132	347.205	73.6513	196.955	139.629
No.1895	155.138	632.092	161.303	103.93	190.16
No.1896	150.835	615.315	78.3693	264.9	215.447
No.1897	153.456	229.326	127.269	56.3922	158.488
No.1898	177.708	634.957	244.573	372.87	212.147
No.1899	166.945	548.19	123.515	257.143	159.496
No.1900	148.55	479.861	68.58	89.313	133.526
No.1901	128.385	344.834	193.351	216.169	121.868
No.1902	140.895	372.022	185.539	70.0887	171.635
No.1903	176.609	491.953	69.5745	235.93	204.223
No.1904	202.959	573.497	243.039	362.883	129.973
No.1905	158.145	334.603	181.105	130.85	163.391
No.1906	149.226	199.681	184.359	65.8249	189.665
No.1907	146.553	388.023	289.53	78.5959	259.895
No.1908	156.408	559.899	141.158	154.129	169.999
No.1909	156.314	301.461	57.6688	89.624	122.076
No.1910	174.979	349.231	228.862	366.953	175.111
No.1911	215.133	572.72	235.063	374.969	237.097
No.1912	173.38	448.126	155.759	198.865	291.396
No.1913	134.422	211.273	258.071	153.989	153.744
No.1914	160.507	430.196	176.549	224.457	243.187
No.1915	154.12	295.004	248.449	113.478	227.801
No.1916	163.673	172.521	237.775	82.985	171.036
No.1917	147.77	352.812	107.061	260.204	187.328
No.1918	140.326	256.199	183.454	144.753	256.794
No.1919	142.518	252.956	191.849	90.0052	158.512
No.1920	196.424	546.275	195.474	70.6433	228.275
No.1921	164.358	431.368	144.504	269.959	130.723
No.1922	146.555	373.155	54.7974	188.139	159.602
No.1923	181.772	512.961	70.1976	337.575	283.109
No.1924	159.758	609.988	70.6517	259.632	220.448
No.1925	158.918	279.176	107.516	251.389	205.117
No.1926	154.551	389.344	126.019	103.685	143.958
No.1927	166.402	408.516	121.808	232.077	216.891
No.1928	163.551	651.416	129.888	300.524	212.919
No.1929	164.579	271.48	255.903	99.7334	221.587
No.1930	160.153	399.664	216.339	330.336	132.674
No.1931	154.651	304.113	77.1053	238.881	184.822
No.1932	151.034	488.886	225.695	256.151	124.727
No.1933	136.203	213.284	84.8652	122.357	122.046
No.1934	153.934	511.823	155.204	259.177	127.204
No.1935	140.692	84.6619	151.916	225.497	204.744
No.1936	134.294	366.693	185.516	146.957	159.41
No.1937	123.171	295.552	131.469	160.763	105.001
No.1938	130.932	144.861	137.502	210.682	93.7406
No.1939	147.819	319.029	63.0387	180.605	195.784
No.1940	161.791	574.484	110.028	279.453	196.408
No.1941	157.689	488.386	62.967	186.225	183.327
No.1942	153.472	236.058	145.546	172.766	126.312
No.1943	160.633	430.541	151.916	250.646	170.106
No.1944	176.219	488.345	267.143	357.13	157.369
No.1945	149.897	386.148	215.654	289.58	91.6481
No.1946	136.928	188.571	202.978	72.7596	180.646
No.1947	151.031	344.93	62.967	186.225	183.327
No.1948	194.824	664.507	310.336	198.473	247.268
No.1949	139.027	233.072	174.158	279.216	139.809
No.1950	152.931	530.165	138.314	73.072	151.598
No.1951	135.08	228.648	86.9487	249.144	206.817
No.1952	167.67	640.468	56.1047	118.852	121.657
No.1953	164.714	433.327	113.725	267.542	184.734
No.1954	152.408	599.37	66.261	204.397	188.809
No.1955	172.723	352.78	158.494	65.2628	137.405
No.1956	166.539	422.181	261.387	189.491	210.214
No.1957	139.571	297.666	101.382	218.898	216.532
No.1958	208.116	790.259	139.403	339.916	223.612
No.1959	151.738	557.01	134.987	198.016	162.228
No.1960	155.116	342.016	77.1053	238.881	184.822
No.1961	139.614	292.337	68.58	89.313	133.526
No.1962	141.846	347.567	171.952	291.929	229.699
No.1963	172.263	599.624	160.065	270.202	161.469
No.1964	133.185	180.089	64.8654	282.762	236.435
No.1965	145.973	479.605	141.332	207.047	225.095
No.1966	131.634	354.56	226.693	81.4965	209.797
No.1967	174.543	568.566	139.415	239.556	155.491
No.1968	174.971	689.749	141.688	249.519	161.787
No.1969	163.102	602.995	182.077	262.673	207.422
No.1970	123.313	376.517	88.2242	95.5723	133.799
No.1971	183.119	388.566	153.84	214.205	121.599
No.1972	157.905	475.737	169.855	182.194	236.494
No.1973	165.499	355.302	154.862	233.253	92.0915
No.1974	139.274	252.274	82.6619	123.139	149.133
No.1975	171.276	329.642	155.759	198.865	291.396
No.1976	160.183	357.321	261.387	189.491	210.214
No.1977	177.338	385.339	158.494	65.2628	137.405
No.1978	176.415	441.783	150.087	304.983	226.008
No.1979	140.905	169.552	69.966	124.754	145.767
No.1980	180.782	549.066	208.235	254.75	91.3593
No.1981	168.671	457.028	137.374	213.235	162.611
No.1982	156.354	559.052	100.516	284.237	203.529
No.1983	168.119	392.35	255.899	69.7676	227.622
No.1984	141.082	241.915	135.945	94.0158	156.788
No.1985	168.396	597.715	59.5659	281.445	239.68
No.1986	138.942	213.222	93.6442	255.248	261.806
No.1987	143.826	238.775	171.952	291.929	229.699
No.1988	170.914	311.543	264.158	311.937	102.536
No.1989	141.123	499.92	66.7286	238.389	211.659
No.1990	137.691	298.768	69.966	124.754	145.767
No.1991	148.135	295.588	132.232	206.539	186.856
No.1992	163.31	367.695	226.221	60.5809	188.328
No.1993	209.363	786.774	139.403	339.916	223.612
No.1994	130.964	325.229	175.429	199.464	100.545
No.1995	180.036	740.743	223.995	328.764	242.672
No.1996	155.693	245.656	89.5567	185.152	124.795
No.1997	127.389	487.924	70.5948	181.272	213.733
No.1998	149.656	445.795	151.417	288.509	200.995
[truncated: 3,002 more rows]
