# Supplementary material for: High-resolution single-cell 3D-models of chromatin ensembles during Drosophila embryogenesis
Source: Nat Commun. 2021 Jan 8;12:205. doi: 10.1038/s41467-020-20490-9 (PMC7794469; doi:10.1038/s41467-020-20490-9)
Supplement: Supplementary file 4 — Source Data [file 41467_2020_20490_MOESM4_ESM.zip › Source Data/Supplementary Figure 8.txt]

##spatial distance for a control region in Figure S8
spec	non-sepc	all
259.8811	121.0838	211.8731
50.0160	133.5610	225.2945
130.9448	212.9124	94.6957
205.9310	224.9231	157.9189
181.6246	80.2680	54.5071
157.8820	297.2078	189.9049
84.9037	198.0653	231.2467
222.7073	212.9216	45.2000
124.1959	320.5197	170.4928
169.8534	287.4636	184.0545
101.1583	253.4804	264.9123
205.1838	157.4124	268.5111
160.8564	240.6471	135.8076
69.8197	121.1268	149.5546
74.5752	294.3586	249.3863
150.2870	253.2163	229.3951
136.0273	258.9192	192.5320
134.5214	269.2555	228.1958
167.7552	204.0957	126.3022
94.1162	245.2151	248.2303
103.5710	325.1717	195.5883
258.6096	164.4305	226.8661
220.3559	243.0409	67.1365
123.9717	148.2415	147.2076
97.5520	212.0566	49.0563
112.6085	184.2935	196.3009
118.3763	272.8950	88.4088
88.6835	128.7511	193.6593
155.1457	202.8200	288.5994
210.5501	152.3352	214.9746
199.9844	180.3754	51.4998
123.7759	302.3408	111.6259
142.7182	280.5108	76.2795
142.8615	239.1294	177.8192
126.4652	217.2474	108.7455
130.5686	173.2776	251.5912
237.6777	325.1717	224.3996
155.9353	316.2828	189.2729
115.8393	214.7200	201.6999
124.1362	272.3502	135.0538
222.4168	203.4099	182.8226
130.5139	143.7182	154.9161
152.7529	288.2847	161.8971
50.1062	254.5191	184.2573
129.7160	163.7269	184.2573
146.0318	241.9148	103.4726
367.7342	188.5319	190.4505
88.7243	121.3844	133.9706
142.8615	152.9674	157.9189
142.0006	176.4274	194.4389
164.1979	349.0709	157.8095
145.6901	106.7101	325.4269
176.3688	159.6482	140.7468
145.1267	243.0409	193.9951
164.1979	241.9148	188.9597
86.1186	167.8811	81.3750
133.2596	150.1653	62.5531
220.6617	310.1128	231.2467
57.8685	336.8485	189.9049
342.0021	294.3586	81.8449
126.9896	342.3617	67.9021
152.9153	289.1881	174.2437
97.4348	333.4501	161.0403
88.7243	144.1997	159.7494
111.2972	179.2254	121.8566
53.7935	427.5894	137.7985
82.8457	103.3271	132.1574
128.1058	449.2794	231.2316
140.7031	115.9123	215.8806
146.8316	187.7309	94.8486
122.8740	345.0403	115.0798
134.5214	76.3894	54.5547
124.1879	221.6142	95.9110
35.5776	314.3322	138.9691
113.3452	189.6634	106.9406
195.8598	385.3846	115.2729
75.9552	235.1171	149.4320
57.8685	235.6957	56.6062
208.5920	174.5471	263.3147
149.6053	214.2126	103.4726
151.1807	381.6601	176.8317
47.8673	158.6215	127.7741
195.6929	175.9146	176.6270
188.6136	226.0390	51.4998
142.6872	239.3045	196.1158
38.0354	126.7293	181.4182
97.7243	204.2843	215.8826
210.5501	284.5085	205.4614
59.0536	244.0630	106.9096
110.0990	172.2850	207.3544
195.8598	168.7502	177.8192
82.8457	301.4897	149.4645
93.9866	131.8325	145.5164
159.6232	279.8868	379.4308
111.8824	246.4367	187.2933
123.7759	239.8058	94.9222
188.6136	198.7795	381.3350
142.7249	173.3368	148.2004
126.7777	259.3902	148.0388
85.9433	212.9124	152.6141
154.4892	172.2009	321.4763
401.2339	252.6859	170.4928
193.6034	155.9660	182.8226
169.3915	281.5515	117.2257
112.4160	235.6957	195.6093
250.4248	314.3322	108.6776
90.0075	216.3457	138.4415
176.6998	302.2080	199.0528
104.5846	159.6234	235.6667
144.8078	271.0368	119.1762
177.7182	284.5085	162.2358
105.8909	369.2440	98.1097
259.0467	333.4501	156.0333
113.5001	314.3322	80.9965
175.6849	294.5540	172.0361
144.2544	278.0225	101.0129
152.9153	203.8239	110.7322
155.7480	174.4818	243.7381
145.6552	307.6945	157.6311
93.4769	333.4501	214.9971
120.1291	173.0338	115.2729
185.7557	162.9225	170.9528
146.0318	235.6957	129.5938
110.0990	353.9767	163.9568
181.2350	205.8846	81.3750
110.1908	185.7351	174.5304
177.8338	258.7739	63.5664
149.5708	145.1938	105.3834
250.4248	431.7533	136.8739
93.4769	347.7021	39.5733
92.0848	390.4329	140.5976
120.1291	163.1960	231.2316
76.6327	213.4081	409.5231
159.9276	130.6752	56.2826
114.0302	294.3586	72.4266
120.5952	489.3699	106.5990
132.8295	153.6956	237.3091
127.4355	92.1729	67.1365
164.8801	184.0443	133.9706
265.3178	111.0222	78.6321
53.8934	78.6050	256.5378
158.8174	229.2469	59.8247
162.8579	214.2126	171.8970
195.6929	445.9054	178.2874
137.0162	295.7865	180.4183
150.2870	150.1653	274.6399
127.4355	268.7217	191.9444
131.7256	219.2149	77.7422
74.5752	278.6647	74.7901
95.6197	230.3377	74.7901
132.8295	165.6799	80.9780
159.8159	207.8754	187.8549
112.9765	446.4658	127.7741
88.5137	185.7351	132.2725
60.3293	143.3068	122.6778
93.9866	221.4201	117.1082
114.3327	289.1881	111.8160
223.1955	356.1043	105.7158
90.2751	145.8863	73.3614
125.5298	243.5393	116.0036
76.6327	191.3101	163.6013
292.3188	222.4060	256.5378
171.8858	209.8634	102.5963
181.2350	301.4897	99.2358
86.1186	489.3699	211.7808
261.7196	294.5540	106.8937
126.9121	257.1971	106.8364
142.6872	203.0024	62.5531
161.1027	449.2794	273.6191
258.6096	284.5085	117.1082
212.4546	58.2260	139.8175
155.3010	446.4658	117.9857
74.5752	90.5088	153.9241
66.5242	146.1189	105.1256
58.6993	196.7379	91.1427
76.5239	302.6006	79.5982
160.5108	250.7595	85.9948
168.5793	198.0653	174.5304
90.0075	252.6859	150.8528
193.6034	297.4396	192.8396
240.5477	202.8200	214.9746
209.1941	185.3718	139.8175
176.2865	207.5483	324.7346
50.8772	445.9054	198.8393
180.0898	503.4364	190.7616
123.1858	252.1349	99.9757
71.7279	159.6482	135.5145
124.9538	273.3231	104.7817
100.3056	381.4942	144.3049
183.2611	379.2740	182.6033
134.5953	381.4942	220.4040
128.1058	277.2835	249.3863
104.5374	170.2102	251.5912
204.4094	141.0690	132.2600
146.6395	404.4053	115.4836
161.1027	337.0430	100.5925
82.0519	164.8397	284.8600
156.4572	258.7739	138.9691
56.5261	224.9231	188.9597
161.2194	356.1043	154.6082
149.3768	286.0463	143.8876
71.7279	401.8351	243.7314
146.2166	80.2680	215.5910
164.6496	43.3190	115.2729
149.1280	149.8289	66.9724
94.5344	234.8347	215.5910
312.9528	349.5587	192.6409
245.9972	121.0838	139.7881
87.1341	133.2609	201.6999
204.6779	292.6013	190.4505
57.8685	559.4357	238.3749
206.1209	246.4367	205.5037
169.8916	320.5197	136.1433
113.0790	272.8620	270.1056
283.9121	283.5074	118.1113
172.4659	296.6419	71.2414
141.0118	198.7795	134.8988
131.1660	136.9365	76.3406
121.9556	197.4233	149.4320
191.3589	247.6241	179.4318
102.0263	226.2265	235.6667
88.6231	138.2993	110.5079
91.3245	246.3279	143.8104
159.1416	439.5795	155.8947
230.7682	290.2486	178.8044
153.5954	161.2945	202.6046
130.5686	323.8052	184.9361
171.0217	128.7511	98.3796
108.0451	220.4182	270.1056
110.1908	188.3327	130.5540
53.1930	211.4876	215.8806
146.6617	144.2988	119.1762
208.9624	266.3254	106.5808
265.3178	503.4364	187.8549
168.5793	254.1994	184.2573
100.9472	280.8119	63.2259
74.5493	217.4172	118.4389
93.9970	156.9955	150.6631
124.8970	297.5830	117.2257
69.3334	196.6322	148.3120
277.8781	266.9116	163.9568
195.8598	258.9192	215.5910
158.6624	349.5587	238.3749
167.7552	202.4320	103.4726
119.2476	330.7511	128.8918
268.0098	301.4897	109.0523
101.1583	155.9660	70.8330
245.9972	182.4831	79.5982
121.1106	254.6444	31.6430
184.4707	198.7795	68.7385
183.5100	278.0225	181.6164
128.2244	164.3853	167.0089
108.3971	323.8052	209.0621
159.9276	300.3329	274.6399
134.5214	111.0864	123.7349
104.6231	209.9453	70.8330
221.1256	258.9192	148.7941
197.2568	289.1881	121.7198
166.0356	271.6456	191.9444
149.1280	150.0377	270.1056
139.2849	229.2469	149.5546
100.5718	167.2166	34.8420
134.5214	170.9324	159.0305
58.1386	403.5802	193.9951
161.6280	207.8754	200.9717
213.0888	336.8485	138.6656
75.9552	133.5889	140.5976
149.5708	239.3045	261.8547
126.9121	320.2293	111.6259
250.4248	296.6419	212.5838
166.0356	256.7741	195.0035
65.7353	524.9583	229.3951
94.1653	173.0338	148.3120
210.5501	214.2126	189.9049
237.6777	459.2692	144.2771
86.1186	146.8293	185.8765
197.2241	262.4605	104.4045
328.9359	245.2553	128.2699
137.0060	243.5393	163.7216
204.9359	235.1171	184.8205
210.5035	233.7061	187.8549
176.2865	371.0377	125.2838
136.4683	256.8335	147.2374
47.8673	322.7540	120.3010
245.3430	217.4172	192.8396
159.9276	188.3188	122.5460
235.0861	272.8950	95.4639
124.9538	253.2163	123.7349
217.4189	193.7584	157.9189
118.5051	234.8347	190.3812
184.8045	150.0755	98.4052
152.4583	272.8620	181.6732
275.2428	239.3045	230.9933
113.0790	182.1044	105.1256
259.8811	199.0032	268.5111
103.5710	109.6424	127.6602
152.7529	188.3188	138.1219
104.5374	162.2296	44.9333
151.9009	149.8289	209.5681
111.2972	180.3754	137.7440
151.9009	295.7865	181.6164
109.0404	263.5600	269.2700
139.5240	251.3694	42.2851
174.5894	206.0782	270.9650
71.7385	193.1270	106.1714
98.9363	257.7113	231.2316
149.6053	239.9631	243.7381
69.3115	133.2609	229.3951
90.0075	148.2415	130.5540
105.8909	210.1071	129.3537
53.1574	106.4557	241.6645
148.9964	247.8393	108.7455
97.4348	179.0632	150.6631
95.6197	188.7976	270.1056
195.6929	118.4790	119.4838
95.4171	243.5393	198.8409
145.6552	400.1272	80.9780
63.8764	78.2344	104.9893
161.2194	266.3254	132.2600
176.6998	362.0550	224.1574
210.5501	186.4898	119.1762
174.3996	191.8098	139.7881
76.9894	381.4942	157.9189
245.9972	234.1942	165.4937
157.9815	214.2126	139.7881
158.6109	161.4178	324.7346
326.8679	159.6234	154.8349
108.0451	224.5993	200.6979
152.6764	281.5515	148.7941
97.7243	193.8387	203.4812
151.0021	165.2820	192.8396
129.2611	503.1955	138.3912
168.5793	128.7511	51.4998
182.3872	356.1043	156.0333
175.8926	294.5540	60.8440
213.0888	239.9631	126.7436
97.4348	182.2552	213.2015
167.1496	290.2486	121.6872
93.3580	150.0755	139.7881
103.5710	277.2835	126.9006
152.9153	280.5942	119.1762
124.8303	257.9118	226.8661
180.4480	250.1815	263.3147
127.0871	206.2475	77.7422
95.4669	150.5813	143.8876
259.8406	141.3568	254.9876
180.8212	239.3045	132.9817
204.4094	186.4898	191.9444
261.7196	242.9369	44.7337
159.1416	221.0860	289.6251
155.7480	133.3617	202.8879
92.3426	258.6790	39.5733
142.7249	167.8811	157.4308
177.8338	250.7595	189.9049
75.4699	278.6647	120.3010
165.2475	212.9216	115.0798
143.7068	295.7865	147.2374
125.0181	145.1938	112.0938
189.7730	179.2254	65.1117
157.9815	145.1938	194.4389
126.9815	171.7835	70.8330
79.5408	198.0653	198.8393
154.7737	508.5449	151.3090
198.2507	177.8766	98.3796
174.6779	286.0463	57.0745
145.1267	294.5540	119.1762
153.5954	130.6752	77.7422
98.9363	297.2078	259.6005
148.7433	167.8811	172.9093
132.4162	173.3368	141.4640
151.0021	238.1849	163.4334
92.6194	73.3378	134.4539
192.7681	225.5083	65.0367
184.2599	241.9148	236.9030
128.5509	200.2463	229.7011
127.4827	256.5764	214.9971
120.4650	121.7757	54.5071
178.4039	336.9781	240.2573
165.6993	252.9677	184.2573
176.2865	351.7817	274.6399
69.8197	196.6322	144.3049
223.3777	411.0492	116.7488
154.4892	325.1717	121.5889
156.4572	145.5956	117.1082
104.5374	203.4099	97.9671
101.1703	159.6482	212.7445
58.6993	333.4501	182.7212
71.7279	242.7518	188.4114
103.5710	259.1514	154.9161
85.8788	345.0403	125.2838
166.7576	302.6006	67.9021
110.0433	258.9192	99.6321
146.8316	190.3264	138.6790
206.4266	242.9369	106.9406
126.9121	256.8460	230.9933
100.5718	371.0377	126.9006
182.3872	250.1815	62.5531
183.5100	191.8098	148.2037
90.2751	219.9989	130.0241
198.5813	296.6419	150.6631
132.3553	198.7795	238.4120
131.8308	296.4779	131.5679
93.0870	165.8712	120.3010
136.1973	193.3055	190.5934
158.6624	229.2469	98.1245
65.7353	252.9677	179.6334
149.3768	77.3312	199.3484
170.1165	157.8066	188.5308
180.4480	203.8239	162.7912
258.6096	388.2652	75.8306
199.9844	201.3419	228.1958
219.7046	126.8834	82.9219
183.3619	246.1979	117.1082
93.6522	296.5095	154.8349
193.4514	130.6752	159.2615
131.8308	305.3397	132.1574
144.8078	118.4790	126.3022
83.3362	84.2962	98.9622
277.8781	243.0409	100.3736
186.9066	207.5483	56.6062
153.5954	194.2022	149.3967
158.6624	266.9116	210.0300
38.0354	260.5145	193.5090
221.1256	302.9345	88.4088
144.8078	255.0911	94.8486
50.8772	247.6241	110.5006
124.8970	385.3846	50.8295
134.8472	228.0332	81.3750
141.7824	300.3329	196.1158
127.0871	174.0450	233.5831
183.3619	385.3846	202.8879
122.4515	141.0690	174.2437
94.1162	143.3068	139.8175
126.7777	133.5608	195.5883
102.0263	167.2166	229.3951
47.9282	193.3055	121.4537
202.7002	509.2006	225.2945
146.6617	234.1942	167.0341
277.3309	229.6780	95.9110
75.4699	196.9931	197.5264
93.9866	390.4329	199.1512
66.5242	217.4172	262.0688
56.5261	187.8263	104.2527
169.4067	133.2929	149.4645
283.9121	235.1171	56.3171
164.1979	449.5269	250.1018
152.7162	519.5525	74.5938
248.2831	297.5830	109.0523
157.9398	185.3718	95.9110
128.0745	138.7105	209.0621
186.8549	364.2175	136.2388
186.9066	319.2233	231.2467
130.4291	272.8620	139.8175
152.6764	228.1844	132.1574
125.5298	439.5795	257.2622
71.7214	187.7309	203.1610
189.4949	93.4387	198.8393
118.3763	264.8801	174.5304
136.4714	267.4334	95.9110
123.1858	503.4364	234.7262
51.3281	187.8263	209.5681
160.2141	226.0387	42.2851
180.4480	253.4804	116.0036
186.9066	148.8245	165.3317
71.7279	246.3279	238.3749
212.4546	449.5269	238.4120
274.3646	139.1911	240.2573
104.6649	172.2850	130.7438
147.1375	126.8834	125.6619
176.5124	247.6241	139.6213
142.0639	148.2433	80.9780
160.8564	190.6921	208.6333
155.7480	177.3269	133.4893
90.7078	54.0443	104.7817
250.4248	289.0100	149.5546
245.7870	228.4301	187.8549
130.4291	174.0450	151.3090
74.5493	193.7584	116.7488
74.5752	149.8289	100.6225
80.9884	307.6945	136.0173
94.1098	257.9118	78.3718
174.6779	320.7670	76.3406
129.2611	132.3410	209.3049
76.5239	112.6262	311.9786
144.9739	202.9094	61.4078
237.3371	310.1128	112.6727
109.5161	235.1171	181.6732
124.1879	253.8201	182.8226
56.5261	99.5794	149.3967
195.8598	124.3106	162.7912
164.0018	141.3568	56.2826
215.1199	210.1085	111.3543
62.8849	422.3630	176.2849
152.9153	138.2993	98.7588
144.2544	170.9702	164.2731
139.4503	142.0547	193.6593
197.2568	120.1438	201.6999
177.7182	258.7739	288.5994
171.8858	335.7203	34.8420
104.9947	149.8289	126.3022
123.9717	388.2652	164.3416
157.8820	284.5085	130.5540
151.0021	239.3045	254.9876
69.0498	187.8742	249.3863
156.4572	103.3271	212.6249
66.5242	320.5197	63.5664
109.0404	166.5955	300.5894
172.4659	209.4970	123.7349
141.3824	364.2175	243.7314
305.6917	253.4804	137.7985
118.6816	201.5114	92.4885
149.6053	296.5095	209.5681
155.9353	422.3630	177.8192
103.7944	320.2293	324.7346
110.0433	134.9572	170.7393
176.6998	80.2680	111.8160
166.7576	296.6419	257.2622
65.1695	197.4233	172.6566
92.2440	385.3846	131.1299
35.5776	173.3368	177.8192
210.5501	254.6444	120.9370
114.2531	174.4818	190.4505
72.2418	188.3188	176.8317
65.4237	347.7016	136.8739
97.9499	131.7358	147.3151
118.5615	296.5095	102.5963
121.1106	290.2486	198.8409
185.8171	199.0032	62.5531
50.0160	268.7217	139.8175
255.0296	239.9631	184.0545
240.5477	133.3120	111.3745
185.8171	217.4172	187.8549
119.6334	287.4636	288.5994
116.4114	178.9733	226.8661
169.4067	202.9094	257.3285
147.1375	270.5820	176.2849
106.6043	172.2009	170.7442
130.9448	200.3624	394.7458
116.9933	54.0443	236.9030
181.6246	255.0911	192.6409
136.4591	229.2469	130.3416
250.4248	280.5942	122.6778
97.4348	462.9630	112.6727
166.0356	264.0150	130.0241
167.1496	284.5476	121.5889
90.2751	114.7739	98.9622
183.2611	230.3377	53.2777
164.1979	379.2740	195.1562
161.5076	339.9124	143.8876
128.5509	240.6471	173.0394
88.7243	120.1438	97.7611
159.6232	247.6241	248.2303
202.7558	332.5578	129.3565
209.6458	349.5587	132.2600
126.9594	256.7741	63.5664
120.5952	130.6752	53.2777
92.0848	316.2828	196.0178
142.0006	252.1349	135.8076
82.0519	385.6752	157.6311
129.2611	224.3718	181.4182
290.4219	207.5483	108.1003
103.5710	519.5525	148.5015
59.0263	321.3370	190.4505
202.7002	258.9192	127.6602
112.4160	178.0241	136.8739
158.9780	121.0838	138.9691
132.1250	265.1240	243.7314
109.0404	314.3322	121.4537
204.9359	146.3339	228.2168
146.8316	272.8620	288.5994
207.7637	77.3312	188.4706
248.2831	336.8485	210.0300
73.0491	245.4824	224.9234
274.3646	273.3231	241.4690
176.5574	296.5095	185.1822
232.7569	213.8425	31.6430
213.3153	150.0377	203.4812
95.1077	212.9124	209.0621
133.2596	519.5525	185.1822
162.8579	245.4824	190.7616
184.2599	152.9674	229.7011
145.7335	134.9572	116.7488
195.6929	150.0755	163.6013
71.1149	278.0225	256.5822
121.2047	339.9124	214.9746
51.1280	197.4233	140.3824
97.5520	295.1562	37.9154
175.8926	332.5578	190.4505
151.9009	191.8098	56.2826
100.3842	314.3322	137.6833
181.6246	347.7021	170.9528
146.8316	145.8863	119.7114
47.8673	222.4060	106.8937
202.7002	266.2390	172.3743
169.6011	92.1729	194.4389
94.1162	114.7739	139.6213
305.6917	349.4963	136.1433
275.2428	239.9631	195.5883
93.4769	221.8997	190.3671
86.3781	250.1815	195.6093
177.8338	347.7021	162.2358
90.7078	182.2552	130.5540
108.0451	143.3068	147.7102
227.6068	462.9630	60.8440
151.9009	323.4129	234.7262
205.9310	43.3190	122.1818
104.5374	214.4918	127.6253
150.2870	154.9788	274.6399
118.3763	262.3070	177.8192
73.6329	234.1942	79.3963
163.3149	258.2381	139.8175
119.6334	349.5587	234.7262
182.0911	174.5471	153.3438
180.5969	347.0555	153.2984
97.4210	193.8998	249.3863
97.4348	173.2776	195.7167
157.9398	206.0782	224.3996
106.0380	385.6752	80.7293
238.7399	246.1979	243.7314
174.3996	250.1815	60.5050
73.0036	272.8620	98.9622
208.5920	173.6372	193.9037
158.9669	250.9525	212.7445
126.7777	130.6752	122.1818
267.8968	205.8846	116.9302
85.1919	269.2555	117.2257
179.4365	288.9453	167.3585
167.3145	216.3457	226.8661
111.0815	228.6417	70.8694
149.5708	559.4357	95.6451
178.4039	364.2175	270.9650
199.9844	161.2945	270.9650
176.3688	203.9812	131.1299
167.1496	272.8620	198.8409
93.9866	229.6780	43.3055
184.8045	239.3045	150.5096
79.7423	142.5197	110.5006
134.8472	229.8260	156.4104
145.6552	164.3853	115.4946
72.2418	411.0492	134.4539
222.7073	242.7518	192.4155
63.8764	281.2297	123.9664
290.8319	188.0451	225.4491
164.1979	323.4129	107.9678
110.0990	224.5702	108.7455
101.1703	167.1011	94.8486
176.4928	186.8063	186.8291
100.8627	76.3894	167.0089
118.6816	173.3368	131.1299
114.0302	193.3055	185.1822
178.4039	345.0403	204.7270
71.1149	210.1085	32.9349
111.8824	226.0387	311.9786
132.1250	246.1979	111.8160
206.4266	202.4847	95.9110
142.2636	133.8830	128.3404
118.4166	390.4329	88.4088
241.8049	135.1576	196.3009
51.3099	180.3754	179.4318
165.7799	307.6671	257.9374
132.1250	225.7700	229.7011
204.4094	163.9370	149.4645
101.1703	364.2175	138.6790
79.5408	169.4780	133.4893
149.5708	203.8239	118.4389
75.4699	269.2555	284.8600
134.5953	212.0566	186.8291
174.6779	219.6066	302.9971
132.7001	175.9146	117.9857
85.8788	177.1265	99.6321
255.0296	333.4501	138.6790
164.0018	254.5191	257.2622
166.7305	253.4804	302.9971
216.0583	182.4831	190.5934
149.7226	158.6215	172.9093
245.7870	323.8052	222.2511
66.9883	342.3617	184.9361
50.1062	294.5540	177.3908
146.2166	161.4178	193.6593
133.4163	376.8306	112.6727
93.3580	134.9572	153.2984
110.0880	145.5956	89.7549
176.6998	188.3327	78.7323
154.4892	280.5942	205.4614
220.3559	54.0443	167.3585
145.6901	251.1923	70.3498
155.3010	519.5525	44.7337
172.4659	385.3846	122.6778
172.4659	212.3701	193.9676
169.4067	203.4099	157.8095
258.6096	130.6752	148.2004
92.2440	524.9583	259.6005
123.0483	142.1081	189.9049
66.9883	202.4320	149.3967
43.4193	289.1881	219.7391
125.5298	206.8686	236.9214
176.4928	209.4970	115.4836
161.2194	301.4897	192.6409
198.5813	163.2153	154.6082
148.9964	150.0235	184.8205
151.1807	154.9091	107.6224
252.7912	345.0403	164.3665
51.1280	340.3686	73.3614
158.8174	142.1081	236.9030
72.2418	273.3231	98.3796
124.1879	284.5476	92.2041
114.2531	178.0241	70.8330
162.9772	227.1343	426.6625
126.9121	305.3397	81.3750
167.2080	173.3368	229.7011
177.7182	169.4384	187.2933
88.7243	252.6859	153.3438
193.4514	107.8807	160.7980
93.4769	302.2080	188.4114
141.3824	280.8119	183.2504
181.2350	54.0443	148.2037
180.4480	203.0024	209.5681
128.0745	294.5784	212.5838
150.2870	210.1085	150.5229
217.4189	224.5702	44.7337
65.7353	300.3329	134.8988
60.3293	147.7840	138.9691
192.7681	152.1920	156.0333
128.5509	422.3630	62.5964
179.4365	250.7595	150.5096
209.1941	273.3231	198.8409
181.2350	112.6262	184.2573
105.8909	329.2038	238.4120
185.8171	136.9745	82.2914
167.2080	268.0781	70.8330
142.7249	145.9666	171.5549
124.8970	144.1997	56.2826
221.1256	139.1911	74.7752
124.9538	332.5578	197.5264
290.8319	415.3838	106.9406
151.1807	280.5108	77.7422
132.7001	259.1810	110.7322
205.1838	347.0555	109.1543
83.3362	224.9231	261.8547
151.0021	84.2962	125.2838
204.2917	251.1923	68.7385
98.9363	273.3231	111.3543
208.5920	258.9192	213.2015
134.8472	165.2820	140.3824
205.1838	209.8634	258.1869
125.0181	78.6050	237.3091
136.4714	209.6795	63.2259
193.4514	178.9733	151.3090
191.1916	340.3686	144.3049
161.0893	234.1942	99.6321
121.2047	250.9525	212.6249
85.8788	379.2740	117.2257
177.8338	200.3624	315.7327
159.1416	133.5889	140.3824
176.5574	77.3312	104.2527
142.0639	229.6780	188.5119
182.4963	318.3211	138.1219
126.7777	144.9069	102.8168
142.2195	198.7795	268.5111
197.2241	251.3694	226.8661
290.8319	307.6671	126.9006
277.8781	103.3271	226.8661
176.0392	445.9054	381.3350
93.9970	297.2078	125.6619
123.4276	403.5802	184.2573
123.4276	235.6957	149.3967
120.4650	269.2555	190.4505
261.7196	347.0555	182.3219
144.8870	289.1881	87.2100
121.2310	243.1181	32.9349
174.3996	191.9039	49.0563
65.7353	136.9365	143.8876
104.3690	173.7993	133.9706
139.5240	124.3106	224.3996
131.8308	160.9351	274.6399
118.3763	356.1043	154.9161
202.7558	126.8834	185.8765
148.9964	462.9630	188.9361
125.5298	210.9474	153.5971
157.9398	230.3377	99.9757
121.1691	228.2370	157.8095
171.8697	217.7478	258.1869
180.8212	337.0430	94.9222
183.5100	202.4847	100.5925
77.4013	137.9513	145.5164
130.5139	121.0838	135.3601
283.9121	177.3269	112.6727
51.3099	164.4305	250.1018
221.1256	337.0430	76.9391
128.2244	130.6752	137.7985
128.9437	329.2038	157.8095
85.1919	266.9116	238.3749
174.0065	192.7235	195.5883
311.8563	133.3120	138.4415
194.9712	301.7665	170.4848
116.4114	247.8393	117.8523
222.4168	210.9474	187.8549
147.8783	197.4233	136.0173
166.7305	221.6142	188.9361
191.1916	295.7865	134.4539
121.2310	285.7038	167.0089
98.8361	275.2627	117.8523
136.4591	177.3269	221.6019
118.5615	168.7502	153.2984
51.0037	259.3902	229.3951
92.0607	125.7997	135.9326
91.4493	210.9474	45.2000
237.6777	187.7309	99.2358
172.4659	245.2553	102.1019
109.0404	227.8695	64.0243
163.9815	174.4818	133.4893
88.6835	272.8620	148.2037
229.5058	199.0032	130.1561
111.0815	284.5476	409.5231
182.4963	224.5993	207.3544
142.7182	145.8863	181.6164
69.3852	449.2794	106.1938
125.0696	132.3410	106.8364
164.6496	169.4780	163.6013
94.1098	163.1960	115.7103
335.6185	333.4501	110.5006
153.5954	246.4367	208.4608
76.5239	280.8119	51.6199
185.7557	202.4320	131.1299
259.8406	257.9118	44.9333
132.3553	250.9525	163.7216
125.6237	120.5515	193.5090
114.3327	125.0597	85.7809
75.4699	411.0492	130.7438
121.2047	255.8591	210.3199
122.4515	214.2126	74.7752
177.8197	287.9623	188.4706
335.6185	246.1979	149.4645
186.7471	173.1182	130.3416
123.0483	266.2390	148.2037
142.7249	259.1514	129.5938
124.1959	193.3055	144.2771
166.7576	297.4396	137.6833
118.5615	76.3894	226.8661
161.0893	216.3457	104.9893
146.8316	135.1108	141.4640
142.0006	307.6945	154.6082
106.0380	173.0338	114.8115
149.7226	78.6050	110.7322
146.4114	203.0024	133.4893
193.6034	415.3838	149.5546
185.8171	246.4367	188.4114
169.7614	185.7351	136.1433
111.0815	203.0024	63.5664
199.9844	275.8038	198.8409
158.9780	267.4334	144.2771
162.9772	250.7595	173.9020
265.3178	245.2151	106.1938
104.3690	196.9931	129.3565
305.6917	197.4233	130.1561
93.4769	224.3970	163.8612
207.7637	295.7865	100.3736
151.9009	137.9513	69.8035
206.7370	124.3106	80.9780
167.1496	296.5095	379.4308
186.7471	252.1349	181.6732
103.7945	325.1389	65.0367
188.6136	266.2390	161.4134
59.0536	310.1128	113.1466
274.3646	196.1042	235.6667
121.8687	196.6322	118.1113
277.8781	244.0630	238.3697
79.6169	385.3846	268.5111
142.2636	172.5877	92.4885
113.5001	285.6171	56.3171
83.3362	192.0266	123.1022
111.0815	271.0368	63.1127
123.1858	163.2153	95.4639
177.7182	449.2794	111.8160
157.9815	196.9931	154.8721
238.6872	403.5802	135.0576
144.8870	188.3327	233.2884
157.9398	150.1653	138.1219
113.0790	76.3894	170.9528
240.6368	302.3408	108.7455
79.6169	439.5795	150.6631
159.1416	150.0235	82.2641
51.3099	244.4703	63.2259
172.4659	143.3068	110.7322
65.2616	243.0409	187.8549
166.7576	347.7016	143.6887
131.1660	124.5204	170.7393
142.9983	392.9549	120.3010
142.7182	255.5153	233.2884
217.4189	221.4201	150.8528
174.6779	349.5587	105.7158
179.4074	226.0387	117.1082
164.0018	214.2126	200.8499
176.0392	133.0599	132.2725
141.7824	166.5760	42.2851
131.8308	257.7113	87.2994
169.6038	241.6353	251.5912
64.2821	263.6402	132.9817
174.6779	120.5515	150.5096
155.7480	349.5587	171.4634
137.0060	197.4233	127.6253
181.6246	272.8620	117.2257
132.8295	84.2962	190.5934
225.4665	234.0783	134.4539
171.8697	99.5794	65.0367
184.8045	297.4396	210.3199
86.1186	164.3853	302.9971
183.5100	265.1240	302.9971
167.5268	214.7200	184.0545
204.2917	286.2717	144.3049
332.1763	258.9192	199.0528
71.7385	519.5525	193.5090
149.6053	157.8066	118.4389
189.7730	198.0653	257.2622
212.4546	347.7016	150.0585
131.7256	173.2776	194.4389
159.8159	160.9351	34.8420
93.0870	130.6752	153.9241
176.8946	134.9572	262.0688
93.6522	148.2433	228.1958
85.1919	240.6471	117.9986
227.0620	177.5346	127.5105
101.1703	314.3322	57.5024
97.9499	90.0843	123.1022
191.4045	279.8868	173.6138
77.8629	400.1272	225.4491
142.0639	217.4172	161.4134
165.7091	121.1268	181.4182
174.0065	305.1872	212.7445
176.6998	201.5114	143.8104
73.6329	212.9124	210.0300
104.6649	78.2344	44.9333
126.9896	219.8513	184.9361
158.6545	150.0235	202.8879
53.8934	194.2022	226.8661
53.7935	243.5393	151.3090
94.1162	142.1081	106.1714
157.9815	255.0911	190.7616
71.7385	150.1653	324.7346
191.1916	146.8293	143.8876
130.5686	278.0225	147.0381
167.1496	371.0377	98.7588
92.6194	185.7351	147.0381
265.3178	54.0443	243.7314
198.2507	43.3190	188.9597
111.2972	347.7021	134.8988
169.7614	165.5975	165.3045
233.9445	193.8998	184.8205
97.5937	271.0575	160.7980
277.3309	405.9475	152.6141
165.6993	289.0100	109.1543
121.1106	347.7021	100.5925
104.5846	203.4099	121.8566
128.1058	172.2009	44.9333
180.8212	253.2163	94.8486
135.7268	174.5471	105.1031
93.6522	289.1881	311.9786
93.3743	244.5558	139.6213
158.8174	132.9970	156.8340
123.4276	255.0911	157.4308
74.5752	302.3408	201.1857
229.5058	159.6234	132.1574
163.3149	166.5760	111.6259
227.1853	401.1361	167.0089
83.3362	142.5197	150.6631
174.3452	160.7844	70.8694
118.5615	126.8834	207.7437
51.0037	439.5795	154.6913
224.6265	379.2740	32.9349
112.1598	136.9365	107.6224
94.2259	301.4897	170.9528
155.9353	197.4233	106.9406
290.8319	212.3701	314.3548
166.8702	134.9572	57.9027
161.5076	224.5702	205.4614
89.8200	150.0755	92.4885
53.8934	165.2820	99.9757
93.9866	229.8260	138.3912
143.7333	228.0332	134.4539
92.3426	239.3045	172.0893
227.0620	204.2642	167.5474
261.7196	149.8880	134.4539
159.3561	243.1181	237.3091
154.4892	216.3000	137.7985
193.7674	205.8846	179.4318
112.1598	212.3701	167.0341
119.2476	296.6419	200.6979
145.6901	141.3568	190.3671
174.3452	252.1349	133.9706
193.4514	164.2003	159.0305
90.0075	254.1994	98.1245
171.8697	227.7078	176.6599
222.7073	233.7061	143.8104
165.6993	93.4387	251.5912
170.1165	201.5114	117.1082
216.0583	168.8745	172.6566
115.4697	307.6945	190.4505
112.1598	379.6671	241.4690
175.6849	197.9152	136.2610
166.8702	244.5818	324.7346
93.9866	258.2381	157.8095
141.7824	234.8347	106.8364
127.4827	212.3701	212.5838
150.2870	202.4847	115.4836
205.1838	369.2440	270.9650
87.1341	152.3352	153.5971
79.2816	224.5702	56.2826
93.6522	220.4182	213.2015
163.9815	256.8460	121.4537
79.5408	209.4970	136.3481
38.0354	133.5610	115.7103
182.3872	267.4334	150.6631
155.4361	360.7105	170.7442
131.8308	318.3211	102.5963
149.6053	187.8742	108.7455
167.7552	130.7661	324.7346
59.0263	340.3686	288.5994
108.4384	80.2680	149.3967
137.0060	210.4751	85.9948
245.9972	115.9123	57.5024
171.8337	325.1389	109.1543
152.6764	175.9146	103.4726
124.9538	332.5578	186.8291
156.5512	141.0690	86.1028
182.3872	280.7047	182.3219
170.1165	213.4081	117.9986
142.0006	227.1343	249.3863
332.1763	114.4632	135.0576
99.1916	145.5956	104.4045
208.5920	284.5085	164.3463
110.0990	78.6050	219.9415
56.5499	349.5587	170.9528
98.8361	203.8239	171.4634
393.4286	211.4876	140.4684
135.8071	173.6372	112.0938
326.8679	203.9782	115.4836
65.4237	252.1349	112.6727
177.8338	76.3894	67.1365
164.8839	356.1043	89.7549
119.6397	305.1872	123.7367
222.7073	146.1189	150.5096
185.7557	124.5204	181.6732
149.7226	286.2502	54.8381
206.7370	235.5185	34.8420
122.4515	165.6799	115.7103
65.4237	228.2370	196.3009
69.0498	193.8387	195.1562
208.5920	176.4195	172.9093
225.4665	198.4069	80.7530
88.0093	226.0390	209.0621
121.2310	128.7511	129.3537
159.1416	297.7675	150.5096
90.2751	90.0843	209.5681
176.5124	177.5346	80.9965
116.4114	255.5153	170.7442
53.7935	196.1042	106.9406
168.6525	445.9054	111.3543
99.1916	330.7511	108.7455
129.7160	306.5576	240.7817
131.8308	347.7016	241.2986
149.1280	310.1128	51.4998
73.0036	166.5760	104.7817
130.4291	124.3106	228.1958
128.5509	227.7078	207.6676
151.1807	185.7351	66.9724
104.5846	253.2163	138.9691
102.7474	288.2847	93.3362
86.3781	145.5956	218.7702
163.5829	559.4357	170.7393
217.9405	250.6441	200.9717
222.4168	308.4399	180.4183
159.1416	161.4178	189.2729
204.2917	317.0674	178.8044
118.4166	201.7865	119.4838
105.2007	149.8289	254.9876
165.7799	238.1849	32.9349
88.7243	326.0279	170.4928
168.5793	302.9345	179.4318
121.9556	125.0597	56.3171
164.8801	173.3368	61.4078
65.1695	200.3624	71.2414
123.9717	296.4779	62.5964
148.7433	214.4918	77.1415
149.7226	138.6769	98.1245
85.9433	301.7665	137.7985
155.7480	347.0555	185.1041
197.5934	246.4367	212.6249
65.7353	189.2343	64.0553
193.6034	219.8513	193.5090
217.9405	196.6322	130.7438
151.0021	243.1181	196.0178
149.1280	325.1717	156.4104
161.2194	166.5955	128.8918
62.8849	173.2776	104.4045
58.1386	477.8643	236.9214
59.1801	178.9733	173.9020
152.6764	142.5197	71.5350
141.0118	144.9069	91.4541
180.5969	284.5085	82.2641
211.8080	519.5525	174.2437
89.8200	133.2609	111.8160
145.1267	519.5525	101.9571
108.0451	121.7757	106.9406
238.7399	306.5576	144.3049
133.2596	239.3045	182.7212
258.6096	197.9439	63.2259
75.9552	233.7061	207.7437
185.8027	210.1071	135.0538
93.4769	307.6945	189.9049
169.8916	182.1044	102.8168
136.4714	489.3699	111.8160
130.4291	149.8289	170.4848
152.9153	177.1037	66.9724
156.4572	146.1189	86.1028
223.3777	103.3271	211.7808
159.8159	199.0032	54.5547
230.2994	310.1128	188.4706
290.8319	325.1389	128.3404
393.4286	294.5540	118.1736
89.8200	296.6419	258.1869
167.2080	221.3965	157.4308
290.8319	239.9631	147.2076
209.6458	219.9989	130.1561
220.6617	287.6154	231.2316
130.4291	209.9453	276.7704
136.4714	149.7291	67.4174
223.1955	323.4129	98.1097
88.5137	168.8745	193.6593
256.1744	193.8998	311.9786
164.6496	227.1343	42.2851
171.8337	77.7738	215.5910
100.9623	281.5515	138.6656
149.5708	266.3254	178.8044
134.5953	198.7795	126.7436
51.0037	371.0377	190.1149
212.4546	246.4367	50.8295
176.3688	145.1938	193.9037
180.5969	133.2609	89.3173
101.1583	160.9351	56.3171
169.3915	162.9225	147.2076
64.2821	131.7358	128.3404
53.7935	278.6647	122.1818
123.4276	188.7082	65.0367
176.5574	174.5471	78.9627
239.0516	202.4847	135.3601
93.9970	559.4357	172.0893
79.5241	262.3070	56.6062
182.6268	245.4824	110.7593
51.0037	213.4081	211.7808
56.5499	286.0463	212.5838
237.3371	256.7741	98.9622
151.1807	239.9631	87.2994
240.6368	144.1997	162.2358
204.9429	219.8513	212.7445
112.9765	144.2988	76.3406
111.0517	347.0555	139.7881
168.5793	164.8397	147.2754
98.9363	264.0150	230.9933
112.1598	366.0304	107.9678
94.1162	362.2868	99.0292
71.7279	165.6799	324.7346
134.4302	227.1343	108.1003
274.3646	367.2634	121.6872
177.9830	198.6329	248.2261
229.5058	80.2680	105.7226
160.5108	263.5600	99.0292
143.7333	177.1037	220.4040
128.5509	174.5471	88.4088
128.9437	114.7739	192.6409
105.8909	289.0100	125.1997
251.5948	149.8880	136.0173
206.9039	364.2175	179.6688
160.5108	257.1971	195.0035
112.6885	99.5794	125.1997
250.4248	411.0492	100.6822
127.4827	165.2820	164.2731
185.2421	213.8425	137.7985
65.4237	148.8245	232.7533
227.6068	262.4605	107.8859
305.6917	318.3211	182.7212
105.8909	339.9124	76.2795
121.1691	145.5956	229.7011
82.0519	78.2344	154.6913
94.1098	190.3264	199.1512
169.4067	503.4364	196.0178
169.8534	559.4357	234.7262
89.8200	200.3624	150.6631
183.3619	418.2081	123.7349
92.2440	83.0287	63.2259
143.6887	255.0911	184.2573
124.9538	193.1270	76.2795
237.3371	149.7291	167.5474
121.2310	145.5956	219.7391
123.4276	203.0024	97.3985
236.1334	150.0755	109.1543
120.1291	286.2502	128.3404
93.6522	280.8119	94.8486
146.4114	173.3368	207.3544
152.9153	362.2868	92.2041
90.0075	169.4780	136.1433
59.1801	175.9146	207.3268
141.7824	291.5657	195.1562
114.2531	259.0859	126.9006
169.6011	121.0838	147.3997
123.4276	175.9146	82.9219
71.7214	133.2609	394.7458
168.0217	198.4069	134.4539
102.0263	241.0564	85.9948
106.0380	225.9812	193.9676
169.4067	342.3617	211.7808
170.1165	125.0597	44.9333
158.6109	167.0342	164.3463
121.1691	360.7105	409.5231
186.3829	202.8200	109.2305
167.7552	202.4847	106.5990
177.8197	135.1108	300.5894
118.4166	255.5153	154.6082
227.1853	262.3070	207.3544
221.1256	177.1037	241.6645
121.9556	190.3264	198.9975
85.8788	150.0377	63.1127
176.3688	300.3329	199.3484
65.1695	172.2850	180.4644
305.5448	243.3230	199.0125
155.7480	145.8863	92.2041
209.6458	255.5153	203.1610
169.4067	135.4520	181.4182
165.6993	126.8834	359.3490
241.8049	330.7511	59.4472
162.8579	135.1108	163.6013
113.5001	256.7741	63.1127
112.9765	258.2381	152.6141
131.1806	191.8098	187.2933
106.5439	321.3370	234.8767
166.8702	141.3217	54.5547
50.1062	307.6671	170.7393
120.4650	106.8275	161.8971
92.0607	351.7817	185.7778
102.7474	186.4898	215.5910
230.2994	124.3106	224.1574
97.7243	242.7518	234.7262
241.8049	264.8801	99.9757
223.3777	162.9225	65.0367
261.7196	311.8398	136.2610
111.2972	160.7844	149.4645
162.9772	245.2151	188.9361
142.7249	200.3624	128.2699
175.6117	134.9572	128.3404
189.9201	92.1729	82.9219
71.7279	202.4320	270.9650
191.4045	271.0368	171.8970
367.7342	193.8387	66.9724
126.4652	191.7028	250.1018
169.4067	139.1911	94.8486
113.0790	257.7113	80.9965
176.3688	226.2265	212.6249
160.8564	209.9453	239.0978
250.4248	245.2553	71.2414
157.9398	135.1108	167.3585
154.4892	320.7670	86.1028
126.9815	347.7021	125.5623
51.1280	224.8089	163.7216
35.5776	296.2684	172.3743
79.5408	226.2265	214.9746
165.6993	90.5088	121.4537
98.8361	138.7105	132.2600
202.7558	257.7113	39.5733
62.6366	177.3269	198.6743
97.5937	226.0390	198.9975
120.1291	155.0864	191.9444
112.4160	197.9152	187.2933
152.7162	190.9960	195.6093
65.7353	155.0864	130.5540
125.5557	436.5652	314.3548
328.9359	366.0304	170.7442
135.7268	258.9192	128.3404
176.0392	182.2552	57.5024
259.8406	260.5145	167.5743
160.8564	228.2370	130.5540
131.8308	219.9989	314.3548
176.4928	190.3264	192.5320
53.7935	136.9365	270.1056
128.5509	284.5476	72.7928
156.4572	289.0100	241.4690
126.9815	120.5515	137.6833
328.9359	342.3617	170.7393
131.7256	174.5471	115.7103
129.5954	401.1361	140.7468
240.6368	153.6956	89.7549
158.6624	196.9931	210.0300
103.7944	257.9118	154.6913
240.5477	188.0451	70.3498
189.7730	238.1849	243.7314
59.0263	174.0450	248.2303
305.5448	223.0003	157.4308
60.3293	144.2988	200.6979
130.5139	226.0387	147.7102
167.2080	371.0377	138.6790
124.1879	238.5056	126.3022
131.0232	244.0630	95.4639
125.0181	275.8038	219.9415
115.7413	114.4632	254.9876
206.4266	156.9955	190.7616
195.8598	165.6799	208.5052
192.7681	403.5802	117.2257
163.3149	219.9989	91.1427
180.4480	243.3230	129.2021
168.5793	381.6601	98.9622
173.0334	274.4245	99.0292
237.6777	250.7595	163.6013
275.2428	133.5889	102.8168
125.6237	166.5760	209.5681
146.0318	192.7235	95.0484
114.2531	187.8263	139.7491
151.1807	330.7511	130.3808
393.4286	212.3701	173.0394
130.5686	128.7511	140.7468
130.4291	185.7351	236.3529
167.7552	358.3596	112.0938
71.7279	253.8201	77.7422
261.7196	351.7817	237.4473
92.6194	314.3322	256.5822
156.5512	130.7661	208.4608
123.4276	275.8038	121.5889
254.9724	245.2151	106.8937
65.1695	224.5702	248.2303
98.9363	252.6859	198.6743
71.7279	235.5185	98.6657
161.0893	136.5209	31.7835
163.9815	90.0843	154.9161
144.8870	148.2415	159.0305
176.2865	93.4387	130.7438
193.4514	258.7739	49.0563
236.1334	141.3568	107.6224
184.2599	212.9124	70.3498
142.7249	196.7379	204.7270
162.8579	130.6752	34.8420
104.1349	294.3586	214.9746
256.1744	203.4099	137.7440
230.2994	244.5818	185.7778
131.0232	160.7844	164.2731
167.1496	256.7741	131.1299
92.0607	253.2163	125.2838
69.3115	228.6417	426.6625
140.7031	345.0403	154.9161
149.3768	150.5813	130.5540
220.3559	144.1997	181.4182
69.8197	212.3701	102.1019
69.3115	329.2038	195.5883
165.2475	139.1911	196.0178
121.1691	200.3624	187.2933
123.8273	197.9152	176.6599
177.8197	219.9989	311.9786
88.0093	145.9666	224.9234
165.2475	427.5894	97.8921
95.4909	173.2776	114.9100
197.2241	133.5608	72.7928
101.1703	221.6142	222.2511
113.3452	329.2038	188.5308
65.1695	439.5795	121.7198
111.0815	244.8028	190.3671
158.9780	228.2370	116.9302
93.0870	78.2344	149.3967
205.1838	415.3838	257.2622
112.1598	225.7700	199.0528
132.1250	135.4520	180.7134
168.5793	185.7351	219.9415
74.5493	351.7817	321.4763
312.9528	294.3586	100.7245
88.5137	244.0630	237.3091
168.7158	290.2486	237.4473
178.4039	219.9989	426.6625
123.7759	280.5108	157.9189
220.6617	288.9453	117.1082
116.9933	144.9045	125.2838
229.5058	209.6795	62.5531
142.8615	286.2717	171.5549
202.7002	228.1844	171.4634
99.1916	183.3843	135.5145
177.6304	220.4182	195.6093
90.7078	152.9674	171.8030
393.4286	84.2962	157.6311
161.5076	226.0390	54.5071
174.3996	250.1815	132.9817
186.7471	250.9525	234.8767
71.7385	340.3686	39.5733
164.6496	297.4396	138.3912
332.1763	287.9623	76.2795
342.0021	329.2038	149.4320
332.1763	153.6956	145.0514
79.6169	200.3624	140.5976
123.9717	244.5818	54.5547
76.0095	356.1043	135.0538
204.4094	319.2233	66.8784
141.7824	263.6402	104.7817
127.4355	121.0838	192.4155
50.8772	142.0547	132.2725
141.3824	200.3624	108.6776
95.4909	247.6241	85.9948
95.7476	301.4897	144.2771
207.7637	244.5558	115.0798
181.2350	121.1268	197.5264
104.3690	155.9660	97.9944
242.6961	352.3254	122.6778
106.6043	291.5657	56.3171
209.1941	170.9324	176.2849
223.3777	160.7844	159.7494
277.3309	503.4364	176.2849
335.6185	272.8620	190.5934
152.9153	229.8260	85.7809
102.0263	154.9788	139.6213
188.6136	164.3853	215.5910
88.6231	340.7256	182.8226
146.8316	106.7101	147.7102
159.8159	286.0463	188.5308
125.6237	228.1844	155.8947
199.9844	177.1265	143.8876
202.7002	418.7490	203.1610
248.2831	247.6241	185.7778
208.9624	243.0409	195.7167
136.4714	177.0701	31.7835
197.5934	265.1240	104.7817
148.6987	232.7986	229.4346
220.6617	93.4387	129.5938
161.5076	225.5083	201.1857
145.1267	301.7665	129.5938
161.0893	374.3586	102.5963
93.9866	173.0338	228.1958
95.4669	179.0632	77.7422
211.8080	296.4779	136.2388
88.7243	305.1872	139.6213
136.4683	116.1274	130.1561
210.5501	162.9225	78.8927
132.4162	240.6471	104.9455
76.0095	165.2066	129.5938
166.8702	73.3378	105.3834
209.6458	280.7047	56.6062
162.8579	245.4824	115.7103
106.0380	253.8201	209.4051
73.6329	146.8293	62.5531
225.2056	280.8119	105.7158
130.5139	146.3339	184.2573
113.5001	197.9439	71.6005
132.7001	177.5346	102.5963
47.8673	203.9812	154.6913
76.5239	134.9572	95.0484
134.5953	380.9788	203.4812
204.9359	344.2030	129.3537
142.7249	319.2233	127.6253
79.5241	178.0241	240.7817
90.2751	311.8398	114.9100
96.5408	158.6215	154.8349
105.2007	193.8998	150.5096
159.8159	133.5610	99.9757
53.8934	246.4367	190.7616
86.1186	183.3929	237.4473
155.1457	294.5784	191.8083
114.2531	503.1955	238.3697
166.3051	288.9453	81.3750
143.6887	203.4099	56.3171
147.1375	173.6372	135.3601
71.7385	262.3070	74.7752
177.6304	224.9231	248.2303
215.1199	262.3070	193.9676
198.5813	289.1881	121.8566
180.4480	120.5515	141.4640
231.1203	356.1043	130.5540
86.1186	219.9989	87.2994
131.7256	103.3271	268.5111
86.1186	296.2684	250.1018
114.3327	234.7875	102.8168
159.8159	325.1717	184.9361
51.0037	300.3329	165.4937
176.0392	221.8997	132.1574
114.3327	287.9623	118.4389
147.2407	246.3279	129.2021
311.8563	138.7105	172.9093
183.4055	202.3722	156.4104
97.4348	232.7986	239.0978
208.9624	239.8058	129.0635
239.0516	559.4357	60.5050
305.5448	203.0024	138.9691
119.2517	214.2126	59.4472
123.7759	405.9475	192.6409
72.2418	229.1431	106.5808
53.1574	224.9231	188.4114
204.4094	356.1043	231.2316
261.7196	77.3312	193.6593
165.2475	157.9817	147.7102
189.9201	216.3457	210.0300
233.9445	233.7061	128.3404
124.9538	182.1044	229.4346
162.8579	246.1979	154.6913
128.0745	146.1189	144.2771
124.1959	99.5794	171.8030
161.2194	197.4233	238.4120
121.2310	401.1361	94.6957
131.7256	214.2126	171.8030
118.4184	145.8863	68.7385
163.9815	302.2080	270.1056
78.0244	385.3846	59.3169
217.9405	559.4357	74.7901
171.8697	509.2006	238.3697
101.2248	225.9812	193.9037
142.7249	193.8998	181.6164
239.0516	411.0492	154.6082
175.8926	210.9474	135.0576
176.5574	219.9989	187.8549
182.6268	229.2469	107.6224
84.4546	90.0843	248.2261
342.0021	150.0235	188.5308
140.7031	126.8834	65.1117
104.3690	142.0386	143.8104
112.9765	132.3410	167.0341
109.2247	266.9116	123.7349
206.6738	193.1270	324.7346
182.0911	253.4804	122.1818
268.0098	250.1815	241.6645
47.9282	477.8643	150.6631
131.8308	188.3188	238.4120
85.1919	84.2962	210.7085
95.4909	188.7082	263.3147
163.9815	168.1012	115.7103
171.8697	131.7358	127.7741
143.1978	125.0597	188.9361
120.5952	153.6956	145.0514
155.1457	319.2233	167.0341
157.8820	139.1911	160.7980
75.4699	114.7739	181.6732
158.9780	111.0864	202.8879
145.6552	379.6671	172.3743
193.6034	247.6241	205.5037
186.3829	403.5802	224.3996
167.7552	317.5358	80.7293
53.7935	351.7817	92.2041
224.6265	376.8306	192.5320
59.0536	201.5114	195.0035
125.6237	190.9960	97.5663
110.0433	268.0781	70.3498
283.9121	135.4520	135.8076
114.3327	207.5483	148.7941
169.7614	207.5483	111.6259
66.5242	268.7217	230.9933
122.3250	446.4658	149.5546
172.4659	228.6417	243.7314
124.1362	333.4501	189.9049
165.7091	148.2415	199.0528
171.8697	275.8038	199.0528
167.5268	154.9788	115.7103
133.2596	193.1270	99.9757
66.9883	198.3659	145.0514
80.9884	353.9767	106.5533
91.3245	281.2297	154.8721
130.4291	133.5608	107.6224
102.7474	240.6471	93.3362
181.1962	130.7661	221.6019
51.1280	234.0783	144.3049
120.1291	251.1923	92.2041
130.5139	296.2684	105.1256
94.1653	229.2469	136.2610
224.6265	185.3718	254.9876
146.2166	336.8485	114.9100
85.8788	173.2776	224.3813
94.2259	292.6013	199.0125
119.6397	385.6752	188.4114
113.0790	332.5578	54.5071
104.5374	347.7021	164.2731
146.0318	205.8846	93.1919
204.4094	241.9148	116.9302
166.8702	233.7061	233.2884
82.0519	379.2740	144.3049
142.8152	366.0304	127.7741
146.6617	234.8347	154.6913
108.4384	503.4364	111.3543
195.8598	403.5802	149.3967
100.9472	144.9069	121.4537
125.5557	142.5197	129.0635
174.3522	235.6957	39.5733
182.4963	145.1938	184.9361
58.6993	221.3965	85.9948
150.2870	187.8742	115.4946
100.3056	188.3327	249.3863
152.6764	404.4053	167.0341
277.3309	524.9583	51.4998
58.6993	272.8950	76.3406
217.6276	322.7540	187.0621
149.3768	209.6795	192.5320
144.2644	193.1270	70.8330
174.6779	316.2828	187.5936
35.5776	257.7113	302.9971
121.2310	225.9812	154.6082
63.8764	349.0709	148.0388
161.5076	345.0403	111.6259
185.8027	337.0430	236.3529
144.8870	250.6441	111.6259
175.6117	353.9767	261.8547
57.8685	149.8289	135.9326
123.3914	255.0911	120.9370
125.0696	99.5794	159.8310
182.6268	297.2078	148.5015
112.6885	144.1997	93.3362
53.1930	245.6517	261.8547
208.9624	224.5702	188.9597
142.7249	144.9069	172.9093
163.9815	138.6769	136.2388
169.7614	287.6154	196.1158
225.2056	338.4208	236.9030
104.5846	150.1653	105.1256
147.1375	150.2184	106.5533
136.4591	229.8260	133.2845
145.7335	198.3659	163.4334
189.7730	305.1872	193.6593
93.3580	174.0450	118.4389
62.6366	216.3000	106.8364
144.9735	392.9549	228.2168
132.7001	288.3152	97.3985
155.7480	133.8830	176.6599
245.7870	115.9123	91.1427
74.8602	187.8742	152.6141
127.5571	203.8239	99.2358
95.4171	325.1717	176.6599
181.2350	436.5652	115.7103
205.9310	206.2475	239.0978
151.1807	196.1042	128.3404
92.0848	134.9572	125.6619
167.1496	221.4201	138.6790
132.4162	281.5515	156.4104
236.1334	216.3457	159.8310
141.7824	142.5197	122.5460
123.1858	177.8766	172.6566
53.1574	201.3419	76.2795
114.1066	135.1108	248.2303
56.5499	422.3630	127.7741
215.1199	244.8028	157.7710
115.8393	145.9666	201.6999
96.5408	284.5476	191.9444
182.3872	173.6372	256.5822
76.0095	244.0630	73.3614
112.1598	145.8863	232.7533
149.7226	285.6171	190.5934
189.9201	283.5074	110.7322
35.5776	152.3352	63.2259
181.2350	362.2868	172.0893
176.0392	103.3271	125.6619
145.6901	147.0411	148.2004
122.8740	204.2843	188.4706
175.6849	93.4387	240.7817
97.4348	149.4416	97.8921
108.0451	214.4918	74.7901
65.4237	302.6006	192.4155
171.8337	166.5760	274.6399
35.5776	280.8119	143.8876
110.0880	241.9148	139.8175
167.3145	191.8098	121.7198
59.1801	410.0176	136.2388
116.4114	159.6234	254.9876
182.0911	246.4367	63.2259
110.0990	263.5600	359.3490
126.9121	295.1562	87.9979
90.2751	112.6262	138.9691
176.8946	138.6769	138.4415
132.4162	83.0287	51.6199
59.1801	243.0409	188.9361
133.9308	133.3120	172.3743
95.4669	165.5975	56.6062
149.1280	323.4129	181.6164
168.5793	295.1562	150.5096
152.7162	205.8846	137.3551
73.0036	308.4399	236.9030
102.7474	139.1911	231.2316
43.4193	224.6732	98.4052
93.9866	381.4942	117.9857
184.4707	294.5784	145.5164
166.8702	342.3617	229.3951
149.3768	401.8351	153.2984
149.3768	228.0332	170.4928
149.3768	489.3699	94.9222
136.1973	243.1181	154.8721
79.2816	149.8289	130.3808
180.5969	141.0690	137.6833
76.0095	272.3502	71.2414
185.2421	121.3878	80.9965
95.4171	166.5760	198.8393
88.7243	64.3279	115.0798
198.5813	209.4970	239.0978
76.9894	155.9660	138.1219
94.2259	162.9225	126.3022
51.3281	203.4099	150.6631
146.8316	433.6022	248.2261
92.3426	168.8745	57.9027
198.2507	164.8397	240.7817
94.1653	289.1881	125.3731
123.7759	289.0100	154.6913
174.6779	189.6634	66.9724
199.9844	213.4081	117.1082
111.2972	335.7203	205.4614
245.3430	250.7595	105.1256
163.3149	403.5802	47.2862
155.1457	221.6142	172.6566
180.5969	302.6006	263.3147
69.8197	297.5830	180.1536
241.8049	185.7351	51.6199
109.5161	179.2254	60.8440
259.0467	260.5145	67.1365
142.7249	131.8325	85.9948
76.9894	272.3502	148.5015
101.1583	111.0222	102.5963
130.0137	191.7028	188.4706
92.3426	134.9572	174.2437
248.2831	193.8998	192.8396
169.3915	121.3844	215.8806
222.4168	297.5830	181.6732
104.3690	177.8766	184.8205
139.2849	294.5784	159.8310
136.1973	139.1911	270.1056
177.6304	207.5483	153.2984
223.3777	189.2343	258.1869
104.1349	149.7291	240.7817
97.7243	255.5153	126.3022
232.7569	399.6011	256.5822
76.6327	415.3838	190.1149
328.9359	171.7835	264.9123
171.8697	305.1872	129.3565
88.6835	121.1268	210.0300
81.1578	163.1960	123.4590
160.8564	133.2609	34.8420
131.8308	77.3312	129.2021
164.8801	284.5085	211.8731
92.2440	226.0390	167.3585
239.0516	296.5095	233.5831
183.1910	252.9677	274.6399
47.8673	224.5702	143.8876
160.5108	243.0409	126.3022
217.4189	90.0843	233.2884
143.6887	211.4876	147.3151
63.8764	255.5153	193.5090
108.0451	234.0783	325.4269
126.9815	142.0547	325.4269
79.5241	198.2598	106.5808
237.6777	288.2847	185.1822
124.1959	321.3370	359.3490
115.7413	323.8052	99.0292
103.7945	342.3617	70.8330
210.5035	203.8239	259.6005
90.2751	340.7256	300.5894
136.1973	174.4818	104.2527
183.1910	275.2627	129.0635
217.4189	251.3694	142.7204
59.1801	209.8634	193.9037
190.7504	380.9788	43.3055
143.6887	214.2126	269.2700
119.2517	133.0599	57.6597
133.4163	243.5393	230.9933
77.4013	202.8200	161.0403
62.6366	251.1923	236.9030
75.9552	258.2381	263.3147
169.6038	307.6945	139.8175
180.8212	152.3352	200.1329
208.9624	210.1071	81.3750
198.2507	141.3568	135.0576
73.6329	374.3586	121.5889
124.9538	410.0176	241.6645
146.8316	367.2634	186.8291
134.5214	260.5145	158.1990
186.7471	103.3271	151.3090
277.8781	272.8620	157.9189
305.5448	193.8387	241.6645
161.5076	168.7502	209.3049
189.4949	170.2102	127.7741
77.4013	559.4357	98.7588
169.6038	253.4804	190.5934
393.4286	191.3101	193.3224
233.9445	187.7309	154.6913
157.8820	245.2553	236.3529
195.6929	241.9148	32.9349
128.5509	187.7309	270.9650
202.7002	182.2552	60.5050
210.5501	214.4918	276.7704
180.5969	228.2370	193.6593
176.3688	197.9152	105.1031
106.0380	234.8347	68.7385
85.1919	287.4636	300.5894
154.5291	193.7584	165.3317
118.3763	225.9812	78.6321
111.2972	205.6415	171.8030
189.9201	524.9583	200.6979
147.2407	388.2652	105.7158
132.3553	340.7256	117.9986
216.0583	278.2954	162.7912
125.0181	286.0463	248.2303
225.4665	263.6402	193.3224
114.2531	256.7741	62.5531
100.8627	221.6142	205.4614
166.3051	215.7407	127.7741
144.8078	268.0781	139.7881
62.6366	191.8098	134.4539
132.1250	271.0368	147.7102
132.7001	175.9146	226.8661
111.8824	219.6066	150.5229
93.3580	284.5085	220.4040
59.0263	157.9817	225.4491
158.8564	184.0443	106.8364
110.0880	145.5956	147.7102
230.2994	302.2080	106.5990
204.9429	188.7082	57.9027
88.8160	178.9733	155.8947
182.4963	142.5197	254.9876
185.8171	326.0279	148.3120
145.7335	172.5877	57.9027
220.3559	189.6634	215.5910
160.5108	171.7835	186.6239
183.5100	247.6241	188.5119
126.9896	367.2634	224.3996
147.1375	244.5558	276.7704
256.1744	201.3419	211.7808
182.3872	307.6945	224.1574
145.6901	224.9231	110.7322
76.0095	239.1294	148.2037
155.4361	159.6482	208.6333
104.3690	128.7511	238.3749
174.2962	185.3718	173.0394
172.4659	287.9623	136.2610
145.1267	128.7511	180.4183
88.5137	265.1240	139.7491
161.5076	167.8811	100.6225
135.7268	280.5942	191.9444
147.2407	198.7795	185.8765
51.3099	256.7741	110.7593
64.2821	141.3217	116.9302
211.8080	131.7358	159.8310
89.8200	54.0443	53.2777
155.7480	374.3586	97.7611
76.0095	203.8239	198.6743
97.7243	167.8811	60.5050
126.9896	323.4129	143.6887
88.5137	196.6322	167.0341
191.1916	260.5145	106.8937
131.1660	243.3230	178.8044
183.2611	241.9148	164.3665
143.7333	436.5652	131.5679
84.4546	191.9039	176.6599
115.8393	369.2440	192.6409
164.8839	202.8200	129.3537
167.3145	145.1938	129.0635
106.7942	203.0024	202.6046
147.2407	176.4274	208.5052
265.3178	172.7083	224.1574
120.4650	194.2022	170.9528
104.1349	170.9702	71.2414
125.0696	196.1042	196.3009
237.6777	131.7358	144.2771
95.7476	185.3718	236.9030
136.1973	220.4182	189.9049
144.8078	220.4182	209.4051
118.5615	115.7591	154.9161
104.9840	446.4658	122.6555
163.9815	177.1265	268.5111
181.6246	321.1056	256.5822
149.1280	221.8997	106.8364
169.8916	198.3659	174.5304
167.1496	278.0225	170.8361
80.9884	307.6945	108.6776
78.0244	207.8754	76.2795
208.9624	330.7511	188.5308
118.3763	379.2740	71.5350
147.2407	321.3370	205.4614
124.1879	78.2344	149.3967
130.4291	120.1438	176.6270
90.2751	217.4172	237.4473
59.1801	132.9970	53.2777
143.7068	200.3624	80.7293
63.8764	196.0500	95.0484
227.6068	152.9674	156.0333
174.3452	332.5578	125.9540
89.8200	131.7358	240.2573
86.3781	158.6215	178.2874
58.6993	323.8052	218.7702
51.0037	115.7591	104.7817
173.0334	509.2006	88.4088
220.6617	319.2233	161.8971
151.9009	173.1182	70.3498
132.8295	198.0653	200.8620
143.1978	155.9660	143.8876
142.9983	202.9067	93.1919
182.3872	296.4779	249.3863
144.2544	186.8063	135.9326
206.4266	296.4779	184.0545
99.1916	247.8393	193.9676
131.8308	133.2929	167.0089
193.6034	333.4501	150.5229
163.3149	347.7021	140.4684
63.8764	229.8260	222.2511
71.7279	302.6006	157.8095
111.0815	182.1044	54.5071
131.8308	196.6322	270.9650
229.5058	226.2265	150.8528
180.4480	164.4305	171.4634
64.2821	191.7028	125.5623
79.5408	381.4942	106.5533
176.2865	234.8347	153.2984
110.1908	268.0781	165.4937
149.5708	90.0843	161.0403
120.4650	245.4824	104.2527
63.8764	234.2197	224.1574
66.9883	297.5830	229.7011
130.1245	351.7817	191.9444
155.7480	168.8745	91.4541
167.1496	203.9782	211.7808
183.2611	76.3894	137.7440
126.9121	152.3352	208.6333
77.4013	120.1438	237.8406
261.7196	164.3853	116.7488
221.1256	133.2609	219.9415
197.5934	272.3502	162.2358
224.6265	176.4195	49.0563
180.5969	173.7993	130.1561
62.8849	246.8088	112.0938
248.2831	206.2475	97.5663
186.9066	224.9231	179.6688
106.0380	256.7741	207.7437
94.5344	78.2344	125.3731
116.9933	295.1562	184.0545
208.5920	281.5515	262.0688
57.9194	177.1037	172.3743
157.8820	233.7061	314.3548
217.9405	436.5652	122.1818
182.4963	83.0287	219.9415
139.2849	297.2078	324.7346
110.0990	136.9745	63.1127
142.7182	197.4233	130.3416
221.1256	202.3722	200.8620
171.8337	171.7835	139.7881
63.8764	256.7741	241.6645
59.1801	146.1189	135.1945
50.1062	209.9453	130.3416
74.5752	459.2692	195.6093
135.7268	212.0566	34.8420
164.1979	232.7986	54.5071
183.1910	271.0575	237.3091
197.2241	138.6769	134.8988
118.5615	269.2555	235.6667
142.7182	224.9231	132.9817
175.6117	431.7533	203.4812
204.9429	221.6142	118.1736
71.1149	311.8398	144.2771
106.6043	308.4399	128.7152
168.9415	219.9989	143.8876
76.0095	180.3754	128.7152
197.5934	209.6795	270.9650
176.3688	244.0630	106.1714
111.0517	186.8063	200.8499
94.5344	275.8038	188.4114
241.8049	235.1171	191.9444
224.6265	214.4918	32.9349
167.7552	191.8098	195.5883
146.2166	159.6234	108.7455
146.0318	292.6013	161.8971
85.9433	251.1923	188.4114
135.0594	369.2440	225.4491
136.4683	185.7351	117.2257
167.3145	184.0443	379.2545
75.4699	235.8492	256.5822
108.4384	187.7309	214.9971
142.0639	284.1613	46.0923
220.6617	229.6780	188.9361
161.5076	152.1920	188.9597
53.8934	198.2598	111.3745
106.7942	258.2381	135.0538
90.0075	142.0386	181.6732
69.0498	188.5319	86.9737
105.2007	207.8754	106.5990
142.0006	306.5576	136.8739
128.1058	165.2066	86.1028
65.4237	212.3701	167.0089
146.6617	166.6573	112.6727
91.3245	142.0547	183.2504
94.1098	404.4053	71.6005
163.3149	229.8260	153.2984
124.8970	188.3327	120.9370
151.9009	250.7595	106.5808
161.2194	146.1189	278.8394
118.5051	371.0377	152.6141
83.3362	347.0555	138.6656
109.0404	296.5095	131.8561
113.0790	155.2820	224.9234
156.5512	174.0450	60.5050
197.5934	141.3568	148.5015
93.0870	54.0443	116.9302
126.9121	54.0443	195.0035
118.6816	131.7358	149.5546
123.0483	294.5784	205.4614
171.8858	325.1389	153.9241
145.6901	73.3378	251.5912
142.9983	272.4216	170.4928
256.1744	172.7083	154.8349
97.9499	323.8052	137.6833
245.7870	185.7351	99.0292
245.9972	148.2415	112.0938
[truncated: 3,002 more rows]
