# Supplementary material for: High-resolution single-cell 3D-models of chromatin ensembles during Drosophila embryogenesis
Source: Nat Commun. 2021 Jan 8;12:205. doi: 10.1038/s41467-020-20490-9 (PMC7794469; doi:10.1038/s41467-020-20490-9)
Supplement: Supplementary file 4 — Source Data [file 41467_2020_20490_MOESM4_ESM.zip › Source Data/Supplementary Figure 9.txt]

##Radius of gyration (ROG) and end-to-end (ETE) distances for Figure S9
cycles 9-13-ROG	stages 5-8-ROG	S2R-plus-ROG	cycles 9-13-ETE	stages 5-8-ETE	S2R-plus-ETE
148.4998	150.4090	110.4123	348.2414	486.5954	164.2792
146.1387	149.9514	140.3437	364.1676	470.5729	352.8954
169.8455	137.0320	180.5261	437.5629	214.7702	330.6413
157.9630	142.1438	122.4968	375.4150	219.7667	231.2267
198.0268	204.0492	134.5172	616.0918	583.6172	410.2116
146.9684	205.0769	149.4920	368.2399	467.7048	418.1966
110.9550	112.8207	170.4970	234.3110	269.0990	560.3266
167.7572	196.3273	124.2485	593.7140	449.0604	300.4818
219.0457	169.1952	112.5661	484.4269	393.5769	116.3170
185.1966	160.6241	209.7572	557.0179	485.7867	436.5710
131.7992	138.9831	169.2950	380.6725	314.0992	433.1689
139.3852	165.8020	152.5146	200.1189	422.3309	309.4501
160.2389	145.8503	105.8020	281.0615	322.9101	267.3519
161.7264	131.7887	110.4080	531.6563	261.5189	111.7509
168.4582	177.0011	135.8090	366.4259	444.7752	414.6866
184.5329	183.2435	192.5195	593.1434	446.6621	371.5137
178.7658	153.8973	133.7475	514.8751	447.6268	247.0289
163.0492	139.5193	178.8375	296.2385	400.2066	574.5053
188.4385	175.3583	151.5177	428.5764	511.0987	433.3015
129.2022	137.4822	111.4531	267.1956	221.1710	192.1619
155.0504	159.5681	122.9691	395.4311	181.7088	323.5043
166.4382	140.8082	136.0162	313.0858	241.8808	335.4346
171.8651	151.3668	151.6615	485.7249	477.0191	412.3093
125.3240	112.0504	163.1517	302.5006	135.3221	573.1376
138.0622	139.6121	165.0483	271.5508	251.3635	248.8180
114.5357	156.8801	142.3331	361.7805	448.6692	69.7880
223.5508	140.6323	199.7753	481.2059	395.7150	527.0396
221.0489	149.4755	152.0132	610.8645	409.1903	477.0044
187.8952	129.2208	157.8151	350.6390	235.0230	454.9985
110.2647	155.7866	172.0438	214.9676	312.0736	475.5774
201.0802	182.6165	138.9985	624.1735	523.5545	286.1711
160.3914	158.4765	115.5703	375.1726	434.3446	355.1880
156.9423	149.5684	120.4481	286.4807	204.9109	324.2543
115.8086	142.2379	137.4759	343.4626	181.9523	397.9995
129.9312	138.9869	187.2960	98.4015	431.3202	533.1720
226.5430	182.7333	106.5174	565.3253	310.0366	149.7022
166.1547	134.8006	175.7495	212.3895	204.1233	562.1117
178.9720	156.0469	136.5343	500.4717	250.4534	201.2033
146.6894	162.0344	126.2370	411.5098	458.4673	328.2434
163.0434	138.5600	170.5879	394.3566	193.2504	389.1632
150.4284	192.7851	160.9485	383.0245	405.2599	436.2895
154.3599	111.7402	181.9834	450.3003	184.4998	480.4438
126.4291	149.5306	151.8694	227.6490	311.3069	435.6099
144.3064	115.3533	141.4906	413.9901	281.0241	497.3580
129.2964	158.4964	158.6963	334.9092	450.6342	358.9196
134.6392	176.8791	117.2127	374.0765	592.5946	399.2142
152.0150	192.8018	164.8358	330.8498	431.3175	457.0255
116.1640	138.0984	122.8970	324.1255	98.8055	277.5673
131.6112	156.3372	136.0643	392.2250	386.4616	362.6974
133.6910	108.9696	126.6249	370.6353	208.2865	225.3975
190.4256	109.3425	135.0177	493.3016	219.9673	455.5341
142.1392	145.8143	150.7440	332.2134	223.4314	480.9469
101.7288	158.8548	121.2078	178.1551	548.4133	347.5047
123.2384	175.7815	185.4403	428.1817	411.1327	451.0577
117.1718	139.6195	120.1121	218.1245	332.8436	235.1137
130.1559	195.5710	120.5196	402.0041	529.2210	141.6562
190.2166	170.0771	150.0547	597.6417	446.2313	345.8195
135.7187	182.1497	125.4404	385.9987	622.3289	100.1031
125.4360	136.0291	157.8482	491.3540	226.1690	399.6737
199.1518	166.1756	157.3748	527.2401	320.9580	582.7148
126.5060	163.6705	127.2841	266.8688	368.0596	235.5868
191.3159	141.8414	111.2556	438.9332	317.1957	338.1525
149.0316	159.9939	139.5167	351.4655	520.2928	347.7034
124.0649	179.6870	127.4131	150.9414	503.2886	231.0083
92.6065	148.5565	169.6570	171.5228	380.3062	534.6354
186.1335	138.3663	167.8434	492.7457	190.0846	570.3624
229.4761	140.9405	142.7616	698.4430	451.4028	443.4779
177.9899	154.2777	139.4159	500.8829	360.8500	426.8124
177.9951	158.6984	121.0165	395.4062	329.4865	415.4625
160.8427	128.5866	146.7451	261.2484	167.8380	377.5696
155.9413	201.5361	123.8432	294.9381	525.2667	292.1181
117.1577	142.3756	112.0264	110.1148	299.4972	238.0814
130.9855	165.6362	104.0048	321.5665	337.8281	313.3263
185.1625	127.7452	143.3466	471.4741	371.6974	307.3193
141.9840	162.5916	116.3777	279.6984	420.7349	312.5893
195.5449	194.9236	144.3103	353.7522	586.5475	478.4440
176.4426	152.6923	120.3184	231.3261	178.0855	171.0054
127.8029	126.0597	126.8228	308.8721	267.1991	129.8572
219.6631	166.6620	152.1232	566.5385	518.9575	462.0731
157.7288	180.7908	140.2782	468.2668	310.9901	380.3620
192.9528	195.0202	118.0052	599.4221	601.6189	436.7573
170.0159	159.8680	122.0565	366.9341	330.4132	376.4047
143.3392	184.8132	147.8986	339.0165	484.3285	232.3265
147.7771	217.9090	130.0692	381.5103	593.0073	265.2896
178.5300	148.4949	108.2184	621.6059	326.5397	131.2876
168.4053	184.2303	162.5962	296.9206	619.1034	395.7400
131.5150	160.4561	174.3975	215.7664	506.7472	393.7073
137.5210	130.1346	142.1798	279.9127	395.6340	381.6693
185.2790	184.0217	112.0796	588.8909	517.8622	317.1240
151.0312	154.0867	162.4558	300.6199	337.4493	461.5764
157.6984	158.8713	150.8390	377.1036	506.6296	421.9957
120.4460	211.0799	135.6619	374.1622	761.5680	461.2004
182.8589	157.7701	115.0561	374.2727	223.2654	324.3100
164.5982	130.6886	139.0546	325.5774	277.5250	389.0392
119.0636	156.7659	158.7854	143.4252	174.1945	380.7927
169.1172	153.9854	108.4102	509.6986	396.3581	155.2144
192.1876	159.8930	159.3904	572.1099	488.3990	428.1168
181.1234	134.1037	165.2136	418.4487	389.3151	435.4356
189.6598	153.9997	131.6833	371.3020	69.9389	283.9671
133.7950	175.3054	108.3674	319.0579	393.6411	236.6939
130.7561	172.6801	105.2986	294.5612	531.7018	204.1732
127.3402	130.8307	171.6318	281.7015	294.6903	333.1536
159.9488	133.2876	119.7644	359.8796	123.8087	247.7041
157.1521	141.0237	152.0536	398.5647	270.3572	388.6827
185.9561	114.3751	143.2592	558.7065	95.4158	527.5321
101.0763	111.6428	144.2720	113.5149	297.0107	487.5964
120.5269	123.7444	150.4690	279.0333	274.7889	405.5289
151.5451	108.3220	138.9233	339.5096	133.0504	504.9733
189.9190	181.9019	165.8041	591.5583	457.3184	412.2252
227.2778	213.6897	116.0805	741.0938	513.1758	202.0055
155.5085	152.7479	107.5838	286.4964	319.0107	217.3393
143.9904	137.6181	141.4604	283.4158	453.6740	160.0708
155.4001	185.0950	174.6369	381.8134	312.2656	470.0701
206.5504	147.4610	135.2908	577.8009	458.1214	324.3081
131.0660	144.9511	148.3555	263.1722	256.4696	367.0879
185.5463	150.4132	119.6435	338.3581	454.4379	447.8057
155.9172	128.8596	149.9540	463.3816	69.2100	430.1043
176.9338	181.1188	117.9032	535.1549	618.4766	279.3698
144.2444	132.4845	142.5389	298.0795	323.9939	278.7994
172.0171	161.4787	119.8863	414.5338	424.1052	365.4218
160.9999	197.8558	108.5288	487.4729	557.3850	230.4695
147.7909	151.9208	134.2230	247.0843	363.6720	64.3562
139.0681	158.1690	134.7068	373.6312	328.4758	341.3993
142.7970	156.6141	166.0308	109.8032	456.4016	400.1652
170.2428	224.7435	132.6054	250.1225	604.7699	338.6666
209.4541	122.0987	127.9682	541.2481	237.2350	295.4386
169.7897	131.6409	147.9488	430.7038	368.7763	356.3737
203.6592	167.6565	124.1632	525.1338	659.2550	381.7706
223.8875	127.4772	143.4230	639.7181	285.3490	299.9275
172.2781	182.2130	135.4610	428.7418	367.6197	348.3151
187.0311	167.0266	137.5686	562.4760	466.6649	271.5584
164.7794	173.5407	103.2056	442.0566	479.1200	105.5749
213.9411	202.9923	142.7618	633.0200	676.4142	272.6068
185.5710	128.3321	131.3065	309.5308	367.1248	372.3149
282.8490	150.5036	125.5695	740.0875	420.3886	359.8663
181.5959	201.0572	180.0193	609.3074	437.1637	638.4206
186.4272	154.4022	126.8910	467.2915	469.3655	296.0006
154.4217	130.5563	176.5578	354.1138	177.3455	557.8099
156.3198	126.6378	149.0290	417.8441	273.9823	396.6439
164.4049	139.3864	173.0282	289.4308	335.2092	385.9339
190.6457	140.2941	151.3140	419.1694	400.2205	392.1005
188.6131	136.4843	109.2590	312.0568	298.2166	325.2787
159.8974	125.5941	153.3008	314.1064	225.1144	348.8836
173.9482	118.4909	136.3847	482.2961	292.5816	391.8747
123.7651	161.3614	122.0449	304.8048	394.0874	331.0343
137.0136	160.9762	130.8724	248.0538	482.7364	161.8143
183.7827	164.2211	128.1786	525.2060	287.3573	212.2580
123.2616	146.0471	138.0671	256.9181	382.8885	377.3701
172.5529	133.5243	189.1015	410.5229	313.5094	464.7103
143.1396	140.6757	159.0216	288.5041	190.6513	431.5332
119.6197	132.0073	117.3629	352.3115	157.5065	248.7592
182.6644	111.6840	121.3835	185.4790	326.2834	183.1867
179.1351	160.9959	147.2669	689.5665	352.2483	417.3452
140.0294	169.5568	155.2826	211.5730	359.2048	476.4110
231.1678	127.8222	127.1300	463.5657	255.5371	394.6960
130.6663	147.9953	92.7468	284.9169	386.5728	165.1195
146.4873	153.4151	175.6761	371.0123	275.6550	629.7677
125.2689	137.6560	158.1242	245.0096	165.6896	429.6413
138.5690	134.9358	124.3706	308.3528	332.9084	289.6939
176.9262	116.2680	231.5435	419.0501	144.5989	562.6456
169.0861	150.6331	158.7593	359.3588	340.0508	383.8697
171.6553	205.0246	136.8341	446.3747	696.7870	255.4243
181.8435	141.5363	132.3229	512.6479	194.9939	379.8642
156.0804	132.8627	130.4958	348.9664	367.9611	387.1713
125.7368	221.6246	119.1065	284.4824	551.5107	255.2388
120.8994	211.5340	123.4860	291.1237	605.9099	327.2985
176.0271	122.9762	164.2874	632.3778	410.2447	354.9803
160.6912	134.8648	117.1838	393.7691	286.4107	231.2080
125.9075	172.1065	155.9875	221.7397	379.9238	467.9916
125.1159	123.7547	127.9485	151.6284	306.4254	317.6041
165.2509	113.3318	183.7892	378.7986	262.2602	422.2795
142.8737	137.6699	192.3502	442.4148	382.9474	608.6326
170.6645	121.1682	101.9249	493.7697	151.1535	107.6938
214.3088	204.9108	131.3228	720.4981	528.9606	364.6686
150.1931	225.3398	141.0320	572.0670	712.2082	258.1165
159.5375	125.7081	145.0577	371.8861	343.2189	254.6424
211.9656	161.0602	107.5442	524.2494	472.5227	256.7537
142.7097	94.5851	111.0293	312.8244	118.5659	255.8348
171.3175	158.0738	175.4956	333.9202	518.0954	534.2970
193.9806	112.8348	123.5029	610.5078	276.3354	190.4401
188.5763	134.9236	139.4773	554.4593	339.7130	319.1273
148.3365	166.5216	181.3420	301.4790	626.2275	621.1298
137.4842	207.9083	114.7969	93.5359	630.3497	276.1914
151.6547	197.5736	122.3214	193.5152	603.3348	263.5395
123.1039	186.4137	141.3041	364.6006	500.3373	307.8354
168.8745	135.4638	157.6378	181.7439	442.1964	251.3180
207.7059	146.5282	147.7632	631.5053	272.9345	407.4978
192.4655	117.4919	142.6379	566.3902	251.3116	56.1650
164.2409	162.6874	121.0954	201.8505	520.2132	265.1308
127.1684	111.9950	126.7051	318.3444	302.7917	242.0694
194.8758	162.7002	133.5160	517.6866	633.5990	424.9376
164.3419	159.1201	165.7740	397.6332	325.4828	521.2897
145.9099	171.5356	169.9364	305.8534	474.6610	484.0206
227.8006	115.5869	118.8191	630.3122	261.4016	323.0628
154.1617	152.0934	153.2626	125.4628	378.5632	184.3636
200.8146	196.3256	135.7000	493.2989	511.7381	237.6637
167.8584	126.7204	149.2705	301.4741	254.4011	402.9780
179.3635	192.0298	166.4708	557.6028	483.7651	231.5606
127.7112	160.1265	115.1871	195.8015	473.1694	358.5164
174.6194	208.4811	116.5628	514.1046	480.1391	195.1453
237.6793	175.4819	152.8916	625.8037	449.4530	255.6309
151.0928	179.3894	130.1113	334.5436	476.4433	439.4160
162.7915	128.9209	193.5858	425.6156	395.0125	561.0796
159.2680	194.4724	113.0488	363.1549	559.5431	296.5679
166.4701	166.2930	181.3984	422.3680	502.2758	582.9126
147.8221	144.2905	141.9147	385.9393	381.9069	470.2537
146.7591	133.1590	134.7209	370.5253	355.3957	199.8140
221.9780	143.3916	114.0511	539.1093	312.1948	161.4054
143.2018	142.9425	194.1309	407.9770	425.9871	413.5370
114.2834	194.6088	131.9963	165.7793	560.5324	282.1211
130.2593	110.2913	170.4908	339.3344	260.5579	455.9569
168.3602	172.2076	164.1292	511.3012	228.3334	483.1728
151.6238	166.6985	143.0715	228.6222	441.8503	252.3595
229.4542	173.1267	144.2217	508.9109	540.2431	342.6377
178.9088	126.8171	121.3997	417.6668	89.0444	219.8086
220.6487	148.9520	142.9329	545.4274	66.2795	378.4164
177.6601	133.7681	130.8189	566.3220	418.7336	232.2251
218.9378	157.0258	209.6476	481.2328	534.6525	628.1835
175.2949	141.5263	156.9562	288.9967	342.1404	486.0053
204.2021	162.5412	145.5972	610.6845	592.1130	355.3642
262.1177	133.2539	116.2909	694.1153	264.9201	364.0251
171.8581	141.3585	171.3073	505.3903	337.9499	472.6799
159.9378	112.2758	121.6834	384.6754	295.4209	274.7412
169.5902	168.0608	123.3354	529.8489	441.4276	199.6339
128.2966	134.1063	144.1058	314.0573	253.9762	351.4216
184.3183	149.1119	125.7595	521.6613	500.6819	391.3428
163.5624	199.4754	161.3921	302.4514	620.8444	397.5679
157.6783	120.6711	113.6035	440.6671	221.7723	368.3172
129.5315	202.9127	164.5381	243.7583	564.6529	404.0026
135.6353	150.3391	194.1601	300.6011	487.6864	405.2916
125.8885	171.9806	105.3265	175.5405	399.7434	220.6156
187.5781	185.3054	120.6365	537.5159	511.0270	367.1483
166.0977	136.8002	140.7835	428.8867	228.2395	330.7152
178.1389	121.2627	147.4754	309.2231	197.6332	202.7457
132.4341	160.6407	115.4676	340.1408	132.9824	275.8050
212.1898	190.1488	132.7266	374.4383	493.8505	406.8161
175.8731	181.7364	189.7221	452.8671	480.6390	590.6797
150.6730	148.5769	175.6057	362.7928	277.8428	595.2843
122.6790	193.6021	140.0078	283.6963	522.6030	378.8056
148.4157	215.8461	134.0432	276.9822	654.4974	292.6737
124.9606	146.7154	168.5248	152.2017	292.1941	267.0931
168.8152	196.4456	135.7824	456.7180	336.0065	183.8166
144.4516	144.7475	152.3087	435.2170	303.3541	473.3302
195.1906	151.7061	132.2368	660.5692	234.4409	324.7733
149.0758	186.0335	158.6047	133.3002	536.9049	471.2151
159.1287	134.6893	141.7628	364.5809	260.9571	451.4826
119.3197	126.3015	152.6513	370.7241	298.5718	434.6128
142.2987	112.8531	144.7573	369.5463	79.6103	475.8533
156.3855	155.1625	144.6871	369.3490	331.7771	465.0665
169.5102	134.5162	128.9347	415.4250	372.4211	304.7037
163.8813	174.7840	145.4280	485.6995	473.9244	501.0706
151.6751	192.8093	159.4889	446.8793	544.8311	521.9599
209.0096	147.2961	148.5048	646.5853	525.1839	303.4169
152.4791	177.4218	143.8893	482.5031	461.5722	489.8752
197.0429	143.5707	123.1729	345.6280	327.6557	279.8522
129.5801	128.4319	128.8354	186.8658	247.0093	203.3443
198.7192	141.2839	101.8847	653.9772	75.6533	167.5834
111.9874	192.7318	150.9524	204.8335	476.1814	440.7176
220.4245	121.9258	127.1418	662.6689	215.1134	193.7104
132.7761	245.4880	135.4583	313.4729	813.9812	337.1968
122.2076	190.0047	150.5163	156.6323	389.0873	431.6030
244.6646	133.1627	101.5074	657.9871	381.7679	158.7161
203.3723	131.2055	160.8643	643.3858	215.5286	352.0750
128.1338	140.2879	161.9849	261.6093	260.3829	395.3079
126.3796	148.8975	143.2927	343.9853	365.5766	343.5553
123.5023	122.9878	164.3951	108.4238	315.8239	588.6703
137.7775	151.8623	181.5548	189.6422	328.1673	491.2550
177.1545	199.6282	114.9414	423.8398	466.9123	241.8750
172.1865	176.3745	155.1159	446.8263	473.2274	340.0534
142.4090	157.7187	136.2502	222.5375	430.7595	387.8116
227.7585	126.9392	126.2261	684.0902	346.1124	318.9474
141.2031	127.2978	138.1486	294.1045	291.1949	369.1371
198.6868	163.3430	220.9241	650.0188	431.3188	584.3854
116.7216	166.7389	170.2302	169.3886	490.6711	442.6204
128.3958	110.5354	120.6874	356.6269	125.0214	178.6759
181.5752	166.4317	113.8595	463.9571	369.9667	204.4048
110.1147	138.5979	178.6966	55.0506	336.2760	587.2871
158.3802	201.4027	124.9791	367.5574	549.6883	266.9709
141.9474	111.4362	134.9057	238.8112	177.6525	411.7532
129.2601	124.3909	132.4860	213.8348	143.5692	314.8637
169.7507	178.3670	107.3813	286.3925	534.0634	85.3166
138.6486	225.8041	134.4568	382.6787	541.0159	428.0217
121.0976	169.7239	141.3401	401.2235	509.1514	461.2161
205.6073	148.4905	117.2209	595.0847	473.9408	321.0406
151.7018	141.5506	114.0234	365.7775	331.1154	267.1700
165.9891	263.2441	144.0900	303.8432	637.3512	169.8261
206.8800	142.8781	210.6512	516.8493	390.5731	571.4098
221.1349	146.6961	100.1401	669.6588	320.5836	173.9501
145.7529	159.4580	114.9235	192.0172	354.8318	205.1085
222.3472	144.5808	154.1451	654.4641	451.7416	483.4447
242.4115	177.5632	136.2514	648.4579	455.9120	406.8603
124.9955	127.4754	135.3853	318.4862	327.7962	277.1337
190.3079	128.4760	141.1073	601.1709	349.2217	240.8129
195.9805	116.6986	141.9813	334.4875	170.8548	243.4092
148.6203	188.3142	149.2762	408.0715	440.5769	281.6561
133.4211	154.1491	129.2080	180.9053	469.0374	420.8446
242.0163	220.1979	114.2138	563.9289	654.9931	209.8185
154.1387	165.1463	181.4371	434.6915	544.8182	484.2296
199.7120	180.1164	141.5494	678.7706	347.5287	158.0547
163.1309	157.7653	135.0951	487.0274	376.2589	285.9110
103.9857	159.9205	126.4223	317.1762	293.5352	196.6694
159.9255	134.6949	136.3800	594.5375	235.7812	189.5598
146.5430	148.9259	168.0529	294.2323	243.9517	454.2006
230.1863	247.3924	129.3199	624.3562	636.3131	379.0371
201.4735	163.0601	117.3262	571.3686	305.3320	273.5963
117.7767	176.2329	144.6434	271.5823	568.6099	409.6936
148.9753	164.4746	169.9020	423.7134	327.0045	480.9602
188.8401	205.6013	122.3979	612.2695	507.2240	225.9930
126.8254	111.8419	133.5349	130.2637	225.9803	298.7248
140.0001	171.3861	131.6369	290.2512	387.1915	354.7349
143.6010	150.5518	185.1572	358.9477	306.7766	429.4380
141.5970	154.5009	141.4087	354.3162	484.7687	221.4177
128.6913	138.6158	122.3933	304.0608	432.3331	326.8297
154.7558	148.7688	141.8927	444.7672	419.0101	430.6681
159.6752	162.7262	110.4018	349.6929	340.2348	140.8203
126.0974	110.2040	174.0397	306.8184	177.6507	432.2978
235.2894	145.2850	142.9259	610.3078	330.5993	389.7659
123.7401	152.3260	166.1439	276.1606	298.9450	628.0515
139.0853	174.5076	185.1276	430.7249	358.6109	648.6721
148.8471	145.8040	189.4128	320.8047	388.6823	506.3317
135.3250	147.7530	112.2341	344.6364	404.0034	271.1165
192.4607	177.2337	94.6352	519.4196	550.8157	122.6583
237.1154	180.6141	118.8314	604.8309	594.9631	204.7352
158.4146	151.1579	137.0321	391.5628	268.9599	333.7841
131.2729	137.6288	176.7418	425.8298	361.6004	435.6103
165.1690	160.2870	126.5525	560.6445	474.0451	227.7755
156.3306	143.2410	172.1941	425.9004	127.2019	465.5519
131.0615	156.4718	142.2243	299.4083	355.2913	394.6451
131.5877	180.2164	168.4749	360.0910	422.5719	520.7332
192.4692	164.3180	168.8937	487.7500	530.6596	348.8817
141.9469	141.4006	136.5685	418.9243	349.4329	345.1275
150.6453	118.9616	148.3028	392.4896	346.6266	208.4872
160.5640	190.0131	115.2190	476.5203	598.1864	320.1651
120.9414	135.2706	124.4505	280.8186	231.2345	174.1470
162.9211	129.3312	153.2502	338.0388	390.5720	515.9992
195.4694	160.2014	174.6307	551.1956	360.3567	400.6260
189.9542	161.0995	203.8525	406.1829	451.9624	499.1910
114.4430	186.4714	157.7569	209.7339	511.9953	485.7404
188.0495	151.8343	120.8081	355.5499	417.2853	247.0950
221.3520	208.9223	131.2732	735.5794	670.8145	343.9017
137.6908	191.6802	153.6502	176.1988	634.3671	414.7609
164.5283	158.1038	163.9195	433.0846	569.7500	453.4228
145.8235	123.9476	119.2219	232.7808	313.6476	284.2711
189.6515	151.2784	149.4237	546.2868	423.9718	430.5899
168.7815	151.0661	121.1806	375.6148	288.1317	351.5606
141.6252	149.9107	141.7998	363.9352	323.1054	409.6529
128.0039	160.9961	155.8040	266.2141	457.3306	183.2780
173.2997	159.1790	118.7840	403.7639	525.2600	176.8037
150.3236	165.9062	136.9539	256.0959	304.8550	256.0736
137.0291	98.7948	159.0285	320.0832	202.4624	479.6100
159.5385	131.7707	147.9521	401.0794	353.5833	410.1048
144.1341	136.8450	168.9874	194.6598	407.1167	651.3692
155.6589	189.7679	104.3457	533.5976	592.3138	270.9735
137.0758	130.3689	134.2492	364.5015	374.2751	446.0136
204.6296	106.6130	164.8263	585.9925	301.4141	357.0740
129.6550	112.2945	115.5756	230.9249	54.3111	213.5339
165.5364	138.8745	135.3427	526.3701	336.3237	219.0811
162.5744	165.3159	115.5934	458.8123	365.4057	211.1713
210.7532	184.0081	148.4193	733.4088	456.0758	250.3806
190.2452	142.3890	150.2689	637.0164	272.5000	372.2934
152.2126	118.9669	110.9263	329.7495	71.4093	235.5737
126.7257	129.1049	141.3152	327.5388	273.2123	370.5551
140.5171	111.0385	122.3737	230.0739	258.7720	222.8030
161.5215	195.6898	149.7006	418.7176	412.6768	305.3160
135.1644	143.7478	160.0013	177.5426	456.8258	469.7893
99.5640	162.5253	132.9689	218.6969	445.8380	489.2580
217.5690	195.8923	145.0941	484.4503	576.9774	236.3860
129.9307	223.0730	143.1278	332.6545	584.1717	416.3147
152.0624	213.3190	140.6245	218.0720	618.3152	329.9441
149.3853	153.3728	166.0677	475.1970	316.9767	347.2510
155.9495	106.1715	135.6480	339.5019	210.8890	213.7831
154.2043	147.4756	168.7942	317.3907	449.2232	338.8523
179.1710	178.9771	155.1822	587.1024	360.5140	439.9648
233.0625	137.1005	174.3055	595.4608	389.7640	393.3624
179.0365	141.8691	110.4863	565.0605	428.5539	143.4262
159.9615	158.4196	143.1528	466.0332	456.5878	472.7672
170.4272	139.7456	127.6051	494.6472	408.1774	249.8085
173.0936	163.3581	136.2982	351.9648	325.5590	316.2848
252.4182	109.9684	137.4476	702.0128	224.4530	244.4969
114.5613	146.6295	158.1973	346.5724	365.4365	439.2002
175.7025	144.8589	170.3217	402.4789	390.0281	505.5869
177.3072	123.0471	133.4854	407.2228	119.2296	345.7933
159.8609	166.7179	169.9226	449.8212	278.7524	385.4414
145.6961	138.9818	116.8538	271.0402	420.4208	236.9153
125.3447	115.7119	119.2047	138.2664	153.4630	188.8731
154.1719	137.1392	168.1621	164.4982	197.3215	239.4738
143.2064	182.4194	107.4268	412.0584	493.0887	257.4702
125.9003	118.9304	166.2330	260.2065	331.9795	432.5409
181.9310	147.9189	157.9212	427.9751	352.1960	315.7874
111.8122	170.3542	173.1086	218.2272	349.1856	500.5404
139.4493	177.9252	170.4866	295.6770	671.5611	364.0741
167.6714	102.1901	127.2226	269.5226	178.4224	195.1750
231.3817	192.7408	163.5951	556.6829	579.7266	337.3971
116.5529	137.3641	123.0326	267.2840	241.3488	257.7180
165.8155	178.7695	159.8433	343.9828	440.3573	347.4062
191.6452	147.4701	163.8574	632.9196	557.0022	441.2891
134.9008	140.0691	146.8459	288.8604	337.3487	319.8497
118.8961	148.6827	108.8018	142.8911	339.1812	289.4860
148.2276	156.7695	155.3370	406.0738	405.0105	418.7257
151.0784	129.3464	122.4570	269.1546	321.9790	442.6421
172.6992	172.0504	182.0936	316.3925	516.3118	361.8782
171.6656	161.2589	135.5058	161.9341	314.0702	400.3603
170.0751	164.6381	158.4016	218.6351	225.8284	298.5564
146.3648	135.9765	188.6310	315.7612	359.1126	485.6711
190.6901	192.4750	145.0712	321.4279	514.4857	318.3467
168.9669	165.6517	150.3613	312.7951	450.5307	463.9183
165.7378	154.0906	143.2867	550.1379	265.4592	465.6682
210.4685	150.7159	146.5502	567.0049	427.9365	549.5120
223.8699	193.6769	141.7260	605.9145	543.0193	512.6266
163.2700	145.2075	164.2410	316.7319	145.4690	396.4201
169.5318	152.4001	139.4192	436.9034	381.6790	234.0781
176.9922	171.1680	160.1916	443.1750	297.3869	432.8084
193.8285	171.5592	138.4509	609.6870	458.2531	233.1867
198.7550	161.6099	193.2974	581.9135	555.9753	584.9581
198.3127	185.7920	131.4660	546.1935	438.5744	314.5314
130.2050	155.2521	146.3504	417.6987	510.6606	319.4644
131.5786	157.6840	181.9645	232.6025	418.1481	470.8459
102.6397	138.4799	144.3217	248.8342	342.7321	440.6471
115.7189	186.7454	121.1190	413.1850	525.9667	261.7520
118.7832	194.1441	144.3177	161.5000	511.6019	260.7150
250.5263	185.7888	156.6312	597.7746	423.1759	507.8897
130.2378	123.8546	170.0523	246.1216	252.5070	575.5940
168.6574	262.6088	111.1850	414.2203	788.7735	184.3950
214.9059	183.3201	170.5810	589.3457	488.1590	452.5876
125.2965	178.3680	117.5845	85.1752	470.7048	224.2517
130.5426	133.5629	143.5846	342.8579	355.4774	528.3510
137.8877	184.5298	153.7568	213.1976	510.0274	307.9982
196.7458	148.7162	146.5961	525.4417	307.5459	199.5656
238.8367	147.8381	141.0249	568.5892	389.5560	455.2303
141.9267	162.6620	141.1948	269.3832	261.6894	148.4972
163.7777	169.0651	149.1823	552.4796	459.6720	366.5104
126.7441	114.8261	122.2831	175.7989	386.2643	348.9102
197.6297	129.1513	131.9996	371.7099	348.6418	430.8864
169.1721	171.3723	168.3164	476.6221	311.9813	410.6897
225.1991	116.5588	112.4833	489.1166	232.2374	71.1294
174.7892	123.5217	208.5960	409.3749	282.7642	533.4983
122.9067	124.7478	156.4323	231.0162	292.6204	420.3512
135.5144	161.9101	163.5249	210.9642	518.8879	371.2413
214.0336	129.4878	120.3215	651.7921	288.9332	120.8815
115.2060	129.3053	119.9860	404.3206	194.7344	125.8112
143.6689	141.3716	125.8625	309.6827	285.0090	408.2958
177.3302	131.2679	131.6731	555.3674	427.3735	309.0499
167.6039	126.3731	183.4660	349.6747	368.8786	515.6408
214.2434	148.5022	139.2997	609.9498	497.2377	392.0574
142.9774	133.7788	147.6099	298.6263	304.8124	377.7882
117.7088	123.9257	168.6983	320.5296	305.1867	431.1856
181.2661	132.2924	204.2371	472.0950	273.1682	552.7167
146.7811	124.6940	142.5732	311.4408	279.7187	317.2249
119.2727	176.2818	167.5359	325.0092	472.7237	397.7983
234.6827	204.2888	158.0887	729.6505	529.4784	376.9097
149.1292	225.1529	119.1147	444.1547	701.6008	163.5864
107.5963	191.7900	138.2217	189.6713	448.5770	211.3879
117.6182	147.1757	138.2375	182.2836	503.8779	362.4472
159.8396	194.5259	174.8961	438.5532	611.1902	229.2193
130.2429	182.1501	192.9965	95.0862	473.5133	580.4917
153.9063	115.5095	113.9462	295.5497	378.5324	252.7604
186.5710	177.6885	117.1349	499.6857	551.7174	196.1673
158.3931	192.7016	172.1119	409.7741	486.0383	593.8720
147.1613	193.5301	123.7558	406.9872	598.1754	268.5033
169.4571	170.0060	125.8304	512.0609	426.1496	266.1895
204.7203	172.6541	195.1859	689.6039	571.7318	539.8640
146.1895	123.4120	116.7024	128.6271	304.6987	154.6100
178.5259	164.3404	144.4817	589.0065	439.7084	352.8008
118.7328	148.5630	161.8334	232.6652	357.2128	397.2087
131.6789	131.4597	158.1313	362.4963	193.8125	469.0712
169.1487	146.7170	122.7441	430.2888	434.8982	134.7533
159.3353	121.8018	117.9897	421.7331	178.6888	213.0816
222.8095	128.0145	148.2958	454.9268	373.1114	256.2545
157.7521	143.4207	116.4675	272.6508	487.9110	324.6646
148.9775	150.8469	121.5152	320.5081	200.2812	278.1346
186.0150	173.1263	162.3722	511.4447	276.4158	507.7265
174.0645	171.2085	130.7410	503.4875	404.8357	209.7079
129.5816	115.4540	126.6665	325.3729	76.1383	402.0110
161.6052	131.1272	154.6871	362.1655	323.8368	384.0392
161.4081	167.3634	142.1534	501.9716	309.3250	364.7338
168.8926	183.9808	135.4418	538.0801	420.1791	403.5027
137.7009	127.6874	139.3416	322.4763	218.0360	370.4607
139.2373	112.9602	147.9049	322.7038	346.2589	483.0354
143.1066	126.8866	167.2433	360.1058	198.9475	375.0909
155.7858	152.5786	187.6694	394.3623	379.4832	441.0560
149.5840	153.4558	156.5625	337.8594	390.4454	322.6250
190.8640	181.7125	124.4388	490.4190	466.1099	390.8821
147.6091	139.1620	127.6969	295.8965	260.4049	160.1434
185.5192	202.7807	126.1846	550.2672	434.7935	337.0852
123.6373	138.8842	166.7748	265.6833	393.4598	431.1746
157.7162	158.1892	107.4717	418.9911	324.4240	401.8114
152.5827	163.5751	115.9610	476.0924	374.5803	207.6323
182.2036	152.8917	163.8722	460.4510	231.7487	532.4693
126.8036	147.8421	215.3279	218.5249	259.0236	774.7874
124.9673	126.5952	122.1272	166.1832	293.0892	172.9345
182.5942	130.0815	109.6344	485.9478	372.2168	324.5713
150.4892	189.4481	155.8497	314.1907	494.1526	339.5021
168.7041	139.6984	128.7881	488.7043	428.5066	225.5206
122.1948	165.5804	118.7718	141.7017	480.5350	284.8325
130.3167	118.7258	141.1419	221.4568	417.0581	341.6032
154.7892	162.7175	148.7039	187.1226	568.4400	383.4549
159.5930	173.7940	159.7909	474.7574	501.2196	514.4878
178.3163	168.3901	123.7484	472.2837	364.7752	224.3446
150.4580	162.3526	122.5619	334.1188	481.9087	187.8612
214.2214	156.6909	123.5766	789.2275	373.4650	200.6771
151.1459	170.8102	141.4807	446.6510	274.5075	437.2960
135.1292	181.0382	139.0206	411.4119	389.9300	237.1848
172.9043	148.4265	125.5471	432.6074	350.4298	243.8084
160.7390	114.6673	113.7630	468.7973	98.5853	277.5020
241.6936	118.2318	141.4029	715.0626	195.0528	237.9998
149.0210	203.4450	122.5273	256.9833	503.4216	383.8883
166.0370	141.3077	163.2387	365.2912	265.6553	335.2136
193.3633	179.0587	141.0850	622.2638	548.0415	284.0711
170.5397	165.1468	151.8695	550.0605	477.3127	293.3573
156.6798	127.4011	149.6973	430.1841	361.5820	395.1052
158.5803	194.6795	167.6295	413.5372	377.0463	420.8608
136.8191	150.9014	165.0279	413.4886	396.6709	441.9888
164.3935	176.2706	129.1753	308.8907	351.1749	166.2298
155.3462	120.9318	153.5446	333.1461	290.0218	436.2151
138.7472	160.1170	130.7116	421.9027	337.2763	443.4684
135.8678	197.9223	159.1896	259.4957	626.4146	485.5419
169.8750	153.9737	166.9514	435.6239	367.7333	456.1191
164.2846	149.2688	136.1325	334.7282	438.1612	365.8428
214.4743	132.9039	165.1923	567.5949	288.4564	385.4626
216.4490	109.8022	136.6038	592.4804	266.4076	262.1679
128.7691	132.8845	124.8284	206.0357	353.1444	146.3188
147.0154	164.6193	116.9167	374.9377	578.7042	177.3754
119.7338	152.2827	162.9283	298.7176	346.6646	363.5679
127.6747	134.8953	150.1561	272.2583	365.7633	427.4631
117.2472	117.9263	129.5415	286.5050	314.5876	129.7970
142.5608	118.9941	141.8101	254.5906	378.9868	370.9078
130.3552	185.8525	117.8552	357.5748	423.3543	338.8587
133.1694	175.1744	155.1871	310.3616	594.1161	476.1938
236.9416	208.8444	101.6607	561.1809	701.9142	153.6541
141.4803	154.9084	151.6509	496.9645	327.3406	522.7049
154.0452	119.2388	149.3925	281.9900	221.6013	252.0119
154.2750	183.9421	129.3103	318.1750	546.4285	273.3868
180.6503	202.2253	142.4584	473.3260	509.5332	361.1751
187.8439	113.9538	143.5100	514.9002	223.5472	502.5860
114.2842	161.3632	141.0680	134.7168	413.3781	321.8006
202.8459	147.4831	157.4390	591.2012	346.1956	410.3627
181.4016	157.0572	142.1078	235.8648	355.1422	434.9264
130.5770	194.9428	169.2040	303.0815	520.8800	394.1277
174.9423	139.6351	173.3462	255.3971	319.7992	452.2816
121.7165	153.2242	133.0087	416.4240	435.7447	457.2299
147.3084	178.9133	141.3049	329.4906	450.7138	319.0720
139.1122	144.7951	155.4191	256.5691	215.2642	462.7489
143.9540	134.0858	133.7530	421.1077	425.8379	291.8010
180.0194	157.2510	117.2116	512.2530	375.4649	198.1894
182.4248	165.6490	114.2709	391.5133	543.8064	289.1425
222.1501	140.7743	118.2598	688.6561	456.7384	293.1775
137.4990	161.0040	110.8244	304.1735	387.7537	185.6740
157.5330	102.8474	210.6251	368.4351	162.5234	612.2144
125.3173	147.6869	139.7291	266.7129	286.3248	191.2665
174.4137	138.1532	157.3508	346.5995	340.1378	367.9501
122.7249	144.3762	115.5695	85.9159	330.7620	264.1678
141.6501	135.8714	153.7006	226.9451	245.5467	345.8113
206.2608	151.7802	126.3372	435.9971	388.4986	325.5601
125.2766	153.0616	135.5920	245.9843	497.2997	373.0457
141.0155	106.7048	127.3767	283.9100	194.5004	389.5853
159.4284	122.8332	144.6187	425.2501	275.5355	428.5022
241.7500	174.0786	186.0853	593.3719	503.2805	399.0628
178.3158	139.6583	107.1415	336.7372	466.7273	259.8112
147.1370	133.6435	121.8982	316.2353	281.6102	180.6647
139.2508	146.5019	122.2207	312.2716	397.2591	197.9122
184.4043	127.5977	127.2878	618.2440	122.1566	330.9177
109.4161	174.4739	161.3359	108.3195	417.2657	421.6069
170.8348	190.4693	174.6718	422.2084	568.0858	343.7900
242.8636	195.0539	195.0372	435.7597	419.7756	545.4941
138.2968	149.3709	112.5042	488.4394	208.7898	114.0103
112.4079	201.2476	165.7060	233.2732	586.8837	509.2162
164.5926	190.7794	166.4175	522.0420	590.1138	404.3887
149.9884	168.9657	131.0432	510.2288	380.7301	337.8365
210.9209	166.6789	194.6152	540.6330	253.8482	510.7099
154.8993	139.3159	118.3682	400.1625	383.7740	329.4743
251.9059	166.8683	104.1270	634.1300	456.9899	200.0892
192.0002	145.0654	150.8842	532.0351	438.0043	374.1144
208.0171	127.6625	151.2571	577.9215	247.1771	439.2227
157.7577	121.7452	114.2890	519.8881	278.9226	342.2198
201.4188	226.4204	110.1041	413.9412	621.4451	281.7891
148.4340	112.1387	116.9433	230.2805	348.4764	307.0501
198.5489	171.9027	133.0247	569.1696	299.9564	271.3411
154.3988	137.8021	130.2992	461.3510	347.2228	222.4442
143.5806	166.9095	144.2718	352.4948	431.3968	403.3700
148.1224	168.7697	104.8618	121.8410	270.1761	199.5877
207.2066	121.2548	126.6685	530.4002	259.8827	216.0483
132.4972	127.3902	116.3031	275.2659	410.1033	249.5266
186.2701	144.3338	133.1629	605.2309	392.4718	207.1690
184.0878	140.3895	136.3193	577.5820	425.0608	355.5245
169.0672	166.7150	158.4781	456.1469	336.3790	492.5694
184.0171	179.6586	121.1924	212.6602	404.4797	327.5110
157.6776	125.2254	166.5231	393.7227	218.1656	365.4405
117.6890	165.0100	114.8247	256.6440	435.1767	254.9609
202.4502	111.3444	112.0261	588.0086	207.4246	228.2827
157.1668	121.0286	146.6816	380.0220	322.8186	357.9745
157.9140	166.7841	204.5232	382.4056	429.7331	494.7192
190.3750	122.4395	159.2668	375.8941	194.2803	435.7146
145.7512	137.5756	141.9009	250.7867	311.6658	240.0379
144.9829	174.9803	158.3679	271.2305	416.2372	244.5847
198.9448	145.4347	137.9328	464.7656	225.0699	404.9344
207.6705	163.1884	122.1682	562.7259	368.8947	264.8831
186.0700	190.1871	116.2815	613.9242	478.7163	237.4548
203.9150	173.0596	198.5878	288.1437	469.7272	582.1848
141.7057	218.0737	136.8530	511.5401	454.9750	452.4409
144.3697	160.5886	140.7794	459.1058	416.5945	205.2025
185.0685	176.1924	150.3130	319.0900	520.1522	321.1400
139.0538	139.4769	112.1909	497.2127	284.7325	229.0316
150.1739	221.2163	141.7496	396.5657	656.3483	388.6101
217.6835	177.6914	119.5415	682.5108	424.7027	203.5620
199.8754	120.4581	118.6050	605.0039	225.3285	314.5226
139.2918	185.4566	158.4824	241.7803	463.9134	307.0458
155.1405	205.2829	150.7832	379.9241	618.2000	292.7829
131.8701	152.6776	132.4124	134.2537	353.8559	304.7570
112.7159	143.0557	131.5800	350.0251	382.4130	171.6631
146.4214	210.4907	148.0036	118.4684	655.4840	278.6414
147.0173	118.0280	149.0190	372.6930	187.6249	465.8936
157.6627	177.1409	123.6920	389.4654	609.4388	197.7412
179.0432	131.2438	211.1288	266.8219	307.8989	731.4336
155.8967	130.5363	183.5821	448.4770	155.3524	478.3065
191.6216	163.0186	155.5203	596.5299	289.7782	489.6596
150.2772	157.0014	106.1106	353.3448	449.1774	223.0168
206.2243	159.6930	146.3848	562.7659	330.6983	268.6089
215.6806	192.4462	120.7174	549.4571	511.2565	228.5924
147.2058	122.2486	139.3193	322.1090	277.8411	215.3464
156.3616	189.4166	182.9957	339.6585	587.3020	609.5551
182.8474	162.8452	191.7964	432.8124	466.9101	637.5129
149.4204	154.1295	147.5377	488.8116	366.0168	500.2732
132.3031	112.9961	166.8971	354.6167	306.7353	392.9479
126.3569	166.3350	180.5947	301.6382	541.5376	621.5319
152.4045	157.0284	133.2651	381.4337	516.3412	387.1992
107.4051	184.6222	149.9474	213.0262	408.7010	432.6447
177.5500	183.2283	131.5353	481.0407	265.1107	373.1197
161.2352	160.4481	165.7042	243.3551	542.2353	420.5755
185.7691	174.9637	125.2337	554.5678	537.0491	447.5465
220.3763	208.0210	94.5452	584.2792	537.6992	75.8139
151.8298	171.3334	111.2256	378.3065	399.9899	187.8045
121.5642	124.9008	141.8031	279.9180	207.7440	419.2105
146.3947	155.6362	129.0596	410.9720	423.8964	239.4377
141.2512	139.5722	105.9548	388.5340	298.7727	218.7509
122.1153	131.8290	135.9159	344.5520	345.4525	439.0389
193.5655	138.2646	192.3530	579.3618	535.4317	596.6962
175.3902	127.3978	131.7484	173.3749	309.3617	328.7825
146.0540	141.1542	132.0269	356.4457	323.5301	391.4050
186.2405	165.1093	170.1685	619.5493	507.1810	591.8999
197.5109	191.4252	118.5442	499.3211	570.5248	276.4655
157.1856	131.1979	162.3942	341.9987	192.0449	601.0909
139.3184	145.7998	128.8536	503.0225	234.5494	446.4781
138.3191	133.3303	192.5283	260.2456	219.9663	622.8786
189.8488	125.7559	131.9309	486.9467	445.7874	318.6633
199.5436	105.8954	124.3407	547.7383	188.2182	423.9550
202.3234	248.9168	136.6580	306.2129	669.5179	243.8373
136.9355	134.1314	125.4597	249.3530	335.9512	74.1297
151.5756	188.4616	138.2133	255.7227	586.4309	175.7240
163.1750	152.8188	197.9917	455.8724	351.3817	565.4658
132.5213	148.2699	136.5971	351.7454	190.2120	413.6998
138.4990	145.3105	138.9390	274.2883	434.4975	323.3575
174.5292	144.6420	159.3082	352.8574	317.2522	257.1071
179.9752	141.7527	147.7246	469.0026	296.1613	420.2887
133.0384	164.8898	134.6363	275.3395	503.4940	346.8684
213.6487	152.3483	138.4053	517.7459	294.1624	307.9632
182.0712	118.5653	153.0988	440.3366	239.2252	363.9353
141.6444	168.7391	120.4122	374.2415	314.0857	365.4911
129.0062	186.4511	188.2193	248.3049	392.8105	578.5394
128.2499	132.3208	145.0024	227.6027	179.1069	284.4733
175.1662	148.0261	116.6471	435.6207	421.4549	258.5807
131.5009	217.9331	116.0544	289.8123	641.8104	351.5161
193.7567	187.8723	149.8143	474.0170	604.4982	544.2977
136.9273	154.0445	128.4267	294.7694	275.3922	284.4665
101.1744	121.1747	119.7755	232.4911	233.9862	266.9377
158.3927	200.3305	117.6243	348.8953	465.4045	287.6662
188.5858	163.6884	99.2214	561.7669	248.5527	170.1469
190.0360	128.6959	143.4765	400.8598	360.3288	430.6807
147.5326	177.9305	147.8268	397.0459	351.8152	351.7940
195.6821	131.9100	109.3524	457.8998	338.5774	324.7257
251.8942	141.6655	102.1707	790.5084	300.6187	89.0006
105.3804	198.4626	137.9153	203.2515	567.1051	363.6492
200.0703	175.8475	151.1913	478.6593	507.6844	431.4334
238.9220	123.5786	145.7691	503.6969	319.9561	184.4843
156.9333	150.2480	106.9094	421.7154	346.5881	146.4099
126.0909	163.0283	157.3954	364.8690	225.4805	389.1038
156.0138	127.7751	128.6728	472.2787	111.6322	346.5068
154.1297	173.0378	122.6417	311.8373	337.2139	358.5550
130.3337	116.9480	118.9095	351.6641	212.3120	226.6225
146.6041	146.5505	128.9540	170.2694	417.3840	336.0055
186.4417	151.3401	158.5840	372.6170	400.3341	272.9686
155.1243	166.8993	150.2668	373.5113	445.0918	435.2675
168.6892	151.2094	114.6604	364.4067	354.3275	151.4856
186.3406	146.2494	143.0760	581.3912	408.9413	284.2810
169.0475	148.5191	154.1757	333.6786	335.4502	271.8311
220.3974	134.9228	153.7728	717.8821	94.0704	302.4000
216.1258	136.8820	128.4945	649.7695	168.3017	246.8931
219.2035	133.2262	165.8968	607.5759	377.6838	532.3261
170.4471	134.2686	141.6084	477.1405	416.9114	431.8016
168.7830	143.5756	126.4403	512.5015	408.2752	278.6141
145.7142	113.1922	147.5492	267.0535	164.6731	369.4366
125.0540	191.7713	149.5439	155.5106	485.5082	416.4398
166.4836	145.9151	134.7447	515.7997	325.3423	493.3328
227.1355	149.3883	146.4071	665.1954	474.6180	348.4521
187.0999	133.8813	127.9264	443.4995	437.7463	347.8252
120.8370	181.8882	126.9634	281.6101	522.0135	236.2568
114.7956	151.7527	117.5550	253.8577	212.0174	121.9394
144.6682	225.1277	160.5644	174.0637	570.7531	380.6463
207.3101	134.6802	164.4612	511.6457	296.5500	570.4913
119.8242	193.5731	124.6441	138.3101	476.7477	258.4994
188.0020	168.3894	113.2145	586.4104	398.6098	332.7790
163.6631	124.6444	157.8705	413.9060	310.9925	327.9099
198.6003	196.5184	105.4357	612.7990	486.6388	228.0303
201.9693	112.1262	137.9132	536.9297	205.6004	425.0476
139.2380	122.6763	117.5946	138.0995	414.4328	115.6427
150.4033	153.3411	140.8172	205.2777	367.7849	399.3117
124.8635	144.1931	166.1659	269.4739	373.8724	429.2180
137.0423	172.3102	189.3510	376.4711	448.3167	552.2319
167.9940	146.0038	141.0163	483.0828	261.2695	209.9473
178.5508	118.4335	179.9914	468.4198	223.1763	567.7156
118.6253	148.4777	117.0212	96.3720	163.3284	352.9823
139.3487	135.9788	129.8796	236.5200	356.5239	351.4204
191.7773	157.9107	128.1680	369.2051	596.3853	172.7972
152.5309	154.0211	154.7574	411.2532	398.2585	318.7714
121.1804	133.6924	110.9694	299.6592	229.6893	236.6980
189.5759	130.7650	145.2911	179.7657	247.7692	298.0653
174.7745	134.0913	138.7783	388.7961	333.2301	290.1266
139.9896	116.5205	138.8732	254.6664	337.0400	217.2819
158.1467	110.5200	204.6271	522.7472	271.5635	548.5360
237.9599	115.6797	138.4554	578.3953	331.5958	72.1220
162.0828	104.0544	136.5123	441.5677	160.2103	265.0612
164.2708	129.5859	121.1358	516.3721	286.4512	186.6106
230.9483	147.4599	222.9630	535.2784	122.1096	730.3178
221.7156	155.8125	132.7760	644.6080	258.8597	285.9893
174.3580	219.0937	185.5175	479.3275	532.7129	569.1781
133.0579	182.3556	141.1593	321.2567	540.5051	392.7191
141.3686	166.8651	142.8300	392.8854	366.8513	420.0671
147.5969	123.6899	118.1328	299.9293	232.4118	307.6567
149.2701	122.6931	114.9631	412.1721	235.1875	379.4482
112.7519	200.4266	171.2695	210.8235	480.3416	559.3750
144.7061	113.9866	122.0158	417.7849	182.5022	221.8272
132.3817	171.1436	113.9185	230.6190	195.7487	309.3829
144.6857	196.1425	105.8096	224.1688	581.7392	184.9421
112.7813	131.5832	118.9878	224.6916	373.3272	374.5304
223.1176	131.4792	175.0772	675.6296	390.6149	382.2608
120.9305	150.9112	174.7972	367.8047	444.1054	526.3502
166.9646	145.2144	178.1153	338.1388	290.7178	552.5739
127.7137	147.4211	179.1643	99.6717	250.2746	602.7138
131.0678	155.2847	144.5476	219.1707	364.4002	389.3794
217.5032	151.0428	126.2141	605.2241	304.0756	390.4618
125.7226	161.7321	113.8827	197.6167	319.7421	295.2783
191.6963	175.4764	119.0550	600.8190	446.0765	418.7078
154.6906	176.5111	129.0552	454.7530	298.9407	208.1827
111.3704	148.5765	110.4482	191.7833	347.7195	234.4730
142.3226	211.0078	105.4832	504.0606	559.8905	198.1978
160.9589	142.4422	132.9475	366.3036	416.8526	343.9118
164.9198	128.1968	148.9584	433.9156	249.5671	273.3082
165.2478	192.5630	125.5488	473.7921	507.6592	219.6655
125.9905	131.2310	106.1991	314.7710	382.6351	280.0265
114.2920	150.8653	134.0464	100.6849	526.6510	422.1137
154.8207	158.7537	118.0924	402.7949	282.9690	324.3111
121.8490	172.4296	168.0743	313.9396	235.1865	421.7204
138.4194	129.5373	134.6056	475.8675	207.2137	339.0537
258.7290	177.6514	138.2160	777.9755	676.0282	257.3844
142.1192	181.3727	161.8362	324.4986	570.5744	411.3877
234.7422	178.1018	153.6388	643.2129	392.2210	392.4666
144.8450	186.6538	125.5443	365.4174	516.1455	346.1139
144.4596	150.0942	193.8066	281.7799	404.2245	518.1508
142.2154	143.3770	148.2485	201.7427	403.2179	433.9140
150.7164	163.7026	122.0615	285.5640	406.9489	184.5541
118.0525	173.2487	163.1762	257.8272	563.0176	251.5594
108.4416	216.8483	153.1811	285.4565	703.6730	264.4475
156.8412	174.0873	167.2420	322.5102	380.1509	363.6934
231.7890	180.3253	137.6195	671.2058	590.6410	299.2739
152.9925	197.9420	172.3419	406.6724	418.9832	623.5373
155.2343	118.1506	171.5372	435.8320	206.2128	409.8811
131.3667	141.8946	113.3564	153.2063	219.4434	314.5028
145.3548	125.8561	148.1675	116.3146	97.7011	372.7833
130.3870	170.0769	128.4727	320.2824	435.3424	247.9870
121.9391	196.6246	106.6582	348.9919	568.6981	185.9420
176.9922	134.6340	136.3984	557.8374	421.8550	295.6906
151.4461	135.7917	144.1923	290.8141	299.1170	399.6242
173.4620	136.9615	147.2924	234.5219	292.0170	314.0511
122.4622	134.2341	139.5046	270.0173	385.6670	306.3725
119.4046	188.2500	166.9812	228.3444	394.7309	283.3801
120.1123	188.6016	144.1093	175.2001	488.7735	248.3752
143.8864	133.2138	167.7822	405.0648	208.7213	508.1420
172.5564	138.7409	132.1741	361.7000	219.8855	450.8794
103.4192	140.7793	127.4911	202.9336	385.2791	387.6828
118.0610	125.6363	218.9226	189.6230	183.6628	517.3310
141.6666	142.0041	126.0334	273.6658	250.0125	177.8180
118.8024	109.8309	127.2353	118.4329	303.9479	212.8450
142.3366	119.8219	206.7984	336.7884	195.9455	635.7423
210.9645	135.7519	186.2889	469.0933	280.0873	553.1040
185.9994	121.0633	174.0020	333.6504	334.3846	358.3180
163.6773	147.9910	127.8883	294.0044	303.0482	190.4424
142.3460	131.6631	138.7227	353.5083	263.8359	211.4153
123.7484	129.0018	213.6599	258.7240	369.6797	733.5175
187.8987	185.8513	127.8314	391.2559	408.5161	438.4231
157.8917	144.0847	117.1662	365.0188	391.9384	315.8886
128.8412	156.1080	165.6438	285.9459	431.9024	274.7763
139.4006	128.4629	139.1064	393.2323	292.9930	437.7672
190.8990	184.2120	176.7603	624.0197	522.3870	567.0407
187.4534	132.3301	141.2416	537.6873	167.3829	464.7541
227.0118	195.6707	167.7124	576.0848	504.2231	398.7794
185.5570	154.6542	149.9167	501.3174	366.0018	412.1779
166.2270	113.7365	178.2444	520.7523	227.4486	441.2839
199.8803	127.3007	123.9266	491.8930	219.9035	323.9424
158.5391	139.4009	150.3252	433.0608	443.8708	269.6778
135.9665	195.8788	127.3143	267.1081	577.8058	353.9789
162.2909	127.5629	169.1974	369.5924	308.1519	430.3708
216.4863	174.8089	141.0379	623.3080	620.2815	375.8473
116.2003	146.5748	159.7065	223.4961	317.3902	448.3836
207.4024	207.3335	168.0315	406.1562	511.4489	402.2172
165.1141	147.0967	115.7274	431.3363	189.5131	350.8341
240.2337	172.4700	174.1341	711.9386	594.0823	423.5697
147.5444	142.0934	145.7351	269.2746	311.6125	415.9699
176.9312	132.3798	145.0756	410.5975	217.6317	333.3349
153.7252	138.9874	146.6765	320.2027	389.0141	298.8936
114.1942	150.8631	154.9589	256.8448	331.4614	492.9836
128.7224	139.8443	143.2002	416.9738	197.3944	272.9550
166.9154	212.1325	144.6057	364.1104	608.3312	505.5589
122.0166	146.6270	125.7412	382.5328	474.1659	115.2970
156.2772	119.4320	171.2122	367.8114	127.3705	346.9919
239.3958	142.7622	133.1216	669.0534	290.3302	203.8827
149.3683	136.3230	187.3080	449.9710	367.3218	532.0592
150.7518	141.5917	111.8371	215.3252	472.1255	310.4610
180.5476	142.1799	131.6171	388.3062	356.3732	205.3695
237.4667	114.4770	129.4124	630.3711	188.8494	379.1633
210.6394	180.4035	116.3406	546.6417	531.1251	336.2811
141.3275	187.9664	135.8923	308.7076	488.0870	449.5040
132.1804	224.5671	102.1671	233.2381	573.8772	306.2793
137.0602	221.4634	106.9295	242.1732	712.2031	182.6039
120.7774	191.6699	128.4265	290.4920	612.7960	276.9788
138.3129	176.2630	139.1408	282.4581	607.4294	271.9366
124.9957	159.2849	198.6038	224.3903	302.6345	587.6967
126.1933	142.5588	126.8224	108.7171	322.2527	470.6346
235.3370	132.0008	165.5329	546.6681	265.8376	458.7573
155.7310	240.6155	195.8612	364.0608	628.6763	417.5981
166.7391	132.7091	104.3231	370.9245	310.9809	143.1830
179.7747	157.4453	108.4805	582.7145	261.0386	236.9654
151.9142	104.4469	155.9174	491.2828	217.4400	241.9200
136.5144	147.2013	146.4856	198.9387	339.4093	245.0885
164.4250	172.2544	127.4138	269.8928	269.2658	312.2296
142.4013	106.6877	172.3737	400.6773	146.6560	420.4323
177.9979	147.8439	150.1152	363.9857	418.1628	234.7729
133.7312	217.6137	126.0200	355.6593	609.5970	451.4139
185.8677	115.0579	137.2445	460.4909	312.4197	340.6575
223.7085	134.5448	157.0707	468.6579	298.4007	348.6947
128.1299	168.8219	177.0925	297.8358	569.7098	508.7188
159.7912	173.4801	160.9607	410.7440	299.5959	492.4322
215.7688	154.9537	135.6155	575.3781	412.1470	276.6802
125.3642	161.1949	109.4792	265.5794	345.8543	284.6280
175.8738	111.1094	103.7139	422.0583	230.1724	205.3118
148.3213	100.7370	167.0077	421.6496	203.8706	459.5448
143.1082	168.3148	138.7940	336.0069	471.9552	319.7508
123.9636	111.6720	148.4685	286.6899	280.9472	239.3211
175.8125	149.9564	126.2279	507.4835	479.2268	222.1041
230.7344	137.1411	146.1740	606.9319	242.5503	408.3440
134.6983	137.0860	143.9996	264.3594	183.2155	265.6850
111.4866	148.9624	150.6330	175.3097	481.1913	236.0718
193.6851	189.1804	127.9745	494.7124	558.6642	272.5510
167.3937	203.9876	111.4416	490.3538	611.1747	241.3235
116.9574	146.2742	166.2589	342.4643	410.0483	428.7892
227.0632	111.3805	162.5835	400.6885	412.3354	351.2787
179.8281	207.3979	148.5534	351.0593	524.1690	305.3034
111.0654	230.6731	166.0819	267.2035	574.3152	513.0004
234.1134	110.5762	131.1454	641.8215	272.3738	271.2925
212.2974	172.1286	146.2531	600.6082	531.2277	463.6221
154.9578	134.5707	149.8088	273.7008	313.7306	476.8153
225.8340	131.9720	151.9911	608.7845	405.8311	428.6383
136.7322	133.6921	207.5636	323.3839	429.2801	395.1340
171.2356	178.5850	126.1206	270.3405	636.2971	203.9295
103.8710	132.5666	141.1190	328.5076	320.6128	377.4987
121.0999	121.8830	150.0190	292.2832	183.5896	381.7918
185.6497	158.2675	148.2176	396.1317	390.2738	331.7996
126.5206	170.0941	127.5520	250.3516	469.8112	380.3864
211.7564	131.0753	202.3528	592.4500	281.2980	657.7887
162.3367	132.4048	167.0001	472.5514	281.0926	515.7102
127.9527	165.6888	143.4414	56.7977	541.5372	419.6129
194.8257	138.8285	130.8176	636.7317	270.1473	283.7464
138.8339	157.7581	224.7822	309.7266	323.7810	684.2682
173.4122	171.4909	134.1603	299.0870	540.1348	228.2796
204.6643	200.7328	167.3100	537.2317	430.1936	578.1855
158.2127	104.3582	175.5979	400.6793	299.8450	536.9789
140.8800	119.7635	148.2703	338.0102	233.5357	505.2311
138.2808	241.7728	126.7727	269.4837	732.2316	311.6913
137.3632	131.1996	136.5074	348.0517	294.1293	273.8641
160.8620	154.4405	120.2834	483.4077	416.0630	256.5130
175.1666	135.2122	142.7369	439.6438	484.3978	236.6771
153.1805	170.9332	132.1829	482.3674	386.3444	290.3068
194.8803	194.1330	211.0770	540.0805	543.1095	542.7419
189.3884	160.4156	111.5158	376.7446	481.9080	259.3883
211.4002	169.7860	162.2920	483.5251	545.5176	366.3863
164.8217	139.3484	141.1045	456.9636	152.4983	395.7025
201.3351	167.2929	179.5590	337.6898	394.5887	527.9531
222.8961	148.5506	205.5900	505.3981	372.3029	645.1211
152.1641	162.0964	142.1259	262.7804	410.8689	296.8378
168.2635	109.2511	147.6212	481.8499	120.0380	386.8537
153.5307	237.5809	135.8285	320.2648	529.3341	397.2016
144.0655	144.1868	138.1023	316.6920	185.0862	322.0019
160.7374	133.4311	133.9938	480.5268	190.9779	377.7735
156.1352	127.9628	159.3119	310.1200	318.4077	302.4705
153.6135	137.8434	162.6168	233.1326	408.3765	327.3949
215.6107	193.0405	134.5559	543.5276	497.5398	302.4240
135.7316	140.6586	104.6190	346.2062	260.1060	112.7649
155.5787	124.6671	125.4048	236.5470	320.8565	230.5380
181.8835	143.1142	123.8602	481.5982	380.6910	353.2661
180.8400	149.8773	143.9421	415.7371	388.6205	319.1916
145.1120	130.3904	165.3234	494.2350	186.4305	334.2084
145.0856	147.1125	151.4146	412.1188	449.2252	391.6458
211.4162	157.8316	170.2669	731.2551	311.5749	475.3777
143.1547	146.0540	144.7296	160.7107	378.3363	308.8200
141.5337	123.8667	111.3003	536.9942	277.6946	145.3475
157.7891	204.2537	166.5397	399.2714	624.0725	503.3660
125.8804	130.7730	131.2808	341.9528	431.8956	401.3078
161.7882	186.5960	149.3542	292.3813	481.6711	568.1052
160.9390	124.0356	115.8309	339.3516	357.3326	283.9134
146.4972	151.9621	167.8318	395.8960	507.5823	379.9983
116.9029	129.2834	121.8654	292.7198	415.8044	210.7670
189.8842	200.5231	160.5469	531.6900	505.2718	451.4371
129.3342	114.2349	166.9241	137.6734	272.6734	514.4159
130.0100	146.4228	137.5698	154.4366	357.3914	198.1908
150.5523	140.0087	127.5118	333.7175	177.0711	367.0160
130.8140	174.0729	159.3781	434.6970	534.1256	193.5400
130.1101	150.2691	181.4651	313.8951	448.2348	608.7222
154.1191	180.8995	201.1030	389.6023	597.5559	574.1952
156.7864	122.5218	132.6486	413.3536	388.6832	165.8421
179.8684	171.1397	128.2158	360.2032	282.3853	373.6601
145.4012	146.2073	104.3758	189.9533	351.5006	249.7663
148.1109	146.7660	145.1888	332.2983	254.5231	375.8749
182.2809	193.0848	141.9645	451.7022	511.6151	408.8206
195.0719	127.7958	151.3194	496.5890	290.8812	495.2489
124.1824	141.7763	136.9703	127.5409	300.0092	327.4866
170.1819	151.5752	151.0225	489.7124	150.9766	520.2149
189.2330	181.1074	150.5331	507.7069	441.7070	316.7284
124.8497	119.8438	154.8138	263.5135	281.8942	435.3471
221.6547	158.4890	156.4953	681.4240	447.7916	435.8892
189.0320	143.7729	198.7983	535.8489	564.5558	387.0368
100.7991	170.5944	179.8135	97.4284	369.4373	445.1068
172.9679	135.9676	114.7178	448.5625	228.4498	267.0057
140.6008	136.0738	110.9533	378.0541	324.8314	186.8295
170.2841	131.0814	138.8360	252.5901	293.8784	196.1312
201.2873	119.1996	116.4600	554.6678	210.6253	299.8573
136.4593	209.6445	166.7284	258.6742	622.4596	373.0724
129.5589	168.8021	177.3133	243.0185	308.7626	556.6998
203.0712	208.4833	121.5921	663.9257	567.9267	161.5957
189.2167	158.6806	131.2416	538.4463	521.0170	317.5197
207.0518	144.7211	160.4603	569.7014	274.8886	444.1818
115.7887	141.5342	143.7995	336.5229	307.3202	398.1058
153.3725	126.9320	121.2797	263.6719	310.2430	196.9073
167.7417	147.6841	126.6983	366.1558	211.8470	221.2825
125.1313	129.6806	140.3386	277.0280	314.9809	270.1402
131.2052	138.2305	143.1411	188.4954	248.8966	301.9338
110.6060	174.0603	160.3739	140.2598	549.6317	453.7611
166.3948	114.2143	155.8407	540.3084	174.1360	445.7403
190.9527	145.5016	175.5976	420.4148	495.4893	435.2099
176.2163	136.2537	212.6883	306.1827	338.0864	607.2997
138.0482	162.8859	147.1543	401.4038	309.2551	259.1228
125.5763	210.5937	164.2423	254.9321	462.0808	605.8754
181.8064	147.1339	151.1612	483.9353	518.1035	264.3327
156.5561	172.0228	161.0330	191.7770	390.1067	507.6447
150.2771	205.9470	158.5107	365.4589	666.5363	310.3081
198.1997	164.7601	162.6506	485.0492	565.5816	406.0259
156.1937	153.2578	171.2339	341.5799	462.7614	548.0400
145.0503	198.3764	130.0380	258.3951	462.0340	288.4667
138.8529	203.5162	137.5601	220.4280	417.7224	398.3992
149.5786	159.9281	105.8890	329.3272	414.4374	266.6548
187.7960	107.7209	129.3713	446.4867	206.0415	326.2255
256.9002	120.4757	205.6193	554.4721	304.4775	644.2638
157.0221	181.5796	112.0248	226.2806	432.9123	271.9936
160.5222	125.8977	166.0680	389.1079	339.7505	433.9845
139.5021	129.4237	104.7270	371.7257	376.6779	99.2839
130.1917	127.6218	146.6629	421.1753	229.7857	439.8243
183.6135	168.8870	151.6155	514.0428	410.1619	331.6114
160.9678	168.6836	158.6145	527.8435	509.8130	269.6673
120.1015	141.7197	116.0655	255.6067	454.0922	147.0050
132.2367	183.6576	132.6013	403.8971	391.6636	267.1526
180.0714	131.1000	156.6966	477.1083	327.3962	409.6056
104.4706	122.8120	138.8289	60.9612	241.2640	396.3275
132.9380	125.0267	203.1177	140.8067	377.9515	601.8374
179.2163	154.2612	167.4162	301.6531	456.8388	307.6874
146.5805	127.2310	162.7144	357.0333	167.3300	409.1873
111.8721	165.5721	130.9369	271.9114	373.0345	285.0294
175.6045	162.1533	161.9776	474.0668	359.0669	414.8914
144.3962	129.0049	130.0791	513.0774	256.2588	213.9773
142.4205	209.0852	160.0459	398.1489	543.9192	357.1174
140.3957	176.0480	181.6325	237.7401	422.8734	438.7006
239.7202	119.5316	140.2230	701.6838	306.5370	512.0389
159.7996	154.6061	217.1112	571.1713	328.4707	569.0338
213.7289	187.4056	116.2556	717.3681	542.9798	287.5938
159.0270	182.9566	140.6254	259.5393	333.4364	426.2659
144.1772	130.0989	165.8211	477.2352	274.5975	494.9591
212.6564	138.8141	144.8437	457.5129	304.5658	403.4566
191.7313	143.0301	187.2572	304.2276	465.8959	576.1998
184.9751	184.5904	168.2636	298.5046	528.1099	435.3879
215.1819	163.1562	135.0864	445.6386	324.6953	343.2718
139.5003	142.6822	165.1258	501.8628	317.4595	409.0055
128.9819	147.4502	109.4044	225.8146	427.2512	299.8639
138.1206	145.4239	157.1430	450.9777	411.3332	339.9699
184.0086	140.3816	117.6320	454.8845	530.4572	304.3678
133.1797	141.4094	103.8752	404.4887	335.3667	251.2721
170.9645	144.5612	164.2904	445.8591	471.8555	430.7058
193.5296	143.5860	114.0074	570.3121	401.7210	231.1952
106.6528	167.1688	121.7355	356.1778	449.7502	230.1813
173.7814	170.8661	131.3168	486.9369	275.4518	201.1409
167.6713	123.1795	145.4760	552.0487	69.5525	364.8446
125.4538	170.0679	135.7571	273.9876	564.6577	203.0801
123.5724	110.5078	159.1567	318.8162	242.3883	474.3406
145.2686	156.8984	169.1653	309.0248	331.8264	462.7845
126.5705	141.7792	134.0074	325.8625	232.5447	287.2547
222.1601	176.8180	128.7698	532.5442	455.0571	376.3818
131.4939	109.6850	143.5846	244.5422	266.2004	329.4529
214.8232	142.9764	130.9979	440.9207	491.6806	453.1306
127.2736	168.2063	164.8273	139.6924	500.7266	517.6771
133.3697	142.0572	105.3583	329.6353	281.6211	247.5168
190.7562	144.9435	153.5287	397.0001	277.9237	382.4623
190.3983	187.1996	145.3922	544.6600	482.2233	273.5613
185.4129	113.3178	123.2918	456.8776	380.7532	264.9787
105.8047	160.8083	152.8472	234.7645	194.3663	194.0924
180.3422	115.4262	118.7187	311.1706	86.1531	277.7650
163.3733	116.9183	181.6389	435.8232	240.4935	498.9739
150.7278	162.3494	115.5816	340.4893	310.2759	355.6687
132.4918	128.3117	136.5421	369.4139	420.6715	248.5586
175.1994	147.9817	153.5609	376.1841	372.9977	438.3724
133.7347	146.0788	129.9939	258.2930	288.7966	399.5950
178.6134	122.7727	121.1678	488.5626	302.1985	291.8416
129.8596	164.9519	114.2181	285.0978	519.7803	227.4687
156.1646	190.2267	166.9423	427.4531	649.4432	525.4846
152.1264	139.0446	181.2749	437.2184	319.6530	506.5297
142.0198	155.5133	168.5814	300.4530	352.3247	426.2864
128.6978	200.9239	148.8798	280.6959	580.2106	397.6789
174.7656	181.8153	171.3537	326.9490	473.5131	434.6829
169.7138	171.2676	133.2940	421.6555	506.9744	195.7611
154.9961	151.5968	120.4099	411.1090	317.9969	190.6383
155.3600	191.2576	160.6277	165.4909	603.5110	397.4667
183.2433	117.2103	124.5764	224.4730	342.0680	422.3647
120.4306	170.4736	184.7043	166.6480	473.3415	546.3578
173.1102	149.6748	177.6747	394.7656	423.1854	543.2344
166.2931	135.6481	113.5724	262.4154	225.3325	330.1705
140.6693	163.9414	145.6632	310.0469	366.9725	341.7929
159.7708	125.6668	124.9034	384.2676	243.8971	270.3335
146.5422	170.5275	119.8794	359.7142	430.2777	160.5746
123.7982	123.3527	141.3261	271.9672	324.4196	451.1803
217.4303	157.5954	117.8480	750.3991	478.8890	306.2348
173.4317	213.5278	152.4457	395.5451	592.3168	440.4596
141.0742	196.4525	154.2051	181.0361	661.9125	305.1779
234.4258	153.5199	144.8746	453.9600	321.5569	281.5217
170.1053	135.9777	112.1318	513.1461	225.7626	170.4963
174.5352	148.6634	181.7809	313.5785	314.1980	560.4266
176.1323	160.3487	183.4166	329.9838	254.2558	363.8741
233.4876	144.0141	146.1310	680.0336	344.3224	370.4118
178.4832	159.3200	120.7141	498.7356	377.2980	107.5796
186.7881	142.6269	150.0268	580.6970	293.3485	404.4178
200.0120	163.3226	165.8657	719.5775	411.5840	579.3112
164.2123	154.6743	174.3254	458.7822	299.4429	616.6338
129.2771	193.9931	171.7300	270.0951	523.8248	530.7293
182.2523	178.3212	144.5844	510.9127	514.0151	228.3845
192.9530	124.6976	156.5607	567.2412	260.4748	499.2039
228.3326	199.8197	149.0968	630.4372	476.3115	433.2412
137.5691	153.4027	119.0785	396.7647	344.2885	204.8767
174.4457	171.6485	123.9466	419.1502	480.6860	331.1130
208.4412	179.4129	120.6167	509.9499	454.7258	271.3250
174.4429	156.1895	165.8255	579.0445	481.4958	493.4814
183.1659	197.2561	148.6089	418.3416	594.2300	429.4914
157.0251	111.4362	139.1237	222.3219	177.6525	397.4228
193.7389	139.6218	151.7978	431.2126	397.5606	417.5540
213.4711	164.3911	143.9603	426.2029	448.4892	286.0368
175.9000	126.3482	117.4148	133.7236	369.5517	207.6444
179.0338	116.0604	166.1319	420.5150	234.3940	389.0311
131.7961	170.6028	127.3370	247.5724	410.4903	231.7627
128.7661	141.7511	145.7445	283.0104	319.6843	381.0727
182.1527	185.5393	157.0769	468.3835	511.1653	353.9683
142.0736	121.9020	150.4559	284.2108	280.1732	448.9205
184.8639	150.1739	160.8372	384.2980	262.6031	453.0086
182.3415	156.5919	122.8250	582.0081	355.8655	319.1128
170.1954	190.0372	117.6119	305.2539	478.7010	272.1691
179.2128	160.8891	188.1118	317.0945	387.8694	515.3605
179.0090	144.2071	137.2782	222.2701	453.7999	388.9342
224.2152	148.1422	117.2242	693.1361	266.8135	225.7460
121.6334	157.9168	124.0582	278.5391	359.4857	390.0074
143.1605	110.7832	127.4009	354.8084	175.9594	311.3888
202.3650	183.0873	169.7021	492.9778	472.1270	599.0600
143.9641	153.1879	137.8745	414.3135	387.0694	269.8295
130.2043	161.6281	124.0811	266.0488	363.0238	261.8328
175.4440	191.4779	162.3712	432.7918	450.7064	446.5596
153.4376	178.9112	158.1171	403.2365	422.0309	550.9393
129.8945	128.1389	133.6931	438.1143	303.0802	356.4520
156.5355	192.3691	166.5225	335.1621	596.5283	146.1406
148.7773	217.5743	155.0179	303.0380	789.0605	416.2171
180.8362	128.8539	136.3568	581.7193	236.3479	235.1521
177.5022	221.0650	141.7932	454.9639	666.3105	467.0165
140.1105	207.4075	165.7436	233.5784	545.5922	487.9365
149.7343	222.1543	219.9221	264.7238	517.0037	613.1396
153.1176	131.5296	148.8632	427.0051	314.2017	461.6894
140.7040	165.7078	131.2299	204.4803	376.4719	387.6079
124.3674	179.7133	126.1151	366.4257	380.6442	192.1687
119.3477	207.6330	161.4918	149.0297	608.9423	386.6324
129.6359	212.4319	121.4921	247.7652	651.4716	240.6028
149.8417	160.1678	145.6651	312.9790	390.9547	253.7211
149.6355	140.6769	142.6486	496.1131	452.8965	334.6753
153.6271	160.5821	115.7417	393.8884	388.8250	272.7811
107.9155	145.2628	169.9110	284.0212	557.6145	361.8327
149.8338	133.2553	161.6053	208.4307	335.7661	448.1805
190.5374	142.4089	186.3590	340.9211	283.7813	471.8425
179.2834	214.5692	157.3015	545.4526	614.0175	328.0245
167.0364	203.4013	115.5531	426.5355	601.2315	252.9730
146.2484	217.8333	149.6071	352.9007	478.6576	391.9853
143.2360	142.3643	143.0597	458.9198	452.4795	517.3172
117.3426	161.6835	112.3877	177.7606	434.0379	311.4279
178.3187	206.0495	122.2482	441.6668	497.2768	171.0279
142.2423	144.6176	144.9037	425.5139	342.8699	329.2236
164.5016	172.9304	91.8549	367.8192	383.8323	97.4604
207.7186	202.2206	119.1649	594.5021	506.4162	260.3974
162.7467	203.2243	125.3980	450.5118	506.4713	404.3926
168.7167	178.8549	124.6600	360.7872	478.5367	258.9057
187.7056	145.6759	159.2716	449.9007	340.7334	418.1444
121.9324	168.5100	128.8104	217.5569	560.2039	293.4486
157.4682	139.5332	179.5387	544.9986	443.2289	449.2174
172.2232	160.3097	138.5857	357.8430	424.4134	221.7207
125.5256	173.0952	169.4392	228.2403	592.0760	440.0023
170.7525	119.9244	127.3284	217.7968	275.8708	335.1164
130.6130	150.7672	127.1783	212.2109	477.8760	371.5242
144.0933	113.3269	128.4863	237.5436	302.3236	319.0420
146.1451	167.6873	133.4577	434.4455	391.3132	420.7622
154.2749	147.4668	160.8259	275.5254	244.5159	512.2829
183.2499	193.9027	185.2923	532.6900	526.5156	499.9192
149.4832	151.2010	117.0100	78.5017	311.1146	243.1446
205.0884	181.9263	132.9100	404.2823	566.9414	353.6370
172.7507	171.7933	134.7100	411.0086	500.1766	154.0241
114.2698	106.4299	120.6227	449.9220	210.9840	242.8185
176.5335	153.5404	141.0662	546.5936	348.8666	349.9836
198.9146	161.2375	181.0004	531.5117	341.9572	426.4390
137.4276	175.9980	195.8460	319.6201	696.9349	602.7098
135.7548	154.0320	127.2664	241.6766	518.0571	364.9783
157.6754	218.8917	137.3770	366.8476	641.3005	439.0390
123.9358	142.6212	150.4966	312.0810	444.3811	471.8020
133.4634	141.2766	155.3839	339.5021	232.2704	379.3613
274.6489	140.6357	158.2450	688.1351	316.3649	387.4430
143.0901	124.9010	120.4385	420.1552	247.7894	278.2228
171.7783	176.1191	130.8773	550.8305	384.0384	339.3192
130.0596	202.0671	165.0273	307.7984	664.9140	410.5676
191.2861	176.2217	134.1909	429.1489	360.8538	322.1501
197.6851	133.3350	130.2932	382.0613	272.1171	444.6569
132.2507	142.7692	170.1358	218.4236	398.7997	509.1160
126.7001	131.4521	141.2655	79.6507	404.0731	381.2044
134.6745	163.3077	93.0112	336.6033	575.9151	129.3836
178.3346	125.8119	132.0316	437.6431	244.3327	362.6477
160.1123	141.6060	139.8999	390.2364	239.3142	407.0611
120.7873	179.3933	178.8661	214.9579	486.2430	468.6763
128.3296	166.4745	135.3204	236.7683	470.6467	276.1986
173.1675	177.4359	141.1140	352.7976	549.9963	398.3360
221.2787	132.3540	183.1345	792.9223	255.1869	539.3821
148.8387	145.2830	131.5187	321.9490	285.9115	316.5247
233.8187	196.9459	150.9908	529.6672	613.0395	237.6310
214.0958	99.6786	116.2574	510.1326	188.0530	383.1318
130.8227	135.1655	132.2985	265.7319	289.3077	386.5248
178.9372	159.3487	113.0707	388.5906	516.5968	295.6870
168.3787	179.2430	165.3987	373.4178	640.7617	511.8021
130.8273	138.9184	110.3408	299.4894	389.9518	274.7442
196.2726	158.9690	155.8004	511.2501	491.5166	414.9012
202.4717	139.7860	166.9793	482.4221	388.6117	498.2975
108.2325	139.3862	161.1562	211.4802	267.1805	393.9995
107.0909	135.6185	111.4105	163.4521	341.6051	137.4230
149.9002	165.2904	118.9267	241.9986	441.3494	182.3624
142.9044	216.3190	183.9886	149.0026	620.0037	549.9569
217.8648	114.1233	108.1868	553.0240	167.4079	304.5074
166.6364	143.9168	126.9879	259.6311	333.7146	347.5352
206.8914	139.3072	117.1558	506.5233	388.0474	305.3599
128.8834	126.5753	184.7699	405.6528	330.4015	478.9031
184.4950	179.9465	132.2551	568.7630	448.7898	423.5626
114.2910	164.2670	140.5840	347.7983	394.5148	263.9807
170.7960	118.8500	118.1841	401.4453	292.3193	202.2223
146.3263	148.9301	173.0218	201.3953	438.2125	472.3162
150.6972	131.5698	109.5211	381.2242	296.8919	129.5706
213.6156	170.8774	128.3277	692.6696	439.3354	178.6307
185.6542	147.6151	157.8158	380.2404	275.4562	463.5134
197.2254	117.4150	130.8494	557.4548	109.8237	288.1034
193.3573	147.4924	143.2971	493.1271	334.0882	442.7819
135.1532	167.4880	148.0233	189.0012	368.8759	280.0682
128.0612	183.9590	215.7227	154.3809	471.1812	545.8644
114.9699	167.2458	153.7409	364.2465	446.5098	195.6779
176.0701	138.2160	167.7733	403.7951	341.2392	450.5513
155.2540	161.3177	114.8620	164.8024	377.8118	240.4978
101.1168	179.5573	117.4547	232.4258	555.2674	358.6190
230.8430	130.2393	144.4556	356.1134	360.5924	352.7048
168.7638	145.3096	190.2111	486.9799	231.3598	544.7461
160.5591	189.9080	145.2146	398.8481	513.3733	364.1870
185.9430	178.3169	153.0715	529.7721	540.2034	401.8064
160.2788	124.5037	131.9811	321.0761	371.3146	380.4291
149.0024	107.4060	137.5160	373.9378	281.9147	328.9187
146.5581	158.9702	119.7586	416.1644	264.7391	124.8376
134.5661	134.6159	109.3371	274.6839	339.5244	85.0095
166.4041	162.0874	119.7690	186.8287	294.6942	338.5708
216.5151	142.4502	181.7770	688.9538	278.9798	617.2362
155.5225	179.2607	173.6719	170.4588	513.8877	538.3681
217.4834	155.4527	133.9279	600.2972	435.4384	114.2676
116.4934	164.6836	126.7037	241.3612	323.5139	264.5674
124.5356	126.8427	142.6632	291.8118	226.1191	280.9227
139.8634	182.4280	200.7849	353.5770	501.5009	617.9541
180.3216	196.9792	105.7791	248.2467	608.4560	313.6566
128.1058	139.4280	119.2730	136.1799	252.0059	259.6568
164.7502	147.4090	137.2334	522.5138	368.6847	443.8977
131.1441	226.0955	149.6515	177.8795	675.3854	341.6537
131.4025	222.3282	120.1649	304.3021	545.1589	258.1336
167.3190	177.5176	156.3028	325.5695	407.7431	580.5623
176.4984	153.1316	199.5668	451.5792	394.4684	571.1267
163.0783	178.9578	127.0236	520.3188	432.6378	286.5513
133.8866	117.5117	160.3847	417.5690	113.9072	345.2575
166.5459	117.9445	160.2013	375.5046	237.8959	523.2335
152.6980	101.3476	129.3291	289.7527	147.7419	337.4059
170.2052	151.4861	108.7686	424.6541	414.0979	55.7860
126.1470	150.2751	119.6811	333.7541	490.2898	300.1853
111.6146	100.3419	140.8225	201.8495	116.9370	440.1954
155.6663	131.9344	148.0126	511.8487	391.9529	468.7627
171.9356	185.9484	206.1795	408.4036	507.1016	642.6753
146.5022	166.8844	165.0430	477.9354	496.8589	388.7660
199.3199	187.2235	106.9103	527.9361	385.6631	177.1352
146.9912	201.2233	138.0312	361.1362	591.4767	113.6978
160.5061	173.6401	163.6717	450.3146	338.8598	458.9617
143.8990	159.8515	182.9869	295.8964	356.7883	381.0506
183.0139	134.0060	158.1422	512.9633	305.4444	381.9513
127.8444	140.4600	143.4894	133.7802	179.4916	334.1265
185.4142	158.3049	132.0552	402.5483	531.3558	392.4546
183.5496	185.6239	102.1796	418.4151	581.1639	147.7213
133.8802	119.3463	169.4944	317.8370	294.7333	508.5200
197.3827	158.1907	155.8833	449.0707	406.1714	439.8340
111.9923	175.8481	106.5666	451.3776	262.5693	277.7682
113.1056	148.1098	124.5426	320.2517	491.0814	318.6801
161.3861	216.3485	163.1005	420.8612	619.0413	440.1952
198.5786	161.6777	116.8253	289.4341	506.4390	329.7215
163.2834	137.2102	144.3994	368.8414	207.7825	350.4454
155.7565	130.2792	148.0305	400.3849	178.2684	430.6960
132.0874	141.8328	151.8283	246.2931	296.9124	500.7355
188.8727	177.9622	169.9635	165.3823	521.5859	471.1153
166.7320	158.5077	142.7096	550.1656	233.1785	389.9712
175.6829	199.6298	160.8584	407.6189	531.5830	461.1094
160.3302	224.8435	146.4457	129.1880	609.7296	424.8646
185.8790	174.2884	137.0993	431.0701	416.4222	469.2036
153.9198	146.9300	110.9276	331.0298	190.9626	349.6542
194.9017	146.0839	114.3977	539.0119	280.8725	162.2916
153.8515	162.9455	151.4676	400.5643	429.9888	330.4734
132.3955	172.6581	121.9540	395.0088	468.6860	226.3212
179.7176	153.2915	130.7738	615.7062	396.7390	256.6475
151.6769	137.1428	184.7396	357.7815	254.8805	568.9668
149.1570	175.8951	147.2028	482.5131	506.6523	309.0663
188.9520	175.7923	164.6561	570.7807	400.3408	376.2176
125.1091	112.2286	142.0144	208.4374	210.7095	420.1862
104.1434	183.0286	131.5064	394.6093	667.8077	192.4719
171.8877	109.7764	122.2455	464.8180	202.8306	100.7840
168.7152	161.0059	170.1814	468.9964	476.8383	352.1692
142.7410	175.4264	124.4868	136.2164	586.7576	387.9355
131.8621	178.8732	143.7625	378.4976	689.0463	302.5434
136.4291	156.7015	133.2026	180.4788	476.2478	373.8067
128.0401	124.8491	134.3527	437.2498	342.9066	372.5887
147.8748	130.0003	165.0592	137.1269	438.5848	377.3983
112.5250	168.7894	211.2112	154.7167	527.1748	699.8520
169.5211	139.7038	133.4294	506.4773	255.9289	283.1225
127.3548	132.2938	147.8930	101.6747	390.0826	468.3102
176.2067	125.3102	149.9537	681.9599	153.1304	384.0838
167.8213	176.8103	128.6112	359.9413	422.3810	417.8930
167.9107	151.8754	114.4995	540.1342	159.6684	225.1029
142.5470	163.7768	168.8677	453.4592	425.6328	274.3986
128.0368	209.3475	126.7361	416.6896	551.8584	422.2419
147.5107	148.4050	173.0313	243.4762	385.1329	488.4187
138.5821	124.9076	115.0138	273.2891	144.9531	289.4153
149.2925	163.8634	169.7488	361.6120	436.6388	385.4241
149.8725	186.5745	141.7039	414.5992	613.4830	363.1386
142.7238	137.3205	166.1900	314.4947	431.4270	342.5782
196.9330	133.4303	115.4467	464.8320	379.0636	153.0217
187.9386	164.5902	110.5894	361.7008	525.9478	243.7311
135.1394	145.0774	182.8488	169.7655	283.2157	440.2037
214.2737	125.5228	187.6297	519.6702	278.0702	509.9247
196.3993	139.3516	160.0288	652.9860	154.4825	413.0763
111.3772	162.6969	130.7579	190.3222	469.5273	265.2649
146.6071	164.6824	101.5567	333.4738	366.6524	220.3276
156.6043	139.7867	139.8323	250.3950	185.9884	211.1343
162.7079	169.5718	198.7128	354.0414	390.8303	686.9083
188.5635	143.3384	129.6649	365.3449	323.2052	256.4451
178.0191	160.7339	150.8183	604.6208	472.3011	414.7159
156.1213	140.4054	164.3873	188.7058	126.9611	405.1951
165.1199	179.0257	118.5616	407.2121	559.6840	30.1074
212.8363	131.7134	133.2308	296.2588	282.6166	400.1798
156.4995	153.1409	166.6628	448.6223	372.3828	502.1705
121.5287	157.8649	116.4350	222.5312	459.4190	236.1214
154.8262	140.9803	143.9201	349.4963	418.8760	327.9004
156.9313	117.7429	153.1044	236.2006	80.9396	256.0357
150.1390	110.5896	190.8127	399.6854	262.4437	422.1078
180.2480	112.6858	129.7685	454.3831	224.1795	366.4332
177.2065	111.8317	118.5118	482.9615	305.9856	402.3041
170.4487	102.1606	207.7487	484.3303	172.7460	539.3154
127.0809	132.1169	159.0530	299.4630	383.1858	461.4423
204.8954	145.6810	197.3312	679.2626	308.6546	569.1647
220.1812	158.1557	153.2000	543.7766	283.0084	309.6860
113.7948	124.5728	138.3613	241.3917	382.3662	332.2046
155.0460	162.8171	147.7356	190.0056	434.6359	107.9770
180.0705	119.0793	97.6155	528.8122	365.2728	199.7718
216.8791	124.3789	200.1740	705.4224	154.0943	671.0400
196.3825	126.0932	142.0090	514.2344	243.5345	302.0944
163.0075	174.8117	130.8001	246.6065	604.1963	347.8558
139.7640	171.8361	150.5369	354.4957	582.6186	457.9692
179.4723	167.4917	166.2027	461.3438	403.0853	483.0520
191.8572	151.6212	195.4241	630.4567	451.1990	618.9442
188.1516	194.2763	190.7379	347.0853	354.3760	638.5312
198.2301	170.0234	161.7640	599.7247	452.5222	448.1393
142.9772	144.0201	125.4652	297.3672	224.4878	336.3387
161.9773	176.0344	122.6896	332.3185	453.0609	359.9575
149.5207	137.0247	154.5607	332.9614	414.7671	436.1781
160.9660	143.0563	135.4405	598.7078	305.9457	114.1237
195.9274	185.2080	144.7490	411.1286	415.7656	276.7211
127.2122	137.9899	123.5782	327.0038	310.5788	234.1761
162.6619	186.8206	186.8606	398.4159	530.6416	360.4566
173.7054	174.2282	163.7416	294.5679	446.1576	325.9582
109.3709	216.3462	162.5646	275.6171	625.0769	463.7557
128.3857	174.7375	125.6917	239.7965	480.8190	292.4686
128.4862	153.9868	175.5717	230.6320	369.7532	543.2756
175.0084	150.3124	149.7096	508.2287	409.1936	433.4361
147.0483	154.0393	167.9393	280.8808	522.2914	516.9206
180.0571	162.9118	189.0412	493.2554	512.5080	558.8327
139.5185	136.1207	122.8689	277.4734	348.4874	239.1206
126.0667	176.6876	140.4444	76.9567	454.1115	373.8845
186.4097	151.7139	157.7605	496.8850	543.2319	299.7225
216.8048	167.7543	139.3481	492.8160	237.5564	445.0122
160.3787	226.1064	151.2862	422.3490	741.0469	508.3958
143.7198	146.9814	128.6067	436.3015	548.8689	402.0844
128.9744	179.4413	156.9484	281.4927	477.5531	454.4108
148.9577	153.8781	109.1924	453.4971	232.7575	264.4540
225.7039	123.2411	175.0487	620.5338	324.0330	488.9011
126.3021	142.1980	165.3748	156.2651	404.0544	508.4808
148.6038	126.1191	182.4954	368.9213	305.2037	489.7221
117.5843	162.4513	116.7635	252.3721	431.5463	357.7399
157.4700	187.2453	136.9795	420.7922	449.7791	295.5816
143.7961	130.9735	179.4312	197.5545	183.6835	441.5050
128.1554	163.0283	141.3410	415.0501	225.4805	384.2047
166.0777	144.2330	133.2773	307.3177	422.8230	254.9333
165.2765	139.7855	130.3294	506.4021	375.6444	323.4928
204.7753	137.6678	117.5803	517.6538	265.2179	288.1952
164.7862	181.1272	131.5888	483.2394	245.0180	382.2913
205.5941	140.4904	108.5646	451.4371	285.8726	248.3085
113.8078	132.2741	137.4997	281.9889	258.9731	283.9689
136.9264	202.7261	177.4674	318.8415	490.1024	465.2490
201.7172	133.2373	145.5883	549.4943	390.9490	271.1206
199.6065	147.8659	175.5125	598.0050	286.4898	485.1674
125.2308	173.0737	102.1633	285.7705	402.4186	191.9840
131.4072	205.2940	109.0794	367.2796	626.1106	194.9616
126.9001	146.1005	153.7133	334.0472	268.3581	379.5326
111.3446	136.6809	135.7288	76.7617	268.9299	217.8975
178.7909	141.2432	150.1548	342.3110	325.9970	502.4447
226.8638	162.9811	133.0088	579.6982	324.6672	392.5635
155.0931	151.8880	139.8480	480.7897	312.7168	379.8018
136.9303	220.3175	135.7752	404.3754	576.0558	269.5740
131.3920	153.5053	145.6555	383.5499	355.2149	280.1410
103.8669	196.6672	147.9777	231.5767	406.6998	317.1212
161.3918	138.6264	161.0815	446.9847	247.2016	502.2791
125.1094	140.4404	113.1760	99.5657	378.8414	263.1543
165.2761	180.0255	133.4512	358.5001	324.0356	253.4696
163.9177	139.4415	178.6535	357.2711	146.8909	423.0033
158.3909	135.3745	161.0842	290.1655	210.6441	430.8514
185.8459	124.3080	177.2030	554.1765	323.0644	513.5030
143.9979	170.1568	161.4112	393.0010	454.0890	517.8199
174.6520	169.2220	140.9984	456.0545	394.7995	148.2729
151.5289	122.7377	149.1277	404.4148	313.2453	377.6493
156.9233	122.7948	111.9228	442.8708	338.6660	180.3230
217.3481	150.9015	154.3612	586.1714	447.4839	396.6907
125.3631	122.6903	131.7577	219.5156	225.5064	202.0010
159.5238	185.7461	127.8702	488.9338	538.0333	285.8845
159.0687	151.9731	146.3342	281.0414	268.6397	316.5626
193.4904	155.0202	118.5747	420.8684	258.0305	361.0197
167.4797	123.8055	130.1932	440.0243	213.7648	479.3142
168.2185	200.8363	158.2415	620.3563	594.0094	399.7878
152.3549	140.8903	156.1071	452.5664	285.4630	312.8694
194.4406	117.9931	183.7636	393.6968	186.9263	482.7813
130.0153	142.3919	167.2504	257.3065	459.3255	225.1406
173.8981	131.8914	172.3326	119.3845	339.0020	568.2359
168.9319	185.6072	153.9236	466.5706	532.9726	322.4965
180.6260	147.1332	125.3576	461.0794	308.1223	219.0817
184.3485	210.8795	163.7295	448.6965	506.0253	291.6292
118.7331	142.9482	130.8527	244.7047	461.6001	464.1115
159.0688	134.1379	156.1172	278.0769	465.1430	473.0157
176.7065	145.1397	115.2320	589.8836	466.2709	327.5322
177.3159	135.1272	176.2597	490.2372	377.4236	435.2620
167.1165	147.7320	109.9979	266.8168	363.4730	342.7018
252.5665	117.5208	151.4251	720.1115	170.6787	150.8695
126.2307	138.5390	158.1087	295.4190	421.3186	533.8586
224.8153	138.2436	120.0400	708.8321	102.6459	321.6570
249.9578	141.0906	172.4587	691.0982	346.1356	398.0674
146.6843	142.2180	142.0160	411.4372	397.5714	196.6344
157.4731	144.3142	143.0401	415.1672	356.0086	413.1947
137.2195	124.2853	131.4433	254.9851	378.5489	453.3230
131.0877	205.1054	132.0366	425.6030	467.5473	222.4955
143.1826	175.2213	114.6943	237.6843	547.4377	126.0670
190.6100	148.2721	111.2225	418.6780	429.1374	345.4826
150.0319	152.9528	120.4280	421.2460	280.1575	375.2005
180.9956	179.9086	104.6127	512.8831	666.3117	80.0848
199.3029	146.6999	104.2203	418.2288	352.5415	131.7779
159.2906	127.5291	159.6716	296.7406	341.5974	272.3771
146.2111	126.0599	121.8348	371.6289	261.4279	423.3679
172.0796	164.0160	119.9722	468.2941	471.8547	257.5259
187.5676	154.9834	161.8955	446.6354	350.5236	420.1871
115.5795	107.2352	123.7518	63.2889	254.2402	67.6009
133.8415	185.7552	162.9041	215.7509	465.3975	309.3395
160.6966	147.3320	130.2490	464.4076	432.8767	352.7841
122.6266	231.1655	111.7516	277.7230	591.5063	165.8818
172.7857	144.9595	132.6210	261.7667	351.5214	340.9296
197.4122	169.0938	108.6534	523.7145	465.3414	194.6030
149.9701	154.1282	168.7513	384.8747	402.7162	498.5140
152.3970	143.3741	181.4655	482.8799	232.6086	450.1208
186.8217	178.2811	133.9519	462.6705	376.7139	447.9938
109.0968	162.3331	148.3163	203.9383	228.8355	364.2721
130.5426	104.7393	123.2730	163.0964	107.8216	347.6735
162.5153	153.4438	217.6660	624.4934	402.4247	611.4410
168.6884	112.0604	161.7488	339.5386	162.4624	614.3966
202.4160	223.3304	141.9373	469.3756	656.9335	366.9914
134.9685	124.8508	116.1432	272.8277	281.5452	93.4164
157.2762	177.1181	131.8258	367.2890	423.0633	468.3134
175.3508	129.9225	130.6612	400.7961	276.8272	133.1693
180.5861	122.0884	111.0648	572.7002	325.6897	284.7850
149.7930	105.4122	175.2477	377.6218	264.5640	437.2967
148.5613	152.8168	180.0849	443.3538	493.3987	540.7281
217.0735	136.5775	153.2688	658.4731	193.2423	458.6215
116.1190	144.8929	125.0530	338.4858	318.7933	426.3780
129.4642	181.5185	154.9363	96.7916	561.7271	374.5654
181.3906	159.8279	110.2401	568.5909	481.4956	272.5010
169.2090	113.8753	148.4000	441.7136	217.7593	273.3550
164.4031	146.4416	160.9857	277.6229	437.4863	499.4897
211.7684	193.8723	154.7967	561.8940	537.6691	337.4464
116.4642	134.8304	166.5234	280.6154	372.9197	511.8754
198.1797	117.6188	134.7903	412.5339	175.2980	395.4957
186.2846	125.7288	141.3011	274.9844	332.1616	284.5103
129.9379	180.8045	188.7342	80.0053	417.3510	604.1161
146.8502	145.5909	152.8239	246.0030	471.7621	397.4198
128.1270	102.9355	137.0276	363.0066	170.3466	270.2240
163.2979	124.7182	124.8810	407.3082	313.3949	412.9742
131.1654	214.5867	118.6871	293.9669	718.4354	340.6703
155.1836	122.4121	135.7802	172.5910	221.3243	274.9556
155.0714	99.5883	162.0172	240.6122	179.4256	360.2071
142.4217	150.2524	151.2598	277.5709	366.2937	448.3461
127.0289	155.5255	163.6850	262.4653	316.9176	305.3525
136.7989	165.1794	115.4239	315.9441	406.9886	245.6053
195.4369	124.7547	116.6763	471.6705	74.9472	197.7868
161.3983	104.4305	123.1316	420.1004	150.2445	442.5775
226.3185	117.9944	151.8518	636.9565	113.3991	514.2277
157.7720	134.9528	164.7809	440.7975	251.9368	460.8333
155.6817	178.5201	127.4150	323.2449	434.8046	227.2874
115.9716	168.8951	159.9856	127.8253	357.3016	393.8510
299.6178	199.1268	141.9988	923.7669	476.0055	448.4847
118.2249	168.9708	139.5107	408.7891	427.6388	336.7867
147.8094	139.9156	130.4349	228.3909	442.9196	104.0187
150.6222	134.7635	165.8005	346.4003	351.8276	380.9802
167.1605	179.1985	125.5981	325.6489	450.4415	386.5789
168.5669	239.6888	99.2379	329.6618	618.5248	280.6110
174.5489	155.8573	164.6478	427.5652	309.2127	395.2007
120.8983	151.2305	127.2774	143.3623	230.9830	347.4305
160.5393	135.0001	145.3108	229.1871	384.5406	265.1146
171.3078	185.0843	121.2205	208.6579	389.8702	218.4538
151.3323	146.9937	158.3906	268.4436	401.7519	396.8053
225.6888	136.4369	173.5460	544.3026	231.3368	532.4392
158.1471	114.7325	149.4107	478.0100	171.7742	361.3824
160.8095	156.9208	140.9024	385.6855	559.3187	406.5887
143.0129	153.2053	144.4539	329.9114	291.0081	405.9987
151.5083	167.9858	149.5472	323.3862	303.5889	462.1248
194.7727	169.6454	185.6255	556.5391	520.3614	579.2968
119.1479	173.4719	131.6278	201.0216	383.3112	304.0624
241.8061	175.6135	147.4642	576.9496	558.9031	446.5161
138.4063	157.5067	133.9570	354.9553	537.1627	358.3981
187.7359	116.8904	157.1181	491.2119	325.7097	255.2186
132.3419	236.9478	152.3299	210.0913	640.0939	420.4369
102.1345	158.3281	119.0152	219.4957	463.1629	196.6547
153.0317	122.2891	116.7319	314.3927	300.8331	64.8539
189.4179	207.5414	165.6579	578.4576	664.5141	530.2911
179.3047	175.6435	124.7495	595.0623	296.8154	286.8920
119.9186	160.8474	147.0462	138.2788	380.3728	390.3504
121.7579	181.3434	123.6426	151.4705	643.1735	176.5115
140.9785	144.6312	149.3721	366.5032	292.2712	407.5887
183.2570	169.7401	133.8290	523.8738	327.7634	300.3259
254.4856	137.3311	134.7104	748.3246	371.5194	473.8702
155.6483	97.4742	165.5799	318.6053	215.1323	479.7217
159.9822	167.6263	206.1832	495.2102	407.6230	549.8745
135.5921	151.7169	160.4067	288.7327	437.4123	396.3965
124.3569	201.6308	137.0174	319.0764	561.7993	266.0537
103.0179	127.0946	140.8323	189.4840	369.8413	290.3681
126.7414	145.5940	136.9663	408.9412	430.2289	354.3354
229.5646	144.3574	125.8199	630.0317	271.5935	305.8230
138.7264	201.5623	128.0494	234.5635	567.5251	350.2892
197.7610	130.0743	147.3683	369.3623	318.0552	397.5614
168.8872	167.0683	127.4033	183.4367	574.2328	469.1546
124.3181	176.9370	115.4930	264.2865	419.7317	123.9698
135.1816	137.7126	200.4035	244.5659	456.7696	597.1004
127.5538	130.7420	119.8777	219.5480	378.2006	140.5503
175.3810	139.8965	167.6115	524.6157	321.4719	439.3943
138.1856	164.9543	148.0242	382.9167	199.8315	416.6510
201.3660	146.3548	123.9662	398.1495	492.3189	248.0882
158.5982	153.0863	132.9760	390.4676	482.7167	328.7244
150.3080	157.5822	210.2146	229.7155	375.6604	669.6875
172.4222	164.3516	146.4714	493.0439	360.1829	329.2071
93.6691	172.9421	140.2557	216.6713	480.1495	409.6659
138.1172	166.0984	138.0923	406.6316	426.5059	428.7115
242.8169	148.8785	177.8954	529.6200	431.4680	609.1886
207.2263	131.2970	138.1210	601.4363	415.4357	283.4867
171.8666	137.1289	158.4628	455.5872	347.5720	368.7558
192.3932	127.8084	147.4025	610.5085	86.0017	374.5140
138.3501	211.1117	167.2369	394.9375	503.8085	364.9010
182.7533	119.9884	154.6864	195.0452	299.4012	371.3033
162.0390	186.4910	215.3455	337.0395	532.0618	567.6107
261.7469	208.2634	171.7027	745.2143	420.8075	411.6351
120.1392	228.8944	157.2394	305.5505	582.9514	559.4891
114.4969	221.6116	176.0388	205.4357	672.4984	438.5748
133.6902	153.9814	138.1543	88.6905	438.2499	213.1274
227.1698	162.7322	149.3893	411.8469	415.7581	397.5940
155.8998	119.4749	150.7377	301.1486	395.0952	347.2278
151.6919	107.8808	110.7322	232.2318	169.7930	84.5096
251.1399	123.4009	164.1732	624.7723	298.0922	390.0826
134.6262	178.0284	128.8352	256.6804	418.6589	163.4802
109.4720	149.0355	144.7919	248.0528	437.6621	401.1024
154.3123	174.2598	113.0363	422.4516	580.5996	254.2485
176.2015	119.9259	186.4411	672.6551	435.8372	550.0015
150.0291	203.3568	122.1573	324.5223	421.2562	241.9453
128.5883	196.6452	166.4125	203.3049	523.6934	317.5740
186.0126	156.8848	127.0954	435.7002	203.5208	363.6158
160.3776	220.7718	141.0886	370.2964	624.4278	377.6776
169.2929	147.2923	121.6971	300.7563	377.6610	290.1841
143.6100	135.8482	107.1466	324.1311	312.3185	235.1826
183.6714	151.0043	138.8728	459.7114	363.8694	257.7435
178.9496	157.0735	148.6116	504.3174	427.2214	458.8276
107.5920	129.8188	134.2749	73.6014	251.8227	324.0066
149.9135	122.9129	161.8866	185.6083	324.4098	580.0486
270.4580	129.0636	183.4110	704.5862	248.8351	400.9209
243.1731	147.8584	196.6817	740.1040	284.1666	387.6910
274.7891	121.0362	131.9073	688.9786	181.3681	336.7723
180.2378	165.6918	168.3929	284.8493	493.4954	450.2691
172.1653	170.3757	150.1184	290.5512	431.4996	250.2455
124.9055	127.5944	114.9303	349.3398	367.1401	277.4556
155.5565	115.1116	127.4093	352.6470	160.8955	173.5805
147.6651	127.9603	127.3648	420.8020	331.3247	462.8249
117.2051	183.9756	121.1428	93.2860	309.1131	346.8495
220.2637	186.9931	169.8008	687.2329	380.1627	467.1044
113.2031	130.4062	140.7588	403.4452	385.4022	287.7826
191.4720	143.5097	162.3614	496.9321	113.5900	463.9766
228.2436	137.3516	133.0937	593.0042	175.5703	293.2628
110.6376	132.1352	154.2020	198.3408	479.7743	329.6919
136.9004	198.9412	181.2581	217.3773	424.5173	397.5278
181.7702	163.0415	154.0201	569.4724	398.2299	540.3904
159.1101	148.4856	143.4109	320.5090	384.8427	466.8193
162.0675	205.6473	133.1530	414.3382	464.9274	352.0919
232.1158	243.7079	149.3288	579.7495	766.0190	365.3410
196.8982	130.9276	184.1305	450.5356	386.1116	442.5223
126.5139	139.2943	192.4961	205.8015	220.4526	600.6086
124.6775	187.3231	116.3572	289.9549	498.2723	298.6189
119.0413	113.9564	150.6595	253.9421	215.9804	319.4064
145.4229	131.8513	164.9111	182.6692	256.2118	402.1192
142.9681	171.7707	112.4544	406.5921	504.9645	216.1048
232.7372	131.1597	114.0176	634.1738	362.4467	291.9115
141.2464	125.6290	127.3308	304.5635	209.3052	219.8092
153.0193	177.9542	105.4742	468.4487	433.5994	185.5119
199.1329	109.3465	173.0341	673.1851	131.0883	434.5424
121.8703	163.9713	114.3870	218.1752	442.1139	373.4729
179.8288	137.5119	124.3996	205.1470	273.2273	367.9955
193.2840	126.3609	142.7040	320.6464	243.0465	379.4341
147.4337	196.5366	171.9424	303.3019	600.0976	343.4452
264.6219	207.5747	144.5472	825.3054	512.1882	331.3440
176.6535	218.4314	121.3100	556.7447	515.8092	306.2837
183.5322	124.0533	185.9574	517.3359	365.3289	372.5382
153.5095	170.8267	132.4969	317.5584	420.8617	232.1960
131.7945	134.7015	171.4661	384.2231	370.2543	444.6030
188.8667	135.5343	198.0941	446.6190	207.6200	622.7903
193.1759	157.1652	173.7030	553.5398	205.9664	555.5984
135.8289	154.6138	109.3148	237.9541	434.2058	158.8730
211.9281	121.4810	168.8256	519.1554	336.9585	291.8169
159.4348	143.3597	155.0106	429.8250	370.6700	265.2903
125.7647	157.7919	144.9107	222.3942	409.6727	542.9829
104.6383	154.9359	174.4847	265.4488	338.6259	467.7257
139.3800	122.5770	144.0547	348.5855	368.0659	409.9795
123.2526	131.1453	96.5519	299.1869	194.0257	300.7419
214.4385	137.7205	106.9949	633.2518	366.1294	239.3305
141.5415	140.2567	163.9836	316.0354	264.1472	342.7004
142.3265	156.0964	108.9880	254.5213	454.4711	394.1775
177.8424	143.8789	114.5241	465.3394	272.8511	394.4428
124.3225	135.1414	98.7083	387.4824	308.7311	273.4437
143.4623	128.5811	110.6655	288.7682	211.1103	388.6268
167.6222	154.1644	131.4782	469.8343	391.4658	283.9377
143.8245	129.2972	186.4741	390.2674	212.5143	526.5543
121.1712	150.4455	136.1813	393.7681	182.0757	153.9771
182.8711	166.0332	241.5838	522.3847	557.0263	776.8756
152.0504	130.1877	161.1880	385.6622	285.7214	353.2197
150.1255	160.8843	140.3745	224.5715	366.3342	328.4760
186.9836	101.3131	169.2152	368.6205	284.3710	412.1593
209.6400	123.6039	134.3912	457.1135	266.3666	423.8814
147.7799	121.5782	124.1095	384.8147	158.7889	251.9419
172.5142	175.5812	129.6751	575.8679	405.0092	340.3655
147.6383	190.3958	130.3982	291.0537	400.4952	363.5810
164.4357	193.5962	132.8384	302.5498	497.5491	257.1956
202.7003	164.0037	157.2849	512.9369	444.2250	404.3224
209.7061	122.6144	131.8682	678.6620	265.4691	463.7658
139.4079	151.3837	154.1680	307.5678	281.0093	349.5194
171.6204	173.7832	135.7852	529.3623	487.6421	281.8553
198.9131	117.1849	166.9032	446.3688	148.9469	414.8334
229.1749	142.9150	136.3733	421.4239	305.0461	412.6619
207.2560	128.2137	163.7171	447.0977	319.9594	473.2575
192.8059	153.9164	129.0983	640.9717	255.2974	246.7632
169.6696	171.9312	186.5644	508.5664	443.2970	532.8805
187.0455	125.7000	167.9376	439.6746	100.0578	626.6397
190.4572	171.5507	166.7352	295.5007	393.2775	549.9231
152.4674	202.0534	116.0013	439.8168	499.5089	413.2098
183.2531	162.8063	121.9581	539.8607	343.1875	220.1244
136.6914	188.7457	108.2198	167.5410	491.8435	262.5267
135.0318	149.8978	133.2430	281.9258	357.4849	427.9237
132.0701	110.1064	111.7970	334.4363	156.9795	356.9761
172.8688	138.6448	139.8265	495.9530	381.9851	470.7218
176.4981	166.3324	151.6130	461.1308	577.2319	358.4058
192.1476	221.9210	115.4145	326.1223	618.9344	129.9915
188.3672	156.6791	151.0430	503.6378	321.9309	264.9163
137.7209	171.5241	157.9936	66.5736	444.2413	468.1267
137.0381	152.0178	131.4381	464.0545	498.6084	411.7557
135.0558	217.7167	164.1112	435.8174	587.2732	468.9965
166.2998	131.1724	146.7048	381.5555	248.7956	360.6926
125.9619	144.1919	104.9165	368.7474	383.5605	84.0407
139.4098	230.0056	184.9355	409.0703	633.8642	481.2219
180.9508	231.4229	174.8241	487.2069	577.4809	554.0704
161.3556	208.8267	125.4175	484.5210	522.3910	278.1460
141.9162	180.3039	144.3631	308.7813	374.4577	361.6300
236.1771	140.8277	123.4638	652.6534	227.8961	359.7950
171.0469	165.1454	143.8660	232.4308	421.4374	376.0479
136.5716	194.9505	181.1553	274.3086	431.0360	433.9267
175.7697	141.5682	116.8827	350.1493	378.5326	293.3847
279.1593	128.4753	157.5545	718.6849	114.5202	399.3781
151.5839	130.0386	136.0570	382.5424	346.6420	200.6984
180.1638	117.6295	164.6283	423.6473	399.6657	315.0664
259.3452	178.4129	139.9839	716.0159	341.0142	398.1068
199.7442	194.5328	114.1979	618.2258	703.4624	130.8573
209.1667	155.3047	163.0088	620.0452	502.0688	459.6836
279.1061	135.5666	133.8114	725.1827	359.2568	510.6808
176.5728	161.2678	138.3785	290.0662	358.5563	430.4793
225.0510	140.2303	123.4542	549.7644	481.0619	146.7967
192.4840	157.5059	150.7428	528.3227	408.7932	470.1391
139.5339	119.2872	165.8307	286.6096	360.0446	408.8397
168.3116	133.8032	121.5220	562.3350	266.0981	292.3702
167.5073	182.5866	182.8025	502.4943	401.2563	454.5330
198.2273	149.3198	139.3225	533.9282	450.1942	310.8841
135.6040	144.7453	134.0596	272.3103	413.1803	212.8325
148.2681	141.5007	136.6338	331.5217	403.7199	393.2779
193.7600	156.3049	102.7452	366.6837	295.7659	177.0779
152.1746	179.2668	175.7917	269.1665	590.1253	385.2133
153.7816	173.8127	168.8249	443.2989	424.9561	563.2277
160.5350	142.9793	158.1916	502.1981	253.4837	503.7618
147.2081	132.9457	169.2575	472.0712	271.5063	406.0365
180.1540	144.0677	143.1343	324.0794	406.9256	398.9588
185.0535	117.8090	160.4844	521.8659	142.9556	210.8300
143.7632	192.4547	135.7947	266.3517	499.1024	378.0909
169.1056	126.1262	167.6939	584.0133	368.8728	341.2920
218.2928	182.9099	113.3791	565.7993	322.2732	201.1520
134.3452	124.5055	173.5481	347.2245	329.4583	325.2920
152.1661	135.5415	156.9467	362.0572	353.7737	420.2913
127.6630	188.5931	170.4621	262.5821	505.8389	451.3208
139.0914	173.9923	161.4803	265.0654	491.9321	440.2910
176.6794	121.5853	107.8295	530.1456	336.2566	347.1653
177.1095	219.6540	127.4125	279.3584	560.5499	265.6691
232.9801	162.0066	140.5896	660.7106	458.6327	409.4074
133.7879	165.1053	157.9562	273.7467	455.8852	476.7104
129.1313	133.7420	131.1731	152.7850	206.5647	485.1147
135.6857	169.3411	190.7819	345.2585	297.0953	526.2919
167.4737	167.5437	182.3658	416.1217	351.2618	581.8058
131.8109	123.4202	157.6402	314.3733	220.7125	481.4224
117.6591	157.2739	159.8788	205.1852	329.7984	317.0353
158.5103	149.8835	121.9742	415.1332	452.5774	240.4868
144.2837	123.3748	133.6774	453.1939	377.8805	292.9291
189.1520	143.8830	125.2752	457.3068	478.6229	300.1217
158.2708	165.4655	143.3420	260.5632	338.8314	462.9881
140.1845	125.2261	123.1663	429.6510	403.1393	273.9455
135.2485	140.6471	164.6587	259.9793	290.2935	598.8619
127.5749	138.4024	129.6175	382.9176	285.4917	279.5949
150.8379	131.4033	148.1419	346.4163	386.6243	521.6255
140.0615	175.9042	167.2985	245.6680	377.4828	465.4485
242.6167	129.5180	129.3239	590.5284	278.1172	199.6580
148.3612	143.4291	176.1357	294.4242	409.7458	440.7187
172.1580	134.4118	124.5261	399.8960	276.0253	362.2420
205.2296	141.2678	105.1162	669.0661	153.2640	190.0396
188.6720	127.6390	149.2928	635.9570	230.7037	395.1286
214.3767	186.5163	163.5651	586.0151	525.3537	541.1260
126.4149	159.7510	112.1003	350.3543	311.2891	201.0337
173.1624	145.7016	176.5025	432.5256	423.2524	458.8108
190.7457	167.1861	147.2807	456.4293	594.7809	328.2943
171.9366	121.7631	107.4452	590.5449	258.8723	233.1748
150.4671	164.1108	133.8488	445.9841	465.7674	421.6665
247.2699	117.7026	131.9654	653.8486	369.8160	219.9759
150.8663	173.7442	162.1694	463.2842	305.9995	387.8306
165.9397	173.8799	101.2612	284.0065	412.3074	165.8500
158.9874	124.4067	141.1663	456.4806	345.1832	456.8407
148.7774	158.8112	200.8314	252.8729	274.4410	562.5401
250.1532	141.9282	185.8477	734.3411	317.8753	510.7835
179.4469	134.3764	135.9653	422.0430	228.2221	407.5198
127.6059	117.4900	139.1473	288.5934	347.8116	361.7768
195.4980	135.4889	152.4988	531.3378	213.4881	454.2961
156.5528	131.5304	130.1912	464.2331	426.0479	458.9167
194.4005	214.4174	189.0411	482.7259	622.2527	572.0308
176.2915	131.8805	142.3370	494.4789	276.7704	220.9850
175.7575	131.4711	125.9415	423.8082	202.3567	330.8877
163.0039	166.3738	158.2772	433.6499	424.8826	321.8973
165.7396	124.2685	122.0613	582.8944	237.7180	244.8600
146.0199	131.6687	118.1897	494.0495	319.7995	331.1745
166.2270	155.4686	164.4650	520.7523	325.7180	324.9804
232.6196	162.5132	121.3963	623.9161	625.0900	279.3221
154.3671	129.0682	155.2461	275.1372	289.8166	530.7954
153.9857	128.5299	127.9067	371.7025	236.7885	166.1368
149.2628	182.1426	167.1912	506.9861	423.6315	226.2465
174.6942	157.5347	125.5175	538.6461	555.1031	315.8685
181.4479	136.4075	166.9969	423.6626	371.9972	462.4731
135.1579	131.4968	187.2555	283.7148	283.4160	606.8790
157.6819	154.3196	131.3161	424.4979	468.9004	226.4453
193.5431	168.0985	129.3720	332.3705	344.0962	232.0559
159.1979	132.2649	147.5156	458.5257	349.8167	407.0737
178.5555	203.9500	166.2567	494.7726	394.4073	410.7737
167.9088	158.2184	145.0272	349.2895	397.3139	415.0836
232.3246	139.9406	134.3046	554.8129	135.4635	234.3306
149.0436	141.3446	158.1560	228.0686	426.6739	332.4360
126.7304	191.4892	132.3373	236.3585	561.4658	336.5221
130.1738	182.0599	128.0669	374.6451	566.4619	136.6157
132.9022	146.8215	142.2389	225.0628	375.5093	263.4490
148.8317	125.8754	113.3018	377.5774	338.4287	349.6569
119.7119	199.6463	146.7414	131.6325	750.4423	384.5108
189.1000	153.7636	115.7818	387.4150	338.1007	135.0543
138.2927	172.3958	154.1472	300.3053	500.6250	372.0657
134.9034	125.0752	147.8888	374.7734	347.1264	392.3652
159.0046	143.2021	153.3491	486.5917	344.8064	398.8000
165.8686	154.9495	91.9299	456.3264	339.9815	251.9102
127.3920	153.1684	157.8575	132.8634	412.1165	588.7843
184.9545	133.1284	135.1980	396.0636	394.4588	149.1275
168.0602	134.5266	114.9508	296.1357	392.3601	309.7538
176.0134	136.4232	142.8639	547.1954	418.6776	403.1649
177.7868	180.7758	127.6890	471.7097	391.5196	174.5976
234.7119	132.3776	132.7908	485.0746	424.0145	334.0548
238.3125	162.1571	151.7172	671.9553	453.8264	405.1155
268.8661	159.4520	102.2370	774.7314	442.0790	268.0110
120.8495	149.7564	148.0576	219.7433	427.3029	509.0152
159.9228	110.8856	177.6417	320.4824	244.8545	452.7993
159.7216	135.4052	168.3324	375.9785	197.3341	422.0152
124.9574	222.2809	110.1933	147.8396	616.8295	260.7888
146.3865	135.4599	184.0108	373.6134	276.3927	413.9284
187.4567	136.2801	127.1374	387.1753	173.6790	146.2796
134.0066	137.7151	132.6114	181.6011	365.7459	218.0046
126.7991	141.4423	135.5995	169.2375	441.3545	422.4207
120.0003	128.6750	105.1539	241.8958	360.0747	91.3768
209.9797	120.0383	112.8389	400.3365	379.9176	359.3492
124.8692	112.2200	187.3115	329.4079	274.4090	588.6523
229.8943	122.2669	145.7808	575.3002	328.9437	516.1346
138.3220	127.5644	192.8999	279.5984	255.4903	454.1970
149.8082	154.2304	166.8487	171.7121	274.2439	536.3744
233.9993	156.1002	109.8091	597.6048	370.4429	232.8838
179.4910	190.5431	149.0717	453.2038	391.6710	542.5358
110.3726	155.3889	120.7495	374.7751	343.2866	337.3066
110.9342	126.3468	183.1670	304.0694	233.5340	448.3822
169.5912	196.6431	138.2070	369.2628	608.6875	143.6094
174.7338	132.7738	174.8451	520.2801	427.1420	344.7437
194.6410	168.6236	142.5295	525.8615	342.8817	317.7742
163.1011	102.1315	111.6387	443.6156	141.1941	198.4742
157.8211	180.6839	107.0964	442.8497	522.9386	80.8953
151.0351	145.7966	198.4168	453.2391	306.5193	578.9666
138.1383	194.1023	186.2158	281.9990	620.1841	609.6393
155.2958	133.8105	140.4141	444.6808	285.5057	440.2990
189.3925	178.6840	123.7523	662.8439	212.3551	370.8549
158.8999	165.9162	120.8516	410.9251	480.0717	251.1029
131.2746	164.0771	143.3497	281.0290	506.5406	412.6461
232.8073	160.9048	117.8250	633.4513	273.9269	224.0719
160.9213	139.5711	119.4675	460.7888	487.7923	269.6449
162.9737	140.0722	148.3323	317.8788	358.6899	300.4455
145.1938	136.5464	161.4433	264.9793	298.7029	412.2252
161.3779	175.4647	160.7693	408.2071	596.4090	339.2733
158.6096	144.3050	136.1156	314.4421	208.6522	406.4124
184.9581	115.5081	167.8800	404.4035	272.6051	391.9691
127.6012	198.7459	133.4965	255.0447	556.2895	256.5379
132.9289	115.3309	154.4231	263.2785	213.3402	415.2604
144.6344	138.5381	155.2036	393.4083	313.8881	519.4475
153.1900	180.1596	154.0365	445.4669	219.8517	419.6068
156.8233	154.2233	141.6970	466.2463	412.0957	296.3689
158.0877	122.3591	117.3368	345.0342	311.3740	395.9489
158.0640	144.6798	151.1614	150.7139	276.1090	161.7270
182.3682	149.8083	125.2918	521.1398	309.2866	370.3619
119.0184	174.0885	121.2493	236.0561	444.5215	47.6389
167.4302	218.8083	131.3501	565.5260	634.0970	345.5950
186.8550	134.6196	129.0287	624.7802	229.9987	243.2082
117.4402	166.9853	191.3754	76.3168	351.3241	541.2273
161.3278	156.7304	158.4882	458.5573	373.0701	333.5227
111.8132	137.4275	116.6267	358.9003	207.6773	221.7859
149.6689	173.9386	130.4308	428.3513	587.1848	326.6583
135.5889	145.8259	125.4888	494.4681	235.2603	210.3648
121.1430	155.0008	139.8119	304.9472	382.9065	202.8169
147.4848	120.5759	154.1574	344.9569	326.1627	428.8280
160.0795	204.6296	110.3363	426.6131	590.7200	300.2271
153.2218	168.3609	157.8625	401.9474	519.5530	164.3966
178.2062	158.7363	184.5875	484.2609	292.9700	586.8192
128.2574	106.7152	110.3794	303.9636	246.8525	253.5283
119.3173	107.1628	129.6618	128.1402	338.5637	312.9652
217.2069	112.9783	148.6991	555.1873	214.8194	475.0357
168.7426	157.3637	165.8137	254.0201	385.2703	457.1190
134.0164	161.6103	121.4864	394.2981	339.2089	227.8736
171.5119	149.1639	140.2972	438.1628	332.4690	339.4925
143.5045	133.8075	173.4460	475.5788	325.3764	389.6276
132.7311	138.5065	135.5129	274.7677	221.3994	310.3207
159.9664	162.5125	160.7322	496.5403	364.8589	538.2997
185.5350	184.3413	156.5183	522.6998	310.3404	305.4978
274.1861	132.7056	186.0311	655.3277	329.2759	457.7039
137.9385	106.3983	132.3923	394.2101	291.4473	142.1430
164.0803	129.1110	163.7954	478.0096	396.1387	432.1120
146.3363	163.8833	146.8366	396.0871	511.8669	357.7987
183.1982	161.3482	100.0099	459.8538	350.8714	157.8948
130.4709	177.9403	132.8419	320.3512	547.4997	207.8098
140.5269	123.8038	113.6730	333.9555	295.8733	94.4782
140.5444	164.7520	145.8748	363.6334	469.1097	495.6762
194.8277	134.2377	157.9386	572.3667	344.8707	253.3332
207.7439	155.8254	121.1086	650.1709	355.9707	209.4363
150.8673	158.4104	119.5897	326.3240	456.0655	148.9864
162.9703	163.1861	180.3556	540.2491	248.7900	306.4878
140.3316	116.9554	114.3210	443.6791	294.1128	301.3358
132.3006	143.1816	135.4555	262.2423	301.6539	299.8596
186.3489	195.6701	130.5380	446.8130	361.5202	224.3550
126.7945	225.3442	166.2567	233.4335	688.6053	410.7737
132.2179	140.1378	119.7374	329.0881	178.1795	363.7964
162.4596	171.7293	113.3887	467.5969	281.7131	312.5823
141.7597	164.7350	121.2600	422.0717	407.3120	302.5783
127.7086	139.7305	104.1466	214.1184	351.6390	300.1950
117.6629	168.7493	142.8314	291.6726	421.5092	466.8087
156.9673	192.8267	132.2588	425.2439	443.9754	435.3650
131.7921	181.1553	159.7154	218.6481	485.8506	516.9180
133.0566	197.8834	141.8277	213.6565	564.7974	299.2839
147.7270	142.7646	108.8231	456.3784	338.9045	191.9593
136.5465	157.3399	107.3122	289.7762	390.9315	135.2294
131.7437	125.0629	120.9887	230.0974	289.3402	303.1136
146.1533	128.1700	168.4862	395.0567	199.4750	439.5333
114.8532	135.8300	167.9902	313.3883	435.7894	474.6877
183.1247	178.6911	148.2640	495.2525	519.6918	390.8027
196.3339	133.4716	129.0225	296.5888	469.3989	402.3005
152.3172	168.7089	164.5633	152.8948	379.8007	551.5280
209.8321	139.3633	129.6432	651.7572	357.2703	415.1170
139.2417	110.6071	142.5703	417.6365	247.7702	320.1072
121.1418	132.4447	162.6082	367.0237	178.2329	549.6031
142.1129	154.6724	153.0150	316.0511	551.6401	348.4965
113.7739	131.9439	122.0914	209.7838	403.4605	121.5272
181.5851	182.5647	128.8512	507.6526	423.3215	214.1748
101.9336	184.3160	169.9223	357.3947	471.1707	432.5312
156.9836	178.9264	200.3172	218.1258	565.9187	722.7547
137.3062	178.8846	123.0016	397.1479	528.3620	274.1878
121.2256	183.2238	159.0760	203.2709	532.5569	399.9926
151.3694	181.0834	148.7357	467.2970	511.2681	333.9195
213.6295	141.8874	165.2867	554.9093	292.2868	390.1189
176.9246	142.7882	112.7546	396.8146	181.9753	315.5481
159.2746	138.1136	147.7481	433.8584	241.7768	191.6820
139.5053	175.5341	150.4147	359.9723	403.3200	474.9660
144.8007	163.9794	137.0275	441.6626	381.0534	295.0219
151.7245	175.1767	135.5637	466.2314	531.0336	326.8925
158.2494	147.8559	159.6641	344.7577	379.0614	315.7861
142.6376	162.4483	165.2709	274.6479	262.9733	412.8834
158.5364	185.8180	131.3570	424.5192	588.2014	347.6233
168.7298	164.2828	105.9890	320.0257	381.4271	105.7063
174.7229	189.3531	111.1720	413.5080	619.7150	309.3263
187.0072	101.2405	170.3424	408.4293	282.4412	491.4459
118.9343	152.2222	118.1536	248.0031	515.7618	225.6930
163.5437	152.0167	138.9150	424.7015	428.0743	303.2050
155.7496	138.3440	118.9838	229.8958	340.4569	179.6996
157.8268	166.3826	185.9675	415.0092	417.5050	570.1456
122.3037	141.7159	142.9186	388.2435	254.0665	401.7293
129.0864	207.1302	110.4179	308.8057	496.9960	236.5633
261.2596	134.3384	141.0019	800.5848	285.5376	274.1835
191.3454	172.7682	145.3451	454.2306	349.1124	391.3050
187.3672	116.9157	147.9533	670.6985	321.2704	340.2921
185.7634	126.7987	156.0704	550.6381	427.8390	397.9650
174.3526	125.2592	121.6911	472.9630	236.2794	223.1336
156.5289	155.0145	104.0151	321.9845	367.1407	110.4055
112.6997	138.7491	101.8775	207.8331	359.9592	165.8995
169.3117	115.4961	170.8204	330.3634	169.8467	317.8078
224.0069	132.8240	169.7576	591.8722	316.5355	597.4505
143.2546	157.2797	143.1459	356.6194	456.3861	343.8411
156.8517	122.3652	140.8312	360.9937	338.1672	286.4988
170.3634	176.8129	129.8599	338.0542	281.5893	268.4885
146.8529	139.5351	128.7233	389.6314	143.2357	311.4544
191.4014	155.2246	204.2994	493.3998	400.5278	618.3914
147.2904	158.4530	116.2347	404.9570	350.5054	390.5122
196.7506	171.2676	128.3568	487.1117	526.5435	209.2924
169.9059	205.8372	166.5293	481.7873	387.7032	488.9982
172.0799	130.8332	170.7384	546.9053	457.5723	350.3405
126.9420	149.3124	153.4247	273.9391	337.7840	452.6740
163.7063	110.0395	119.4304	430.6851	110.0079	123.5500
153.7162	231.2025	118.2705	430.2121	736.4787	285.5199
188.0769	154.4313	152.7834	466.9161	319.9184	519.6394
123.7259	156.9866	124.8088	316.0730	412.7888	206.8392
201.0190	188.2164	116.6733	578.7032	440.9625	191.1964
138.3345	162.6882	205.0935	370.3863	557.9647	593.8504
266.5448	136.9043	141.0232	696.7863	241.5209	260.8651
166.9468	111.8017	157.0830	423.6379	200.0672	447.4766
176.5970	114.1136	132.0746	385.5410	195.7445	176.1179
108.6217	187.0121	136.0131	167.6540	422.1674	218.1361
118.1769	142.0865	117.5561	263.3674	292.6740	378.8219
111.3618	189.3675	128.2637	229.0280	562.3984	331.4654
166.8360	174.0941	121.8473	375.2970	428.1318	282.1488
195.7796	124.4080	161.8988	484.8922	310.5705	465.9455
161.4335	166.9642	152.3474	481.6569	367.1590	489.5201
128.6501	155.6846	135.6190	339.7865	109.9248	426.0083
158.1634	148.0613	138.4599	407.5201	370.7092	369.2495
166.9989	159.4074	131.0572	412.1989	175.9314	363.2827
186.7967	199.8622	156.1086	293.7440	460.6579	487.6317
203.4223	167.3884	165.5408	454.5236	490.1122	611.6600
138.5904	167.1721	119.8186	336.3818	495.8834	170.5519
141.8806	204.5352	147.7025	338.2391	598.5938	448.5708
157.4600	159.0147	127.0541	409.5358	334.7581	307.6516
151.6497	143.7950	145.2839	406.6311	264.4033	282.6096
175.7121	160.6475	178.8608	335.1085	451.1014	502.5364
142.3442	123.9559	137.9629	211.3645	197.1427	381.8812
124.9572	196.3505	119.2402	205.6087	540.8503	151.9596
141.4407	179.6518	121.9013	370.1276	561.5884	329.1525
149.1277	235.2942	141.9193	301.7123	795.5376	495.7504
146.1015	189.3547	179.5891	409.6992	482.6101	531.7038
140.9749	135.0988	118.4571	273.6198	335.3261	336.3892
133.4010	150.0396	166.0591	242.2155	272.2376	300.3604
133.4012	133.5527	126.9753	374.9716	223.1985	247.0737
125.9011	180.6459	135.7197	367.5378	569.0586	416.7346
145.5539	143.0764	137.6380	361.6884	293.0863	439.8522
168.2928	159.5902	162.0556	381.4365	484.5171	333.6470
160.3241	126.9892	137.0835	351.3139	447.9826	308.3233
145.5069	182.9910	122.4465	244.6019	322.2375	230.9472
142.5180	141.9207	147.9024	230.4502	316.9437	479.9999
195.7944	181.1343	159.9327	609.1055	525.6029	494.2281
163.8630	178.9560	120.8508	485.7460	589.8961	224.9911
114.3793	119.2251	202.1041	250.5899	303.1716	666.1682
194.3355	220.8845	132.1893	578.6756	604.7354	235.1716
220.7413	224.6840	144.0837	730.6193	521.7639	299.4837
191.0599	159.3267	160.5072	461.4065	373.9443	501.6913
127.6556	138.5559	167.2690	439.3775	383.3467	271.7011
247.1393	140.7956	102.6763	607.9193	169.1368	201.2564
177.7078	164.9793	170.2591	233.7860	428.0414	484.3674
162.1333	141.6380	95.4573	545.1156	247.4740	206.6514
170.8894	156.4543	163.9335	327.0920	409.9293	387.9881
167.8132	126.1536	148.0857	397.3742	255.3499	308.1156
162.2415	161.1098	142.5098	469.8246	460.6488	502.8819
173.3767	125.8037	157.9072	224.7560	160.1571	404.5636
194.9072	205.0822	120.2444	446.9200	531.9291	277.3542
127.6910	166.5613	164.4845	219.5340	471.2466	301.8029
156.8458	158.8155	109.4594	389.9841	313.5318	232.5621
111.0164	195.6713	110.1543	395.7513	489.5227	180.8164
170.0748	142.0645	150.1044	405.8184	206.7957	376.8254
230.7357	151.8862	127.8039	717.3272	431.9271	255.6307
212.3353	116.3974	150.6072	434.2230	322.1734	501.6992
132.4858	159.1216	145.4866	324.5434	361.9014	283.6496
104.2384	129.9997	98.7765	125.8325	369.3633	146.2677
175.4599	181.7836	144.9330	608.6275	525.6322	496.1837
164.9785	140.0267	150.9745	304.0961	259.0968	348.6970
210.5252	142.0346	129.0030	521.0686	312.7291	357.7194
133.6049	164.7752	125.2010	171.4281	363.8626	338.7522
149.6520	119.7537	115.8529	354.2209	169.2952	195.1542
225.9558	138.4376	172.9533	575.8964	210.0145	468.9702
140.7656	170.1667	124.1968	483.1237	335.6698	240.9000
119.0547	183.2870	105.8442	112.3920	482.7550	263.4650
124.4435	135.4925	135.7732	307.2535	325.7760	360.7815
205.8956	158.1291	129.9240	576.5566	356.3979	280.6994
145.9995	122.2327	117.1472	328.0357	285.8552	179.4631
185.5256	150.8714	205.3870	523.4061	367.6267	463.6093
236.0322	180.5601	134.5988	614.7212	253.6778	169.2845
117.6449	132.1208	117.2838	266.0864	414.3772	225.5641
126.2448	159.5292	167.3896	205.7611	468.0655	508.7298
140.0134	149.1016	152.6010	489.9657	429.7355	571.0308
234.3566	187.6827	166.9892	657.1525	470.6989	497.1379
176.0267	172.2416	166.6036	486.9051	481.5504	543.1313
179.2548	133.2797	152.7551	403.5133	353.2943	252.3897
137.5925	213.1834	148.7216	417.4633	581.4093	412.3492
122.9135	164.5063	136.9283	220.4514	588.9150	310.9919
176.7697	169.6221	145.6816	229.9308	321.7911	313.6331
141.0267	149.2556	108.3369	320.8799	373.7092	141.1523
244.3678	162.5483	147.4852	680.2436	559.2864	457.6002
127.2715	121.5839	98.2277	218.1057	227.8753	271.0316
189.1845	183.2723	140.0840	489.8885	536.4564	375.8137
166.5110	179.7161	174.8756	313.9204	651.2992	492.7826
112.6721	122.9743	173.8732	281.8028	159.3644	431.6934
124.3758	217.9575	132.7801	249.9285	595.4091	344.1894
149.3243	171.7810	123.9506	227.5596	526.8981	188.9668
133.5816	123.3726	147.0485	384.9535	237.7317	373.1624
168.2906	150.0590	134.1999	558.1998	240.1136	244.5246
125.6539	152.0552	107.6750	226.1556	300.1436	245.7303
140.5293	112.8012	156.8600	382.3593	270.6859	325.0967
195.5146	130.4072	129.0950	562.8048	317.0169	348.0099
92.5426	130.7095	108.6031	202.2920	289.5213	299.5326
151.0734	153.5549	141.9759	416.0234	518.7231	374.3596
251.8942	125.2703	162.9179	790.5084	268.2973	432.4214
215.3653	170.9115	125.0211	648.4559	273.1818	252.6065
126.1485	144.9021	136.6951	327.4051	352.7168	442.8455
173.9662	211.7381	128.8193	540.2763	565.1082	323.2832
184.2796	167.0089	143.3636	316.6542	473.7206	415.8389
137.4420	173.3132	162.1635	125.8237	604.2892	323.7250
235.7188	181.9273	165.5451	660.1524	507.8877	523.9245
184.5164	109.5762	108.4412	467.7344	224.5660	146.1975
172.3175	174.7953	164.8995	289.1881	522.8757	219.3271
194.1363	144.7810	117.1803	521.0754	423.6656	316.7344
242.7094	177.7294	122.9641	509.4142	455.6558	306.5390
138.2681	109.9073	106.0261	317.6348	146.3542	170.5726
120.9520	140.0169	151.9424	258.3399	366.6641	338.8953
178.1587	116.2354	119.8121	425.3997	178.5468	163.6700
150.3581	173.1736	149.6722	418.9680	443.5070	466.7827
165.4012	145.4136	145.5405	344.8204	379.6904	265.3438
163.4948	149.4159	102.9197	468.4444	405.4197	115.2283
140.8624	167.5942	112.5970	263.2380	509.8019	319.4660
137.8204	115.3522	113.3502	247.1559	231.0797	186.3195
152.9005	144.0736	114.9270	466.6488	300.4963	275.5020
213.4252	135.0465	163.0594	466.5463	394.5408	493.4144
172.0231	162.7488	114.1596	536.3661	428.8599	295.6183
129.7539	230.2944	153.1298	273.5801	695.2467	276.1728
150.3700	184.0061	105.9430	377.4402	463.3632	175.3986
132.0303	118.0292	148.6164	343.1125	280.3719	470.4648
117.4884	178.0570	129.5183	192.3344	540.9510	377.4642
149.7925	196.2224	171.9582	262.0977	692.2130	469.5600
136.2757	128.7520	122.6600	188.0715	368.5258	424.1718
157.8808	131.4732	183.5737	410.1299	199.2511	464.5341
202.9874	149.3594	109.6226	359.0695	360.9734	93.9303
150.0905	122.6984	121.5927	390.8052	381.1839	176.0190
[truncated: 3,002 more rows]
